# Supplementary material for: Modelling and Analysis of the Feeding Regimen Induced Entrainment of Hepatocyte Circadian Oscillators Using Petri Nets
Source: PLoS One. 2015 Mar 19;10(3):e0117519. doi: 10.1371/journal.pone.0117519 (PMC4366204; doi:10.1371/journal.pone.0117519)
Supplement: S2 Materials — (OUT) [file pone.0117519.s002.out]

VAR

cb = 0 1 ;
pc = 0 1 ;
sirt = 0 1 ;
parp = 0 1 ;
hsf = 0 1 ;
feed = 0 1 ;

REG

pc [(pc<1)]=> cb ;
sirt [(sirt<1)]=> cb pc parp ;
parp [(parp<1)]=> cb sirt hsf ;
hsf [(hsf>=1)]=> cb ;
cb [(cb>=1)]=> pc sirt ;
feed [(feed<1)]=> sirt feed ;
feed [(feed>=1)]=> parp hsf ;
sirt [(sirt>=1)]=> hsf ;

PARA

# Parameters for cb

K_cb = 0 ;
K_cb+hsf = 0 1 ;
K_cb+parp = 0 ;
K_cb+pc = 0 ;
K_cb+sirt = 0 ;
K_cb+hsf+parp = 0 1 ;
K_cb+parp+pc = 0 ;
K_cb+parp+sirt = 0 ;
K_cb+hsf+pc = 0 1 ;
K_cb+pc+sirt = 0 ;
K_cb+hsf+sirt = 0 1 ;
K_cb+hsf+parp+sirt = 0 1 ;
K_cb+hsf+parp+pc = 0 1 ;
K_cb+hsf+pc+sirt = 0 1 ;
K_cb+parp+pc+sirt = 1 ;
K_cb+hsf+parp+pc+sirt = 1 ;

# Parameters for pc

K_pc = 0 ;
K_pc+cb = 0 1 ;
K_pc+sirt = 0 ;
K_pc+cb+sirt = 1 ;

# Parameters for sirt

K_sirt = 0 ;
K_sirt+cb = 0 ;
K_sirt+feed = 0 ;
K_sirt+parp = 0 ;
K_sirt+cb+feed = 0 1 ;
K_sirt+feed+parp = 1 ;
K_sirt+cb+parp = 0 ;
K_sirt+cb+feed+parp = 1 ;

# Parameters for parp

K_parp = 0 ;
K_parp+feed = 1 ;
K_parp+sirt = 0 1 ;
K_parp+feed+sirt = 1 ;

# Parameters for hsf

K_hsf = 0 ;
K_hsf+feed = 0 1 ;
K_hsf+parp = 0 ;
K_hsf+sirt = 0 1 ;
K_hsf+feed+parp = 0 1 ;
K_hsf+parp+sirt = 1 ;
K_hsf+feed+sirt = 0 1 ;
K_hsf+feed+parp+sirt = 1 ;

# Parameters for feed

K_feed = 0 ;
K_feed+feed = 1 ;

CTL

((cb=0&pc=0&sirt=0&parp=0&hsf=0&feed=0)->AX(EF(cb=0&pc=0&sirt=0&parp=0&hsf=0&feed=0)))
&
((cb=1&pc=0)->EX(cb=1&pc=1))
&
((pc=1&cb=1)->EX(pc=1&cb=0))
&
((feed=1&hsf=0)->EX(feed=1&hsf=1))
&
((feed=1&parp=0)->EX(feed=1&parp=1))
&
((feed=1&sirt=1)->EX(feed=1&sirt=0))

# MODEL 1

# K_cb = 0
# K_cb+hsf = 0
# K_cb+parp = 0
# K_cb+pc = 0
# K_cb+sirt = 0
# K_cb+hsf+parp = 0
# K_cb+parp+pc = 0
# K_cb+parp+sirt = 0
# K_cb+hsf+pc = 0
# K_cb+pc+sirt = 0
# K_cb+hsf+sirt = 0
# K_cb+hsf+parp+sirt = 0
# K_cb+hsf+parp+pc = 0
# K_cb+hsf+pc+sirt = 0
# K_cb+parp+pc+sirt = 1
# K_cb+hsf+parp+pc+sirt = 1

# K_pc = 0
# K_pc+cb = 1
# K_pc+sirt = 0
# K_pc+cb+sirt = 1

# K_sirt = 0
# K_sirt+cb = 0
# K_sirt+feed = 0
# K_sirt+parp = 0
# K_sirt+cb+feed = 0
# K_sirt+feed+parp = 1
# K_sirt+cb+parp = 0
# K_sirt+cb+feed+parp = 1

# K_parp = 0
# K_parp+feed = 1
# K_parp+sirt = 0
# K_parp+feed+sirt = 1

# K_hsf = 0
# K_hsf+feed = 1
# K_hsf+parp = 0
# K_hsf+sirt = 0
# K_hsf+feed+parp = 1
# K_hsf+parp+sirt = 1
# K_hsf+feed+sirt = 1
# K_hsf+feed+parp+sirt = 1

# K_feed = 0
# K_feed+feed = 1

# MODEL 2

# K_cb = 0
# K_cb+hsf = 0
# K_cb+parp = 0
# K_cb+pc = 0
# K_cb+sirt = 0
# K_cb+hsf+parp = 0
# K_cb+parp+pc = 0
# K_cb+parp+sirt = 0
# K_cb+hsf+pc = 0
# K_cb+pc+sirt = 0
# K_cb+hsf+sirt = 0
# K_cb+hsf+parp+sirt = 0
# K_cb+hsf+parp+pc = 1
# K_cb+hsf+pc+sirt = 0
# K_cb+parp+pc+sirt = 1
# K_cb+hsf+parp+pc+sirt = 1

# K_pc = 0
# K_pc+cb = 1
# K_pc+sirt = 0
# K_pc+cb+sirt = 1

# K_sirt = 0
# K_sirt+cb = 0
# K_sirt+feed = 0
# K_sirt+parp = 0
# K_sirt+cb+feed = 0
# K_sirt+feed+parp = 1
# K_sirt+cb+parp = 0
# K_sirt+cb+feed+parp = 1

# K_parp = 0
# K_parp+feed = 1
# K_parp+sirt = 0
# K_parp+feed+sirt = 1

# K_hsf = 0
# K_hsf+feed = 1
# K_hsf+parp = 0
# K_hsf+sirt = 0
# K_hsf+feed+parp = 1
# K_hsf+parp+sirt = 1
# K_hsf+feed+sirt = 1
# K_hsf+feed+parp+sirt = 1

# K_feed = 0
# K_feed+feed = 1

# MODEL 3

# K_cb = 0
# K_cb+hsf = 0
# K_cb+parp = 0
# K_cb+pc = 0
# K_cb+sirt = 0
# K_cb+hsf+parp = 0
# K_cb+parp+pc = 0
# K_cb+parp+sirt = 0
# K_cb+hsf+pc = 0
# K_cb+pc+sirt = 0
# K_cb+hsf+sirt = 0
# K_cb+hsf+parp+sirt = 0
# K_cb+hsf+parp+pc = 0
# K_cb+hsf+pc+sirt = 1
# K_cb+parp+pc+sirt = 1
# K_cb+hsf+parp+pc+sirt = 1

# K_pc = 0
# K_pc+cb = 1
# K_pc+sirt = 0
# K_pc+cb+sirt = 1

# K_sirt = 0
# K_sirt+cb = 0
# K_sirt+feed = 0
# K_sirt+parp = 0
# K_sirt+cb+feed = 0
# K_sirt+feed+parp = 1
# K_sirt+cb+parp = 0
# K_sirt+cb+feed+parp = 1

# K_parp = 0
# K_parp+feed = 1
# K_parp+sirt = 0
# K_parp+feed+sirt = 1

# K_hsf = 0
# K_hsf+feed = 1
# K_hsf+parp = 0
# K_hsf+sirt = 0
# K_hsf+feed+parp = 1
# K_hsf+parp+sirt = 1
# K_hsf+feed+sirt = 1
# K_hsf+feed+parp+sirt = 1

# K_feed = 0
# K_feed+feed = 1

# MODEL 4

# K_cb = 0
# K_cb+hsf = 0
# K_cb+parp = 0
# K_cb+pc = 0
# K_cb+sirt = 0
# K_cb+hsf+parp = 0
# K_cb+parp+pc = 0
# K_cb+parp+sirt = 0
# K_cb+hsf+pc = 0
# K_cb+pc+sirt = 0
# K_cb+hsf+sirt = 0
# K_cb+hsf+parp+sirt = 0
# K_cb+hsf+parp+pc = 1
# K_cb+hsf+pc+sirt = 1
# K_cb+parp+pc+sirt = 1
# K_cb+hsf+parp+pc+sirt = 1

# K_pc = 0
# K_pc+cb = 1
# K_pc+sirt = 0
# K_pc+cb+sirt = 1

# K_sirt = 0
# K_sirt+cb = 0
# K_sirt+feed = 0
# K_sirt+parp = 0
# K_sirt+cb+feed = 0
# K_sirt+feed+parp = 1
# K_sirt+cb+parp = 0
# K_sirt+cb+feed+parp = 1

# K_parp = 0
# K_parp+feed = 1
# K_parp+sirt = 0
# K_parp+feed+sirt = 1

# K_hsf = 0
# K_hsf+feed = 1
# K_hsf+parp = 0
# K_hsf+sirt = 0
# K_hsf+feed+parp = 1
# K_hsf+parp+sirt = 1
# K_hsf+feed+sirt = 1
# K_hsf+feed+parp+sirt = 1

# K_feed = 0
# K_feed+feed = 1

# MODEL 5

# K_cb = 0
# K_cb+hsf = 0
# K_cb+parp = 0
# K_cb+pc = 0
# K_cb+sirt = 0
# K_cb+hsf+parp = 0
# K_cb+parp+pc = 0
# K_cb+parp+sirt = 0
# K_cb+hsf+pc = 1
# K_cb+pc+sirt = 0
# K_cb+hsf+sirt = 0
# K_cb+hsf+parp+sirt = 0
# K_cb+hsf+parp+pc = 1
# K_cb+hsf+pc+sirt = 1
# K_cb+parp+pc+sirt = 1
# K_cb+hsf+parp+pc+sirt = 1

# K_pc = 0
# K_pc+cb = 1
# K_pc+sirt = 0
# K_pc+cb+sirt = 1

# K_sirt = 0
# K_sirt+cb = 0
# K_sirt+feed = 0
# K_sirt+parp = 0
# K_sirt+cb+feed = 0
# K_sirt+feed+parp = 1
# K_sirt+cb+parp = 0
# K_sirt+cb+feed+parp = 1

# K_parp = 0
# K_parp+feed = 1
# K_parp+sirt = 0
# K_parp+feed+sirt = 1

# K_hsf = 0
# K_hsf+feed = 1
# K_hsf+parp = 0
# K_hsf+sirt = 0
# K_hsf+feed+parp = 1
# K_hsf+parp+sirt = 1
# K_hsf+feed+sirt = 1
# K_hsf+feed+parp+sirt = 1

# K_feed = 0
# K_feed+feed = 1

# MODEL 6

# K_cb = 0
# K_cb+hsf = 0
# K_cb+parp = 0
# K_cb+pc = 0
# K_cb+sirt = 0
# K_cb+hsf+parp = 0
# K_cb+parp+pc = 0
# K_cb+parp+sirt = 0
# K_cb+hsf+pc = 0
# K_cb+pc+sirt = 0
# K_cb+hsf+sirt = 0
# K_cb+hsf+parp+sirt = 0
# K_cb+hsf+parp+pc = 0
# K_cb+hsf+pc+sirt = 0
# K_cb+parp+pc+sirt = 1
# K_cb+hsf+parp+pc+sirt = 1

# K_pc = 0
# K_pc+cb = 1
# K_pc+sirt = 0
# K_pc+cb+sirt = 1

# K_sirt = 0
# K_sirt+cb = 0
# K_sirt+feed = 0
# K_sirt+parp = 0
# K_sirt+cb+feed = 1
# K_sirt+feed+parp = 1
# K_sirt+cb+parp = 0
# K_sirt+cb+feed+parp = 1

# K_parp = 0
# K_parp+feed = 1
# K_parp+sirt = 0
# K_parp+feed+sirt = 1

# K_hsf = 0
# K_hsf+feed = 1
# K_hsf+parp = 0
# K_hsf+sirt = 0
# K_hsf+feed+parp = 1
# K_hsf+parp+sirt = 1
# K_hsf+feed+sirt = 1
# K_hsf+feed+parp+sirt = 1

# K_feed = 0
# K_feed+feed = 1

# MODEL 7

# K_cb = 0
# K_cb+hsf = 0
# K_cb+parp = 0
# K_cb+pc = 0
# K_cb+sirt = 0
# K_cb+hsf+parp = 0
# K_cb+parp+pc = 0
# K_cb+parp+sirt = 0
# K_cb+hsf+pc = 0
# K_cb+pc+sirt = 0
# K_cb+hsf+sirt = 0
# K_cb+hsf+parp+sirt = 0
# K_cb+hsf+parp+pc = 1
# K_cb+hsf+pc+sirt = 0
# K_cb+parp+pc+sirt = 1
# K_cb+hsf+parp+pc+sirt = 1

# K_pc = 0
# K_pc+cb = 1
# K_pc+sirt = 0
# K_pc+cb+sirt = 1

# K_sirt = 0
# K_sirt+cb = 0
# K_sirt+feed = 0
# K_sirt+parp = 0
# K_sirt+cb+feed = 1
# K_sirt+feed+parp = 1
# K_sirt+cb+parp = 0
# K_sirt+cb+feed+parp = 1

# K_parp = 0
# K_parp+feed = 1
# K_parp+sirt = 0
# K_parp+feed+sirt = 1

# K_hsf = 0
# K_hsf+feed = 1
# K_hsf+parp = 0
# K_hsf+sirt = 0
# K_hsf+feed+parp = 1
# K_hsf+parp+sirt = 1
# K_hsf+feed+sirt = 1
# K_hsf+feed+parp+sirt = 1

# K_feed = 0
# K_feed+feed = 1

# MODEL 8

# K_cb = 0
# K_cb+hsf = 0
# K_cb+parp = 0
# K_cb+pc = 0
# K_cb+sirt = 0
# K_cb+hsf+parp = 0
# K_cb+parp+pc = 0
# K_cb+parp+sirt = 0
# K_cb+hsf+pc = 0
# K_cb+pc+sirt = 0
# K_cb+hsf+sirt = 0
# K_cb+hsf+parp+sirt = 0
# K_cb+hsf+parp+pc = 0
# K_cb+hsf+pc+sirt = 1
# K_cb+parp+pc+sirt = 1
# K_cb+hsf+parp+pc+sirt = 1

# K_pc = 0
# K_pc+cb = 1
# K_pc+sirt = 0
# K_pc+cb+sirt = 1

# K_sirt = 0
# K_sirt+cb = 0
# K_sirt+feed = 0
# K_sirt+parp = 0
# K_sirt+cb+feed = 1
# K_sirt+feed+parp = 1
# K_sirt+cb+parp = 0
# K_sirt+cb+feed+parp = 1

# K_parp = 0
# K_parp+feed = 1
# K_parp+sirt = 0
# K_parp+feed+sirt = 1

# K_hsf = 0
# K_hsf+feed = 1
# K_hsf+parp = 0
# K_hsf+sirt = 0
# K_hsf+feed+parp = 1
# K_hsf+parp+sirt = 1
# K_hsf+feed+sirt = 1
# K_hsf+feed+parp+sirt = 1

# K_feed = 0
# K_feed+feed = 1

# MODEL 9

# K_cb = 0
# K_cb+hsf = 0
# K_cb+parp = 0
# K_cb+pc = 0
# K_cb+sirt = 0
# K_cb+hsf+parp = 0
# K_cb+parp+pc = 0
# K_cb+parp+sirt = 0
# K_cb+hsf+pc = 0
# K_cb+pc+sirt = 0
# K_cb+hsf+sirt = 0
# K_cb+hsf+parp+sirt = 0
# K_cb+hsf+parp+pc = 1
# K_cb+hsf+pc+sirt = 1
# K_cb+parp+pc+sirt = 1
# K_cb+hsf+parp+pc+sirt = 1

# K_pc = 0
# K_pc+cb = 1
# K_pc+sirt = 0
# K_pc+cb+sirt = 1

# K_sirt = 0
# K_sirt+cb = 0
# K_sirt+feed = 0
# K_sirt+parp = 0
# K_sirt+cb+feed = 1
# K_sirt+feed+parp = 1
# K_sirt+cb+parp = 0
# K_sirt+cb+feed+parp = 1

# K_parp = 0
# K_parp+feed = 1
# K_parp+sirt = 0
# K_parp+feed+sirt = 1

# K_hsf = 0
# K_hsf+feed = 1
# K_hsf+parp = 0
# K_hsf+sirt = 0
# K_hsf+feed+parp = 1
# K_hsf+parp+sirt = 1
# K_hsf+feed+sirt = 1
# K_hsf+feed+parp+sirt = 1

# K_feed = 0
# K_feed+feed = 1

# MODEL 10

# K_cb = 0
# K_cb+hsf = 0
# K_cb+parp = 0
# K_cb+pc = 0
# K_cb+sirt = 0
# K_cb+hsf+parp = 0
# K_cb+parp+pc = 0
# K_cb+parp+sirt = 0
# K_cb+hsf+pc = 1
# K_cb+pc+sirt = 0
# K_cb+hsf+sirt = 0
# K_cb+hsf+parp+sirt = 0
# K_cb+hsf+parp+pc = 1
# K_cb+hsf+pc+sirt = 1
# K_cb+parp+pc+sirt = 1
# K_cb+hsf+parp+pc+sirt = 1

# K_pc = 0
# K_pc+cb = 1
# K_pc+sirt = 0
# K_pc+cb+sirt = 1

# K_sirt = 0
# K_sirt+cb = 0
# K_sirt+feed = 0
# K_sirt+parp = 0
# K_sirt+cb+feed = 1
# K_sirt+feed+parp = 1
# K_sirt+cb+parp = 0
# K_sirt+cb+feed+parp = 1

# K_parp = 0
# K_parp+feed = 1
# K_parp+sirt = 0
# K_parp+feed+sirt = 1

# K_hsf = 0
# K_hsf+feed = 1
# K_hsf+parp = 0
# K_hsf+sirt = 0
# K_hsf+feed+parp = 1
# K_hsf+parp+sirt = 1
# K_hsf+feed+sirt = 1
# K_hsf+feed+parp+sirt = 1

# K_feed = 0
# K_feed+feed = 1

# MODEL 11

# K_cb = 0
# K_cb+hsf = 0
# K_cb+parp = 0
# K_cb+pc = 0
# K_cb+sirt = 0
# K_cb+hsf+parp = 0
# K_cb+parp+pc = 0
# K_cb+parp+sirt = 0
# K_cb+hsf+pc = 0
# K_cb+pc+sirt = 0
# K_cb+hsf+sirt = 0
# K_cb+hsf+parp+sirt = 0
# K_cb+hsf+parp+pc = 0
# K_cb+hsf+pc+sirt = 1
# K_cb+parp+pc+sirt = 1
# K_cb+hsf+parp+pc+sirt = 1

# K_pc = 0
# K_pc+cb = 1
# K_pc+sirt = 0
# K_pc+cb+sirt = 1

# K_sirt = 0
# K_sirt+cb = 0
# K_sirt+feed = 0
# K_sirt+parp = 0
# K_sirt+cb+feed = 1
# K_sirt+feed+parp = 1
# K_sirt+cb+parp = 0
# K_sirt+cb+feed+parp = 1

# K_parp = 0
# K_parp+feed = 1
# K_parp+sirt = 1
# K_parp+feed+sirt = 1

# K_hsf = 0
# K_hsf+feed = 1
# K_hsf+parp = 0
# K_hsf+sirt = 0
# K_hsf+feed+parp = 1
# K_hsf+parp+sirt = 1
# K_hsf+feed+sirt = 1
# K_hsf+feed+parp+sirt = 1

# K_feed = 0
# K_feed+feed = 1

# MODEL 12

# K_cb = 0
# K_cb+hsf = 0
# K_cb+parp = 0
# K_cb+pc = 0
# K_cb+sirt = 0
# K_cb+hsf+parp = 0
# K_cb+parp+pc = 0
# K_cb+parp+sirt = 0
# K_cb+hsf+pc = 0
# K_cb+pc+sirt = 0
# K_cb+hsf+sirt = 0
# K_cb+hsf+parp+sirt = 0
# K_cb+hsf+parp+pc = 1
# K_cb+hsf+pc+sirt = 1
# K_cb+parp+pc+sirt = 1
# K_cb+hsf+parp+pc+sirt = 1

# K_pc = 0
# K_pc+cb = 1
# K_pc+sirt = 0
# K_pc+cb+sirt = 1

# K_sirt = 0
# K_sirt+cb = 0
# K_sirt+feed = 0
# K_sirt+parp = 0
# K_sirt+cb+feed = 1
# K_sirt+feed+parp = 1
# K_sirt+cb+parp = 0
# K_sirt+cb+feed+parp = 1

# K_parp = 0
# K_parp+feed = 1
# K_parp+sirt = 1
# K_parp+feed+sirt = 1

# K_hsf = 0
# K_hsf+feed = 1
# K_hsf+parp = 0
# K_hsf+sirt = 0
# K_hsf+feed+parp = 1
# K_hsf+parp+sirt = 1
# K_hsf+feed+sirt = 1
# K_hsf+feed+parp+sirt = 1

# K_feed = 0
# K_feed+feed = 1

# MODEL 13

# K_cb = 0
# K_cb+hsf = 0
# K_cb+parp = 0
# K_cb+pc = 0
# K_cb+sirt = 0
# K_cb+hsf+parp = 0
# K_cb+parp+pc = 0
# K_cb+parp+sirt = 0
# K_cb+hsf+pc = 1
# K_cb+pc+sirt = 0
# K_cb+hsf+sirt = 0
# K_cb+hsf+parp+sirt = 0
# K_cb+hsf+parp+pc = 1
# K_cb+hsf+pc+sirt = 1
# K_cb+parp+pc+sirt = 1
# K_cb+hsf+parp+pc+sirt = 1

# K_pc = 0
# K_pc+cb = 1
# K_pc+sirt = 0
# K_pc+cb+sirt = 1

# K_sirt = 0
# K_sirt+cb = 0
# K_sirt+feed = 0
# K_sirt+parp = 0
# K_sirt+cb+feed = 1
# K_sirt+feed+parp = 1
# K_sirt+cb+parp = 0
# K_sirt+cb+feed+parp = 1

# K_parp = 0
# K_parp+feed = 1
# K_parp+sirt = 1
# K_parp+feed+sirt = 1

# K_hsf = 0
# K_hsf+feed = 1
# K_hsf+parp = 0
# K_hsf+sirt = 0
# K_hsf+feed+parp = 1
# K_hsf+parp+sirt = 1
# K_hsf+feed+sirt = 1
# K_hsf+feed+parp+sirt = 1

# K_feed = 0
# K_feed+feed = 1

# MODEL 14

# K_cb = 0
# K_cb+hsf = 0
# K_cb+parp = 0
# K_cb+pc = 0
# K_cb+sirt = 0
# K_cb+hsf+parp = 0
# K_cb+parp+pc = 0
# K_cb+parp+sirt = 0
# K_cb+hsf+pc = 0
# K_cb+pc+sirt = 0
# K_cb+hsf+sirt = 0
# K_cb+hsf+parp+sirt = 0
# K_cb+hsf+parp+pc = 0
# K_cb+hsf+pc+sirt = 0
# K_cb+parp+pc+sirt = 1
# K_cb+hsf+parp+pc+sirt = 1

# K_pc = 0
# K_pc+cb = 1
# K_pc+sirt = 0
# K_pc+cb+sirt = 1

# K_sirt = 0
# K_sirt+cb = 0
# K_sirt+feed = 0
# K_sirt+parp = 0
# K_sirt+cb+feed = 0
# K_sirt+feed+parp = 1
# K_sirt+cb+parp = 0
# K_sirt+cb+feed+parp = 1

# K_parp = 0
# K_parp+feed = 1
# K_parp+sirt = 0
# K_parp+feed+sirt = 1

# K_hsf = 0
# K_hsf+feed = 1
# K_hsf+parp = 0
# K_hsf+sirt = 1
# K_hsf+feed+parp = 1
# K_hsf+parp+sirt = 1
# K_hsf+feed+sirt = 1
# K_hsf+feed+parp+sirt = 1

# K_feed = 0
# K_feed+feed = 1

# MODEL 15

# K_cb = 0
# K_cb+hsf = 0
# K_cb+parp = 0
# K_cb+pc = 0
# K_cb+sirt = 0
# K_cb+hsf+parp = 0
# K_cb+parp+pc = 0
# K_cb+parp+sirt = 0
# K_cb+hsf+pc = 0
# K_cb+pc+sirt = 0
# K_cb+hsf+sirt = 0
# K_cb+hsf+parp+sirt = 0
# K_cb+hsf+parp+pc = 1
# K_cb+hsf+pc+sirt = 0
# K_cb+parp+pc+sirt = 1
# K_cb+hsf+parp+pc+sirt = 1

# K_pc = 0
# K_pc+cb = 1
# K_pc+sirt = 0
# K_pc+cb+sirt = 1

# K_sirt = 0
# K_sirt+cb = 0
# K_sirt+feed = 0
# K_sirt+parp = 0
# K_sirt+cb+feed = 0
# K_sirt+feed+parp = 1
# K_sirt+cb+parp = 0
# K_sirt+cb+feed+parp = 1

# K_parp = 0
# K_parp+feed = 1
# K_parp+sirt = 0
# K_parp+feed+sirt = 1

# K_hsf = 0
# K_hsf+feed = 1
# K_hsf+parp = 0
# K_hsf+sirt = 1
# K_hsf+feed+parp = 1
# K_hsf+parp+sirt = 1
# K_hsf+feed+sirt = 1
# K_hsf+feed+parp+sirt = 1

# K_feed = 0
# K_feed+feed = 1

# MODEL 16

# K_cb = 0
# K_cb+hsf = 0
# K_cb+parp = 0
# K_cb+pc = 0
# K_cb+sirt = 0
# K_cb+hsf+parp = 0
# K_cb+parp+pc = 0
# K_cb+parp+sirt = 0
# K_cb+hsf+pc = 0
# K_cb+pc+sirt = 0
# K_cb+hsf+sirt = 0
# K_cb+hsf+parp+sirt = 0
# K_cb+hsf+parp+pc = 0
# K_cb+hsf+pc+sirt = 1
# K_cb+parp+pc+sirt = 1
# K_cb+hsf+parp+pc+sirt = 1

# K_pc = 0
# K_pc+cb = 1
# K_pc+sirt = 0
# K_pc+cb+sirt = 1

# K_sirt = 0
# K_sirt+cb = 0
# K_sirt+feed = 0
# K_sirt+parp = 0
# K_sirt+cb+feed = 0
# K_sirt+feed+parp = 1
# K_sirt+cb+parp = 0
# K_sirt+cb+feed+parp = 1

# K_parp = 0
# K_parp+feed = 1
# K_parp+sirt = 0
# K_parp+feed+sirt = 1

# K_hsf = 0
# K_hsf+feed = 1
# K_hsf+parp = 0
# K_hsf+sirt = 1
# K_hsf+feed+parp = 1
# K_hsf+parp+sirt = 1
# K_hsf+feed+sirt = 1
# K_hsf+feed+parp+sirt = 1

# K_feed = 0
# K_feed+feed = 1

# MODEL 17

# K_cb = 0
# K_cb+hsf = 0
# K_cb+parp = 0
# K_cb+pc = 0
# K_cb+sirt = 0
# K_cb+hsf+parp = 0
# K_cb+parp+pc = 0
# K_cb+parp+sirt = 0
# K_cb+hsf+pc = 0
# K_cb+pc+sirt = 0
# K_cb+hsf+sirt = 0
# K_cb+hsf+parp+sirt = 0
# K_cb+hsf+parp+pc = 1
# K_cb+hsf+pc+sirt = 1
# K_cb+parp+pc+sirt = 1
# K_cb+hsf+parp+pc+sirt = 1

# K_pc = 0
# K_pc+cb = 1
# K_pc+sirt = 0
# K_pc+cb+sirt = 1

# K_sirt = 0
# K_sirt+cb = 0
# K_sirt+feed = 0
# K_sirt+parp = 0
# K_sirt+cb+feed = 0
# K_sirt+feed+parp = 1
# K_sirt+cb+parp = 0
# K_sirt+cb+feed+parp = 1

# K_parp = 0
# K_parp+feed = 1
# K_parp+sirt = 0
# K_parp+feed+sirt = 1

# K_hsf = 0
# K_hsf+feed = 1
# K_hsf+parp = 0
# K_hsf+sirt = 1
# K_hsf+feed+parp = 1
# K_hsf+parp+sirt = 1
# K_hsf+feed+sirt = 1
# K_hsf+feed+parp+sirt = 1

# K_feed = 0
# K_feed+feed = 1

# MODEL 18

# K_cb = 0
# K_cb+hsf = 0
# K_cb+parp = 0
# K_cb+pc = 0
# K_cb+sirt = 0
# K_cb+hsf+parp = 0
# K_cb+parp+pc = 0
# K_cb+parp+sirt = 0
# K_cb+hsf+pc = 1
# K_cb+pc+sirt = 0
# K_cb+hsf+sirt = 0
# K_cb+hsf+parp+sirt = 0
# K_cb+hsf+parp+pc = 1
# K_cb+hsf+pc+sirt = 1
# K_cb+parp+pc+sirt = 1
# K_cb+hsf+parp+pc+sirt = 1

# K_pc = 0
# K_pc+cb = 1
# K_pc+sirt = 0
# K_pc+cb+sirt = 1

# K_sirt = 0
# K_sirt+cb = 0
# K_sirt+feed = 0
# K_sirt+parp = 0
# K_sirt+cb+feed = 0
# K_sirt+feed+parp = 1
# K_sirt+cb+parp = 0
# K_sirt+cb+feed+parp = 1

# K_parp = 0
# K_parp+feed = 1
# K_parp+sirt = 0
# K_parp+feed+sirt = 1

# K_hsf = 0
# K_hsf+feed = 1
# K_hsf+parp = 0
# K_hsf+sirt = 1
# K_hsf+feed+parp = 1
# K_hsf+parp+sirt = 1
# K_hsf+feed+sirt = 1
# K_hsf+feed+parp+sirt = 1

# K_feed = 0
# K_feed+feed = 1

# MODEL 19

# K_cb = 0
# K_cb+hsf = 0
# K_cb+parp = 0
# K_cb+pc = 0
# K_cb+sirt = 0
# K_cb+hsf+parp = 0
# K_cb+parp+pc = 0
# K_cb+parp+sirt = 0
# K_cb+hsf+pc = 0
# K_cb+pc+sirt = 0
# K_cb+hsf+sirt = 0
# K_cb+hsf+parp+sirt = 0
# K_cb+hsf+parp+pc = 0
# K_cb+hsf+pc+sirt = 0
# K_cb+parp+pc+sirt = 1
# K_cb+hsf+parp+pc+sirt = 1

# K_pc = 0
# K_pc+cb = 1
# K_pc+sirt = 0
# K_pc+cb+sirt = 1

# K_sirt = 0
# K_sirt+cb = 0
# K_sirt+feed = 0
# K_sirt+parp = 0
# K_sirt+cb+feed = 1
# K_sirt+feed+parp = 1
# K_sirt+cb+parp = 0
# K_sirt+cb+feed+parp = 1

# K_parp = 0
# K_parp+feed = 1
# K_parp+sirt = 0
# K_parp+feed+sirt = 1

# K_hsf = 0
# K_hsf+feed = 1
# K_hsf+parp = 0
# K_hsf+sirt = 1
# K_hsf+feed+parp = 1
# K_hsf+parp+sirt = 1
# K_hsf+feed+sirt = 1
# K_hsf+feed+parp+sirt = 1

# K_feed = 0
# K_feed+feed = 1

# MODEL 20

# K_cb = 0
# K_cb+hsf = 0
# K_cb+parp = 0
# K_cb+pc = 0
# K_cb+sirt = 0
# K_cb+hsf+parp = 0
# K_cb+parp+pc = 0
# K_cb+parp+sirt = 0
# K_cb+hsf+pc = 0
# K_cb+pc+sirt = 0
# K_cb+hsf+sirt = 0
# K_cb+hsf+parp+sirt = 0
# K_cb+hsf+parp+pc = 1
# K_cb+hsf+pc+sirt = 0
# K_cb+parp+pc+sirt = 1
# K_cb+hsf+parp+pc+sirt = 1

# K_pc = 0
# K_pc+cb = 1
# K_pc+sirt = 0
# K_pc+cb+sirt = 1

# K_sirt = 0
# K_sirt+cb = 0
# K_sirt+feed = 0
# K_sirt+parp = 0
# K_sirt+cb+feed = 1
# K_sirt+feed+parp = 1
# K_sirt+cb+parp = 0
# K_sirt+cb+feed+parp = 1

# K_parp = 0
# K_parp+feed = 1
# K_parp+sirt = 0
# K_parp+feed+sirt = 1

# K_hsf = 0
# K_hsf+feed = 1
# K_hsf+parp = 0
# K_hsf+sirt = 1
# K_hsf+feed+parp = 1
# K_hsf+parp+sirt = 1
# K_hsf+feed+sirt = 1
# K_hsf+feed+parp+sirt = 1

# K_feed = 0
# K_feed+feed = 1

# MODEL 21

# K_cb = 0
# K_cb+hsf = 0
# K_cb+parp = 0
# K_cb+pc = 0
# K_cb+sirt = 0
# K_cb+hsf+parp = 0
# K_cb+parp+pc = 0
# K_cb+parp+sirt = 0
# K_cb+hsf+pc = 0
# K_cb+pc+sirt = 0
# K_cb+hsf+sirt = 0
# K_cb+hsf+parp+sirt = 0
# K_cb+hsf+parp+pc = 0
# K_cb+hsf+pc+sirt = 1
# K_cb+parp+pc+sirt = 1
# K_cb+hsf+parp+pc+sirt = 1

# K_pc = 0
# K_pc+cb = 1
# K_pc+sirt = 0
# K_pc+cb+sirt = 1

# K_sirt = 0
# K_sirt+cb = 0
# K_sirt+feed = 0
# K_sirt+parp = 0
# K_sirt+cb+feed = 1
# K_sirt+feed+parp = 1
# K_sirt+cb+parp = 0
# K_sirt+cb+feed+parp = 1

# K_parp = 0
# K_parp+feed = 1
# K_parp+sirt = 0
# K_parp+feed+sirt = 1

# K_hsf = 0
# K_hsf+feed = 1
# K_hsf+parp = 0
# K_hsf+sirt = 1
# K_hsf+feed+parp = 1
# K_hsf+parp+sirt = 1
# K_hsf+feed+sirt = 1
# K_hsf+feed+parp+sirt = 1

# K_feed = 0
# K_feed+feed = 1

# MODEL 22

# K_cb = 0
# K_cb+hsf = 0
# K_cb+parp = 0
# K_cb+pc = 0
# K_cb+sirt = 0
# K_cb+hsf+parp = 0
# K_cb+parp+pc = 0
# K_cb+parp+sirt = 0
# K_cb+hsf+pc = 0
# K_cb+pc+sirt = 0
# K_cb+hsf+sirt = 0
# K_cb+hsf+parp+sirt = 0
# K_cb+hsf+parp+pc = 1
# K_cb+hsf+pc+sirt = 1
# K_cb+parp+pc+sirt = 1
# K_cb+hsf+parp+pc+sirt = 1

# K_pc = 0
# K_pc+cb = 1
# K_pc+sirt = 0
# K_pc+cb+sirt = 1

# K_sirt = 0
# K_sirt+cb = 0
# K_sirt+feed = 0
# K_sirt+parp = 0
# K_sirt+cb+feed = 1
# K_sirt+feed+parp = 1
# K_sirt+cb+parp = 0
# K_sirt+cb+feed+parp = 1

# K_parp = 0
# K_parp+feed = 1
# K_parp+sirt = 0
# K_parp+feed+sirt = 1

# K_hsf = 0
# K_hsf+feed = 1
# K_hsf+parp = 0
# K_hsf+sirt = 1
# K_hsf+feed+parp = 1
# K_hsf+parp+sirt = 1
# K_hsf+feed+sirt = 1
# K_hsf+feed+parp+sirt = 1

# K_feed = 0
# K_feed+feed = 1

# MODEL 23

# K_cb = 0
# K_cb+hsf = 0
# K_cb+parp = 0
# K_cb+pc = 0
# K_cb+sirt = 0
# K_cb+hsf+parp = 0
# K_cb+parp+pc = 0
# K_cb+parp+sirt = 0
# K_cb+hsf+pc = 1
# K_cb+pc+sirt = 0
# K_cb+hsf+sirt = 0
# K_cb+hsf+parp+sirt = 0
# K_cb+hsf+parp+pc = 1
# K_cb+hsf+pc+sirt = 1
# K_cb+parp+pc+sirt = 1
# K_cb+hsf+parp+pc+sirt = 1

# K_pc = 0
# K_pc+cb = 1
# K_pc+sirt = 0
# K_pc+cb+sirt = 1

# K_sirt = 0
# K_sirt+cb = 0
# K_sirt+feed = 0
# K_sirt+parp = 0
# K_sirt+cb+feed = 1
# K_sirt+feed+parp = 1
# K_sirt+cb+parp = 0
# K_sirt+cb+feed+parp = 1

# K_parp = 0
# K_parp+feed = 1
# K_parp+sirt = 0
# K_parp+feed+sirt = 1

# K_hsf = 0
# K_hsf+feed = 1
# K_hsf+parp = 0
# K_hsf+sirt = 1
# K_hsf+feed+parp = 1
# K_hsf+parp+sirt = 1
# K_hsf+feed+sirt = 1
# K_hsf+feed+parp+sirt = 1

# K_feed = 0
# K_feed+feed = 1

# MODEL 24

# K_cb = 0
# K_cb+hsf = 0
# K_cb+parp = 0
# K_cb+pc = 0
# K_cb+sirt = 0
# K_cb+hsf+parp = 0
# K_cb+parp+pc = 0
# K_cb+parp+sirt = 0
# K_cb+hsf+pc = 0
# K_cb+pc+sirt = 0
# K_cb+hsf+sirt = 0
# K_cb+hsf+parp+sirt = 0
# K_cb+hsf+parp+pc = 0
# K_cb+hsf+pc+sirt = 1
# K_cb+parp+pc+sirt = 1
# K_cb+hsf+parp+pc+sirt = 1

# K_pc = 0
# K_pc+cb = 1
# K_pc+sirt = 0
# K_pc+cb+sirt = 1

# K_sirt = 0
# K_sirt+cb = 0
# K_sirt+feed = 0
# K_sirt+parp = 0
# K_sirt+cb+feed = 1
# K_sirt+feed+parp = 1
# K_sirt+cb+parp = 0
# K_sirt+cb+feed+parp = 1

# K_parp = 0
# K_parp+feed = 1
# K_parp+sirt = 1
# K_parp+feed+sirt = 1

# K_hsf = 0
# K_hsf+feed = 1
# K_hsf+parp = 0
# K_hsf+sirt = 1
# K_hsf+feed+parp = 1
# K_hsf+parp+sirt = 1
# K_hsf+feed+sirt = 1
# K_hsf+feed+parp+sirt = 1

# K_feed = 0
# K_feed+feed = 1

# MODEL 25

# K_cb = 0
# K_cb+hsf = 0
# K_cb+parp = 0
# K_cb+pc = 0
# K_cb+sirt = 0
# K_cb+hsf+parp = 0
# K_cb+parp+pc = 0
# K_cb+parp+sirt = 0
# K_cb+hsf+pc = 0
# K_cb+pc+sirt = 0
# K_cb+hsf+sirt = 0
# K_cb+hsf+parp+sirt = 0
# K_cb+hsf+parp+pc = 1
# K_cb+hsf+pc+sirt = 1
# K_cb+parp+pc+sirt = 1
# K_cb+hsf+parp+pc+sirt = 1

# K_pc = 0
# K_pc+cb = 1
# K_pc+sirt = 0
# K_pc+cb+sirt = 1

# K_sirt = 0
# K_sirt+cb = 0
# K_sirt+feed = 0
# K_sirt+parp = 0
# K_sirt+cb+feed = 1
# K_sirt+feed+parp = 1
# K_sirt+cb+parp = 0
# K_sirt+cb+feed+parp = 1

# K_parp = 0
# K_parp+feed = 1
# K_parp+sirt = 1
# K_parp+feed+sirt = 1

# K_hsf = 0
# K_hsf+feed = 1
# K_hsf+parp = 0
# K_hsf+sirt = 1
# K_hsf+feed+parp = 1
# K_hsf+parp+sirt = 1
# K_hsf+feed+sirt = 1
# K_hsf+feed+parp+sirt = 1

# K_feed = 0
# K_feed+feed = 1

# MODEL 26

# K_cb = 0
# K_cb+hsf = 0
# K_cb+parp = 0
# K_cb+pc = 0
# K_cb+sirt = 0
# K_cb+hsf+parp = 0
# K_cb+parp+pc = 0
# K_cb+parp+sirt = 0
# K_cb+hsf+pc = 1
# K_cb+pc+sirt = 0
# K_cb+hsf+sirt = 0
# K_cb+hsf+parp+sirt = 0
# K_cb+hsf+parp+pc = 1
# K_cb+hsf+pc+sirt = 1
# K_cb+parp+pc+sirt = 1
# K_cb+hsf+parp+pc+sirt = 1

# K_pc = 0
# K_pc+cb = 1
# K_pc+sirt = 0
# K_pc+cb+sirt = 1

# K_sirt = 0
# K_sirt+cb = 0
# K_sirt+feed = 0
# K_sirt+parp = 0
# K_sirt+cb+feed = 1
# K_sirt+feed+parp = 1
# K_sirt+cb+parp = 0
# K_sirt+cb+feed+parp = 1

# K_parp = 0
# K_parp+feed = 1
# K_parp+sirt = 1
# K_parp+feed+sirt = 1

# K_hsf = 0
# K_hsf+feed = 1
# K_hsf+parp = 0
# K_hsf+sirt = 1
# K_hsf+feed+parp = 1
# K_hsf+parp+sirt = 1
# K_hsf+feed+sirt = 1
# K_hsf+feed+parp+sirt = 1

# K_feed = 0
# K_feed+feed = 1

# SELECTED MODELS / CHECKED MODELS = 26 / 1216 (10s19ms)
