# Supplementary material for: Modelling and Analysis of the Feeding Regimen Induced Entrainment of Hepatocyte Circadian Oscillators Using Petri Nets
Source: PLoS One. 2015 Mar 19;10(3):e0117519. doi: 10.1371/journal.pone.0117519 (PMC4366204; doi:10.1371/journal.pone.0117519)
Supplement: S3 Materials — (SPEPT) [file pone.0117519.s003.spept]

<?xml version="1.0" encoding="utf-8"?>
<?xml-stylesheet type="text/xsl" href="/xsl/spped2svg.xsl"?>
<Snoopy version="2" revision="1.13">
  <netclass name="Extended Petri Net"/>
  <nodeclasses count="4">
    <nodeclass count="12" name="Place">
      <node id="42354" net="1">
        <attribute name="Name" id="42355" net="1">
          <![CDATA[CB]]>
          <graphics count="1">
            <graphic xoff="25.00" yoff="20.00" x="605.00" y="240.00" id="42356" net="1" show="1" grparent="42364" state="1" pen="0,0,0" brush="255,255,255"/>
          </graphics>
        </attribute>
        <attribute name="ID" id="42357" net="1">
          <![CDATA[0]]>
          <graphics count="1">
            <graphic xoff="25.00" yoff="20.00" x="605.00" y="240.00" id="42358" net="1" show="0" grparent="42364" state="1" pen="0,0,0" brush="255,255,255"/>
          </graphics>
        </attribute>
        <attribute name="Marking" id="42359" net="1">
          <![CDATA[0]]>
          <graphics count="1">
            <graphic x="580.00" y="220.00" id="42360" net="1" show="1" grparent="42364" state="1" pen="0,0,0" brush="255,255,255"/>
          </graphics>
        </attribute>
        <attribute name="Logic" id="42361" net="1">
          <![CDATA[0]]>
          <graphics count="0"/>
        </attribute>
        <attribute name="Comment" id="42362" net="1">
          <![CDATA[]]>
          <graphics count="1">
            <graphic yoff="40.00" x="580.00" y="260.00" id="42363" net="1" show="1" grparent="42364" state="1" pen="0,0,0" brush="255,255,255"/>
          </graphics>
        </attribute>
        <graphics count="1">
          <graphic x="580.00" y="220.00" id="42364" net="1" show="1" w="20.00" h="20.00" state="1" pen="0,0,0" brush="255,255,255"/>
        </graphics>
      </node>
      <node id="42365" net="1">
        <attribute name="Name" id="42366" net="1">
          <![CDATA[cCB]]>
          <graphics count="1">
            <graphic xoff="25.00" yoff="20.00" x="585.00" y="160.00" id="42367" net="1" show="1" grparent="42375" state="1" pen="0,0,0" brush="255,255,255"/>
          </graphics>
        </attribute>
        <attribute name="ID" id="42368" net="1">
          <![CDATA[1]]>
          <graphics count="1">
            <graphic xoff="25.00" yoff="20.00" x="585.00" y="160.00" id="42369" net="1" show="0" grparent="42375" state="1" pen="0,0,0" brush="255,255,255"/>
          </graphics>
        </attribute>
        <attribute name="Marking" id="42370" net="1">
          <![CDATA[1]]>
          <graphics count="1">
            <graphic x="560.00" y="140.00" id="42371" net="1" show="1" grparent="42375" state="1" pen="0,0,0" brush="255,255,255"/>
          </graphics>
        </attribute>
        <attribute name="Logic" id="42372" net="1">
          <![CDATA[0]]>
          <graphics count="0"/>
        </attribute>
        <attribute name="Comment" id="42373" net="1">
          <![CDATA[]]>
          <graphics count="1">
            <graphic yoff="40.00" x="560.00" y="180.00" id="42374" net="1" show="1" grparent="42375" state="1" pen="0,0,0" brush="255,255,255"/>
          </graphics>
        </attribute>
        <graphics count="1">
          <graphic x="560.00" y="140.00" id="42375" net="1" show="1" w="20.00" h="20.00" state="1" pen="0,0,0" brush="255,255,255"/>
        </graphics>
      </node>
      <node id="42376" net="1">
        <attribute name="Name" id="42377" net="1">
          <![CDATA[SIRT1]]>
          <graphics count="1">
            <graphic xoff="25.00" yoff="20.00" x="285.00" y="700.00" id="42378" net="1" show="1" grparent="42386" state="1" pen="0,0,0" brush="255,255,255"/>
          </graphics>
        </attribute>
        <attribute name="ID" id="42379" net="1">
          <![CDATA[2]]>
          <graphics count="1">
            <graphic xoff="25.00" yoff="20.00" x="285.00" y="700.00" id="42380" net="1" show="0" grparent="42386" state="1" pen="0,0,0" brush="255,255,255"/>
          </graphics>
        </attribute>
        <attribute name="Marking" id="42381" net="1">
          <![CDATA[0]]>
          <graphics count="1">
            <graphic x="260.00" y="680.00" id="42382" net="1" show="1" grparent="42386" state="1" pen="0,0,0" brush="255,255,255"/>
          </graphics>
        </attribute>
        <attribute name="Logic" id="42383" net="1">
          <![CDATA[0]]>
          <graphics count="0"/>
        </attribute>
        <attribute name="Comment" id="42384" net="1">
          <![CDATA[]]>
          <graphics count="1">
            <graphic yoff="40.00" x="260.00" y="720.00" id="42385" net="1" show="1" grparent="42386" state="1" pen="0,0,0" brush="255,255,255"/>
          </graphics>
        </attribute>
        <graphics count="1">
          <graphic x="260.00" y="680.00" id="42386" net="1" show="1" w="20.00" h="20.00" state="1" pen="0,0,0" brush="255,255,255"/>
        </graphics>
      </node>
      <node id="42387" net="1">
        <attribute name="Name" id="42388" net="1">
          <![CDATA[cSIRT1]]>
          <graphics count="1">
            <graphic xoff="25.00" yoff="20.00" x="245.00" y="640.00" id="42389" net="1" show="1" grparent="42397" state="1" pen="0,0,0" brush="255,255,255"/>
          </graphics>
        </attribute>
        <attribute name="ID" id="42390" net="1">
          <![CDATA[3]]>
          <graphics count="1">
            <graphic xoff="25.00" yoff="20.00" x="245.00" y="640.00" id="42391" net="1" show="0" grparent="42397" state="1" pen="0,0,0" brush="255,255,255"/>
          </graphics>
        </attribute>
        <attribute name="Marking" id="42392" net="1">
          <![CDATA[1]]>
          <graphics count="1">
            <graphic x="220.00" y="620.00" id="42393" net="1" show="1" grparent="42397" state="1" pen="0,0,0" brush="255,255,255"/>
          </graphics>
        </attribute>
        <attribute name="Logic" id="42394" net="1">
          <![CDATA[0]]>
          <graphics count="0"/>
        </attribute>
        <attribute name="Comment" id="42395" net="1">
          <![CDATA[]]>
          <graphics count="1">
            <graphic yoff="40.00" x="220.00" y="660.00" id="42396" net="1" show="1" grparent="42397" state="1" pen="0,0,0" brush="255,255,255"/>
          </graphics>
        </attribute>
        <graphics count="1">
          <graphic x="220.00" y="620.00" id="42397" net="1" show="1" w="20.00" h="20.00" state="1" pen="0,0,0" brush="255,255,255"/>
        </graphics>
      </node>
      <node id="42398" net="1">
        <attribute name="Name" id="42399" net="1">
          <![CDATA[PC]]>
          <graphics count="1">
            <graphic xoff="25.00" yoff="20.00" x="605.00" y="480.00" id="42400" net="1" show="1" grparent="42408" state="1" pen="0,0,0" brush="255,255,255"/>
          </graphics>
        </attribute>
        <attribute name="ID" id="42401" net="1">
          <![CDATA[4]]>
          <graphics count="1">
            <graphic xoff="25.00" yoff="20.00" x="605.00" y="480.00" id="42402" net="1" show="0" grparent="42408" state="1" pen="0,0,0" brush="255,255,255"/>
          </graphics>
        </attribute>
        <attribute name="Marking" id="42403" net="1">
          <![CDATA[0]]>
          <graphics count="1">
            <graphic x="580.00" y="460.00" id="42404" net="1" show="1" grparent="42408" state="1" pen="0,0,0" brush="255,255,255"/>
          </graphics>
        </attribute>
        <attribute name="Logic" id="42405" net="1">
          <![CDATA[0]]>
          <graphics count="0"/>
        </attribute>
        <attribute name="Comment" id="42406" net="1">
          <![CDATA[]]>
          <graphics count="1">
            <graphic yoff="40.00" x="580.00" y="500.00" id="42407" net="1" show="1" grparent="42408" state="1" pen="0,0,0" brush="255,255,255"/>
          </graphics>
        </attribute>
        <graphics count="1">
          <graphic x="580.00" y="460.00" id="42408" net="1" show="1" w="20.00" h="20.00" state="1" pen="0,0,0" brush="255,255,255"/>
        </graphics>
      </node>
      <node id="42409" net="1">
        <attribute name="Name" id="42410" net="1">
          <![CDATA[cPC]]>
          <graphics count="1">
            <graphic xoff="25.00" yoff="20.00" x="565.00" y="420.00" id="42411" net="1" show="1" grparent="42419" state="1" pen="0,0,0" brush="255,255,255"/>
          </graphics>
        </attribute>
        <attribute name="ID" id="42412" net="1">
          <![CDATA[5]]>
          <graphics count="1">
            <graphic xoff="25.00" yoff="20.00" x="565.00" y="420.00" id="42413" net="1" show="0" grparent="42419" state="1" pen="0,0,0" brush="255,255,255"/>
          </graphics>
        </attribute>
        <attribute name="Marking" id="42414" net="1">
          <![CDATA[1]]>
          <graphics count="1">
            <graphic x="540.00" y="400.00" id="42415" net="1" show="1" grparent="42419" state="1" pen="0,0,0" brush="255,255,255"/>
          </graphics>
        </attribute>
        <attribute name="Logic" id="42416" net="1">
          <![CDATA[0]]>
          <graphics count="0"/>
        </attribute>
        <attribute name="Comment" id="42417" net="1">
          <![CDATA[]]>
          <graphics count="1">
            <graphic yoff="40.00" x="540.00" y="440.00" id="42418" net="1" show="1" grparent="42419" state="1" pen="0,0,0" brush="255,255,255"/>
          </graphics>
        </attribute>
        <graphics count="1">
          <graphic x="540.00" y="400.00" id="42419" net="1" show="1" w="20.00" h="20.00" state="1" pen="0,0,0" brush="255,255,255"/>
        </graphics>
      </node>
      <node id="42420" net="1">
        <attribute name="Name" id="42421" net="1">
          <![CDATA[FEED]]>
          <graphics count="1">
            <graphic xoff="25.00" yoff="20.00" x="625.00" y="880.00" id="42422" net="1" show="1" grparent="42430" state="1" pen="0,0,0" brush="255,255,255"/>
          </graphics>
        </attribute>
        <attribute name="ID" id="42423" net="1">
          <![CDATA[6]]>
          <graphics count="1">
            <graphic xoff="25.00" yoff="20.00" x="625.00" y="880.00" id="42424" net="1" show="0" grparent="42430" state="1" pen="0,0,0" brush="255,255,255"/>
          </graphics>
        </attribute>
        <attribute name="Marking" id="42425" net="1">
          <![CDATA[0]]>
          <graphics count="1">
            <graphic x="600.00" y="860.00" id="42426" net="1" show="1" grparent="42430" state="1" pen="0,0,0" brush="255,255,255"/>
          </graphics>
        </attribute>
        <attribute name="Logic" id="42427" net="1">
          <![CDATA[0]]>
          <graphics count="0"/>
        </attribute>
        <attribute name="Comment" id="42428" net="1">
          <![CDATA[]]>
          <graphics count="1">
            <graphic yoff="40.00" x="600.00" y="900.00" id="42429" net="1" show="1" grparent="42430" state="1" pen="0,0,0" brush="255,255,255"/>
          </graphics>
        </attribute>
        <graphics count="1">
          <graphic x="600.00" y="860.00" id="42430" net="1" show="1" w="20.00" h="20.00" state="1" pen="0,0,0" brush="255,255,255"/>
        </graphics>
      </node>
      <node id="42431" net="1">
        <attribute name="Name" id="42432" net="1">
          <![CDATA[cFEED]]>
          <graphics count="1">
            <graphic xoff="25.00" yoff="20.00" x="625.00" y="840.00" id="42433" net="1" show="1" grparent="42441" state="1" pen="0,0,0" brush="255,255,255"/>
          </graphics>
        </attribute>
        <attribute name="ID" id="42434" net="1">
          <![CDATA[7]]>
          <graphics count="1">
            <graphic xoff="25.00" yoff="20.00" x="625.00" y="840.00" id="42435" net="1" show="0" grparent="42441" state="1" pen="0,0,0" brush="255,255,255"/>
          </graphics>
        </attribute>
        <attribute name="Marking" id="42436" net="1">
          <![CDATA[1]]>
          <graphics count="1">
            <graphic x="600.00" y="820.00" id="42437" net="1" show="1" grparent="42441" state="1" pen="0,0,0" brush="255,255,255"/>
          </graphics>
        </attribute>
        <attribute name="Logic" id="42438" net="1">
          <![CDATA[0]]>
          <graphics count="0"/>
        </attribute>
        <attribute name="Comment" id="42439" net="1">
          <![CDATA[]]>
          <graphics count="1">
            <graphic yoff="40.00" x="600.00" y="860.00" id="42440" net="1" show="1" grparent="42441" state="1" pen="0,0,0" brush="255,255,255"/>
          </graphics>
        </attribute>
        <graphics count="1">
          <graphic x="600.00" y="820.00" id="42441" net="1" show="1" w="20.00" h="20.00" state="1" pen="0,0,0" brush="255,255,255"/>
        </graphics>
      </node>
      <node id="42442" net="1">
        <attribute name="Name" id="42443" net="1">
          <![CDATA[HSF1]]>
          <graphics count="1">
            <graphic xoff="25.00" yoff="20.00" x="1145.00" y="780.00" id="42444" net="1" show="1" grparent="42452" state="1" pen="0,0,0" brush="255,255,255"/>
          </graphics>
        </attribute>
        <attribute name="ID" id="42445" net="1">
          <![CDATA[8]]>
          <graphics count="1">
            <graphic xoff="25.00" yoff="20.00" x="1145.00" y="780.00" id="42446" net="1" show="0" grparent="42452" state="1" pen="0,0,0" brush="255,255,255"/>
          </graphics>
        </attribute>
        <attribute name="Marking" id="42447" net="1">
          <![CDATA[0]]>
          <graphics count="1">
            <graphic x="1120.00" y="760.00" id="42448" net="1" show="1" grparent="42452" state="1" pen="0,0,0" brush="255,255,255"/>
          </graphics>
        </attribute>
        <attribute name="Logic" id="42449" net="1">
          <![CDATA[0]]>
          <graphics count="0"/>
        </attribute>
        <attribute name="Comment" id="42450" net="1">
          <![CDATA[]]>
          <graphics count="1">
            <graphic yoff="40.00" x="1120.00" y="800.00" id="42451" net="1" show="1" grparent="42452" state="1" pen="0,0,0" brush="255,255,255"/>
          </graphics>
        </attribute>
        <graphics count="1">
          <graphic x="1120.00" y="760.00" id="42452" net="1" show="1" w="20.00" h="20.00" state="1" pen="0,0,0" brush="255,255,255"/>
        </graphics>
      </node>
      <node id="42453" net="1">
        <attribute name="Name" id="42454" net="1">
          <![CDATA[cHSF1]]>
          <graphics count="1">
            <graphic xoff="25.00" yoff="20.00" x="1105.00" y="720.00" id="42455" net="1" show="1" grparent="42463" state="1" pen="0,0,0" brush="255,255,255"/>
          </graphics>
        </attribute>
        <attribute name="ID" id="42456" net="1">
          <![CDATA[9]]>
          <graphics count="1">
            <graphic xoff="25.00" yoff="20.00" x="1105.00" y="720.00" id="42457" net="1" show="0" grparent="42463" state="1" pen="0,0,0" brush="255,255,255"/>
          </graphics>
        </attribute>
        <attribute name="Marking" id="42458" net="1">
          <![CDATA[1]]>
          <graphics count="1">
            <graphic x="1080.00" y="700.00" id="42459" net="1" show="1" grparent="42463" state="1" pen="0,0,0" brush="255,255,255"/>
          </graphics>
        </attribute>
        <attribute name="Logic" id="42460" net="1">
          <![CDATA[0]]>
          <graphics count="0"/>
        </attribute>
        <attribute name="Comment" id="42461" net="1">
          <![CDATA[]]>
          <graphics count="1">
            <graphic yoff="40.00" x="1080.00" y="740.00" id="42462" net="1" show="1" grparent="42463" state="1" pen="0,0,0" brush="255,255,255"/>
          </graphics>
        </attribute>
        <graphics count="1">
          <graphic x="1080.00" y="700.00" id="42463" net="1" show="1" w="20.00" h="20.00" state="1" pen="0,0,0" brush="255,255,255"/>
        </graphics>
      </node>
      <node id="42464" net="1">
        <attribute name="Name" id="42465" net="1">
          <![CDATA[PARP1]]>
          <graphics count="1">
            <graphic xoff="25.00" yoff="20.00" x="1145.00" y="480.00" id="42466" net="1" show="1" grparent="42474" state="1" pen="0,0,0" brush="255,255,255"/>
          </graphics>
        </attribute>
        <attribute name="ID" id="42467" net="1">
          <![CDATA[10]]>
          <graphics count="1">
            <graphic xoff="25.00" yoff="20.00" x="1145.00" y="480.00" id="42468" net="1" show="0" grparent="42474" state="1" pen="0,0,0" brush="255,255,255"/>
          </graphics>
        </attribute>
        <attribute name="Marking" id="42469" net="1">
          <![CDATA[0]]>
          <graphics count="1">
            <graphic x="1120.00" y="460.00" id="42470" net="1" show="1" grparent="42474" state="1" pen="0,0,0" brush="255,255,255"/>
          </graphics>
        </attribute>
        <attribute name="Logic" id="42471" net="1">
          <![CDATA[0]]>
          <graphics count="0"/>
        </attribute>
        <attribute name="Comment" id="42472" net="1">
          <![CDATA[]]>
          <graphics count="1">
            <graphic yoff="40.00" x="1120.00" y="500.00" id="42473" net="1" show="1" grparent="42474" state="1" pen="0,0,0" brush="255,255,255"/>
          </graphics>
        </attribute>
        <graphics count="1">
          <graphic x="1120.00" y="460.00" id="42474" net="1" show="1" w="20.00" h="20.00" state="1" pen="0,0,0" brush="255,255,255"/>
        </graphics>
      </node>
      <node id="42475" net="1">
        <attribute name="Name" id="42476" net="1">
          <![CDATA[cPARP1]]>
          <graphics count="1">
            <graphic xoff="25.00" yoff="20.00" x="1105.00" y="420.00" id="42477" net="1" show="1" grparent="42485" state="1" pen="0,0,0" brush="255,255,255"/>
          </graphics>
        </attribute>
        <attribute name="ID" id="42478" net="1">
          <![CDATA[11]]>
          <graphics count="1">
            <graphic xoff="25.00" yoff="20.00" x="1105.00" y="420.00" id="42479" net="1" show="0" grparent="42485" state="1" pen="0,0,0" brush="255,255,255"/>
          </graphics>
        </attribute>
        <attribute name="Marking" id="42480" net="1">
          <![CDATA[1]]>
          <graphics count="1">
            <graphic x="1080.00" y="400.00" id="42481" net="1" show="1" grparent="42485" state="1" pen="0,0,0" brush="255,255,255"/>
          </graphics>
        </attribute>
        <attribute name="Logic" id="42482" net="1">
          <![CDATA[0]]>
          <graphics count="0"/>
        </attribute>
        <attribute name="Comment" id="42483" net="1">
          <![CDATA[]]>
          <graphics count="1">
            <graphic yoff="40.00" x="1080.00" y="440.00" id="42484" net="1" show="1" grparent="42485" state="1" pen="0,0,0" brush="255,255,255"/>
          </graphics>
        </attribute>
        <graphics count="1">
          <graphic x="1080.00" y="400.00" id="42485" net="1" show="1" w="20.00" h="20.00" state="1" pen="0,0,0" brush="255,255,255"/>
        </graphics>
      </node>
    </nodeclass>
    <nodeclass count="42" name="Transition">
      <node id="33057" net="1">
        <attribute name="Name" id="33058" net="1">
          <![CDATA[Kcb_hsf1parp1pc]]>
          <graphics count="1">
            <graphic xoff="25.00" yoff="20.00" x="385.00" y="160.00" id="33059" net="1" show="1" grparent="33065" state="1" pen="0,0,0" brush="255,255,255"/>
          </graphics>
        </attribute>
        <attribute name="ID" id="33060" net="1">
          <![CDATA[0]]>
          <graphics count="1">
            <graphic xoff="25.00" yoff="20.00" x="385.00" y="160.00" id="33061" net="1" show="0" grparent="33065" state="1" pen="0,0,0" brush="255,255,255"/>
          </graphics>
        </attribute>
        <attribute name="Logic" id="33062" net="1">
          <![CDATA[0]]>
          <graphics count="0"/>
        </attribute>
        <attribute name="Comment" id="33063" net="1">
          <![CDATA[]]>
          <graphics count="1">
            <graphic xoff="40.00" x="400.00" y="140.00" id="33064" net="1" show="1" grparent="33065" state="1" pen="0,0,0" brush="255,255,255"/>
          </graphics>
        </attribute>
        <graphics count="1">
          <graphic x="360.00" y="140.00" id="33065" net="1" show="1" w="20.00" h="20.00" state="1" pen="0,0,0" brush="255,255,255"/>
        </graphics>
      </node>
      <node id="33066" net="1">
        <attribute name="Name" id="33067" net="1">
          <![CDATA[Kcb_parp1pcsirt1]]>
          <graphics count="1">
            <graphic xoff="25.00" yoff="20.00" x="385.00" y="220.00" id="33068" net="1" show="1" grparent="33074" state="1" pen="0,0,0" brush="255,255,255"/>
          </graphics>
        </attribute>
        <attribute name="ID" id="33069" net="1">
          <![CDATA[1]]>
          <graphics count="1">
            <graphic xoff="25.00" yoff="20.00" x="385.00" y="220.00" id="33070" net="1" show="0" grparent="33074" state="1" pen="0,0,0" brush="255,255,255"/>
          </graphics>
        </attribute>
        <attribute name="Logic" id="33071" net="1">
          <![CDATA[0]]>
          <graphics count="0"/>
        </attribute>
        <attribute name="Comment" id="33072" net="1">
          <![CDATA[]]>
          <graphics count="1">
            <graphic xoff="40.00" x="400.00" y="200.00" id="33073" net="1" show="1" grparent="33074" state="1" pen="0,0,0" brush="255,255,255"/>
          </graphics>
        </attribute>
        <graphics count="1">
          <graphic x="360.00" y="200.00" id="33074" net="1" show="1" w="20.00" h="20.00" state="1" pen="0,0,0" brush="255,255,255"/>
        </graphics>
      </node>
      <node id="33075" net="1">
        <attribute name="Name" id="33076" net="1">
          <![CDATA[Kcb_hsf1parp1pcsirt1]]>
          <graphics count="1">
            <graphic xoff="25.00" yoff="20.00" x="385.00" y="280.00" id="33077" net="1" show="1" grparent="33083" state="1" pen="0,0,0" brush="255,255,255"/>
          </graphics>
        </attribute>
        <attribute name="ID" id="33078" net="1">
          <![CDATA[2]]>
          <graphics count="1">
            <graphic xoff="25.00" yoff="20.00" x="385.00" y="280.00" id="33079" net="1" show="0" grparent="33083" state="1" pen="0,0,0" brush="255,255,255"/>
          </graphics>
        </attribute>
        <attribute name="Logic" id="33080" net="1">
          <![CDATA[0]]>
          <graphics count="0"/>
        </attribute>
        <attribute name="Comment" id="33081" net="1">
          <![CDATA[]]>
          <graphics count="1">
            <graphic xoff="40.00" x="400.00" y="260.00" id="33082" net="1" show="1" grparent="33083" state="1" pen="0,0,0" brush="255,255,255"/>
          </graphics>
        </attribute>
        <graphics count="1">
          <graphic x="360.00" y="260.00" id="33083" net="1" show="1" w="20.00" h="20.00" state="1" pen="0,0,0" brush="255,255,255"/>
        </graphics>
      </node>
      <node id="33084" net="1">
        <attribute name="Name" id="33085" net="1">
          <![CDATA[Kcb_]]>
          <graphics count="1">
            <graphic xoff="25.00" yoff="20.00" x="725.00" y="100.00" id="33086" net="1" show="1" grparent="33092" state="1" pen="0,0,0" brush="255,255,255"/>
          </graphics>
        </attribute>
        <attribute name="ID" id="33087" net="1">
          <![CDATA[3]]>
          <graphics count="1">
            <graphic xoff="25.00" yoff="20.00" x="725.00" y="100.00" id="33088" net="1" show="0" grparent="33092" state="1" pen="0,0,0" brush="255,255,255"/>
          </graphics>
        </attribute>
        <attribute name="Logic" id="33089" net="1">
          <![CDATA[0]]>
          <graphics count="0"/>
        </attribute>
        <attribute name="Comment" id="33090" net="1">
          <![CDATA[]]>
          <graphics count="1">
            <graphic xoff="40.00" x="740.00" y="80.00" id="33091" net="1" show="1" grparent="33092" state="1" pen="0,0,0" brush="255,255,255"/>
          </graphics>
        </attribute>
        <graphics count="1">
          <graphic x="700.00" y="80.00" id="33092" net="1" show="1" w="20.00" h="20.00" state="1" pen="0,0,0" brush="255,255,255"/>
        </graphics>
      </node>
      <node id="33093" net="1">
        <attribute name="Name" id="33094" net="1">
          <![CDATA[Kcb_hsf1]]>
          <graphics count="1">
            <graphic xoff="25.00" yoff="20.00" x="765.00" y="140.00" id="33095" net="1" show="1" grparent="33101" state="1" pen="0,0,0" brush="255,255,255"/>
          </graphics>
        </attribute>
        <attribute name="ID" id="33096" net="1">
          <![CDATA[4]]>
          <graphics count="1">
            <graphic xoff="25.00" yoff="20.00" x="765.00" y="140.00" id="33097" net="1" show="0" grparent="33101" state="1" pen="0,0,0" brush="255,255,255"/>
          </graphics>
        </attribute>
        <attribute name="Logic" id="33098" net="1">
          <![CDATA[0]]>
          <graphics count="0"/>
        </attribute>
        <attribute name="Comment" id="33099" net="1">
          <![CDATA[]]>
          <graphics count="1">
            <graphic xoff="40.00" x="780.00" y="120.00" id="33100" net="1" show="1" grparent="33101" state="1" pen="0,0,0" brush="255,255,255"/>
          </graphics>
        </attribute>
        <graphics count="1">
          <graphic x="740.00" y="120.00" id="33101" net="1" show="1" w="20.00" h="20.00" state="1" pen="0,0,0" brush="255,255,255"/>
        </graphics>
      </node>
      <node id="33102" net="1">
        <attribute name="Name" id="33103" net="1">
          <![CDATA[Kcb_parp1]]>
          <graphics count="1">
            <graphic xoff="25.00" yoff="20.00" x="805.00" y="180.00" id="33104" net="1" show="1" grparent="33110" state="1" pen="0,0,0" brush="255,255,255"/>
          </graphics>
        </attribute>
        <attribute name="ID" id="33105" net="1">
          <![CDATA[5]]>
          <graphics count="1">
            <graphic xoff="25.00" yoff="20.00" x="805.00" y="180.00" id="33106" net="1" show="0" grparent="33110" state="1" pen="0,0,0" brush="255,255,255"/>
          </graphics>
        </attribute>
        <attribute name="Logic" id="33107" net="1">
          <![CDATA[0]]>
          <graphics count="0"/>
        </attribute>
        <attribute name="Comment" id="33108" net="1">
          <![CDATA[]]>
          <graphics count="1">
            <graphic xoff="40.00" x="820.00" y="160.00" id="33109" net="1" show="1" grparent="33110" state="1" pen="0,0,0" brush="255,255,255"/>
          </graphics>
        </attribute>
        <graphics count="1">
          <graphic x="780.00" y="160.00" id="33110" net="1" show="1" w="20.00" h="20.00" state="1" pen="0,0,0" brush="255,255,255"/>
        </graphics>
      </node>
      <node id="33111" net="1">
        <attribute name="Name" id="33112" net="1">
          <![CDATA[Kcb_pc]]>
          <graphics count="1">
            <graphic xoff="18.00" yoff="22.00" x="818.00" y="222.00" id="33113" net="1" show="1" grparent="33119" state="1" pen="0,0,0" brush="255,255,255"/>
          </graphics>
        </attribute>
        <attribute name="ID" id="33114" net="1">
          <![CDATA[6]]>
          <graphics count="1">
            <graphic xoff="25.00" yoff="20.00" x="825.00" y="220.00" id="33115" net="1" show="0" grparent="33119" state="1" pen="0,0,0" brush="255,255,255"/>
          </graphics>
        </attribute>
        <attribute name="Logic" id="33116" net="1">
          <![CDATA[0]]>
          <graphics count="0"/>
        </attribute>
        <attribute name="Comment" id="33117" net="1">
          <![CDATA[]]>
          <graphics count="1">
            <graphic xoff="40.00" x="840.00" y="200.00" id="33118" net="1" show="1" grparent="33119" state="1" pen="0,0,0" brush="255,255,255"/>
          </graphics>
        </attribute>
        <graphics count="1">
          <graphic x="800.00" y="200.00" id="33119" net="1" show="1" w="20.00" h="18.00" state="1" pen="0,0,0" brush="255,255,255"/>
        </graphics>
      </node>
      <node id="33120" net="1">
        <attribute name="Name" id="33121" net="1">
          <![CDATA[Kcb_sirt1]]>
          <graphics count="1">
            <graphic xoff="25.00" yoff="20.00" x="845.00" y="260.00" id="33122" net="1" show="1" grparent="33128" state="1" pen="0,0,0" brush="255,255,255"/>
          </graphics>
        </attribute>
        <attribute name="ID" id="33123" net="1">
          <![CDATA[7]]>
          <graphics count="1">
            <graphic xoff="25.00" yoff="20.00" x="845.00" y="260.00" id="33124" net="1" show="0" grparent="33128" state="1" pen="0,0,0" brush="255,255,255"/>
          </graphics>
        </attribute>
        <attribute name="Logic" id="33125" net="1">
          <![CDATA[0]]>
          <graphics count="0"/>
        </attribute>
        <attribute name="Comment" id="33126" net="1">
          <![CDATA[]]>
          <graphics count="1">
            <graphic xoff="40.00" x="860.00" y="240.00" id="33127" net="1" show="1" grparent="33128" state="1" pen="0,0,0" brush="255,255,255"/>
          </graphics>
        </attribute>
        <graphics count="1">
          <graphic x="820.00" y="240.00" id="33128" net="1" show="1" w="20.00" h="20.00" state="1" pen="0,0,0" brush="255,255,255"/>
        </graphics>
      </node>
      <node id="33129" net="1">
        <attribute name="Name" id="33130" net="1">
          <![CDATA[Kcb_hsf1parp1]]>
          <graphics count="1">
            <graphic xoff="25.00" yoff="20.00" x="845.00" y="100.00" id="33131" net="1" show="1" grparent="33137" state="1" pen="0,0,0" brush="255,255,255"/>
          </graphics>
        </attribute>
        <attribute name="ID" id="33132" net="1">
          <![CDATA[8]]>
          <graphics count="1">
            <graphic xoff="25.00" yoff="20.00" x="845.00" y="100.00" id="33133" net="1" show="0" grparent="33137" state="1" pen="0,0,0" brush="255,255,255"/>
          </graphics>
        </attribute>
        <attribute name="Logic" id="33134" net="1">
          <![CDATA[0]]>
          <graphics count="0"/>
        </attribute>
        <attribute name="Comment" id="33135" net="1">
          <![CDATA[]]>
          <graphics count="1">
            <graphic xoff="40.00" x="860.00" y="80.00" id="33136" net="1" show="1" grparent="33137" state="1" pen="0,0,0" brush="255,255,255"/>
          </graphics>
        </attribute>
        <graphics count="1">
          <graphic x="820.00" y="80.00" id="33137" net="1" show="1" w="20.00" h="20.00" state="1" pen="0,0,0" brush="255,255,255"/>
        </graphics>
      </node>
      <node id="33138" net="1">
        <attribute name="Name" id="33139" net="1">
          <![CDATA[Kcb_parp1pc]]>
          <graphics count="1">
            <graphic xoff="25.00" yoff="20.00" x="885.00" y="140.00" id="33140" net="1" show="1" grparent="33146" state="1" pen="0,0,0" brush="255,255,255"/>
          </graphics>
        </attribute>
        <attribute name="ID" id="33141" net="1">
          <![CDATA[9]]>
          <graphics count="1">
            <graphic xoff="25.00" yoff="20.00" x="885.00" y="140.00" id="33142" net="1" show="0" grparent="33146" state="1" pen="0,0,0" brush="255,255,255"/>
          </graphics>
        </attribute>
        <attribute name="Logic" id="33143" net="1">
          <![CDATA[0]]>
          <graphics count="0"/>
        </attribute>
        <attribute name="Comment" id="33144" net="1">
          <![CDATA[]]>
          <graphics count="1">
            <graphic xoff="40.00" x="900.00" y="120.00" id="33145" net="1" show="1" grparent="33146" state="1" pen="0,0,0" brush="255,255,255"/>
          </graphics>
        </attribute>
        <graphics count="1">
          <graphic x="860.00" y="120.00" id="33146" net="1" show="1" w="20.00" h="20.00" state="1" pen="0,0,0" brush="255,255,255"/>
        </graphics>
      </node>
      <node id="33147" net="1">
        <attribute name="Name" id="33148" net="1">
          <![CDATA[Kcb_parp1sirt1]]>
          <graphics count="1">
            <graphic xoff="25.00" yoff="20.00" x="925.00" y="180.00" id="33149" net="1" show="1" grparent="33155" state="1" pen="0,0,0" brush="255,255,255"/>
          </graphics>
        </attribute>
        <attribute name="ID" id="33150" net="1">
          <![CDATA[10]]>
          <graphics count="1">
            <graphic xoff="25.00" yoff="20.00" x="925.00" y="180.00" id="33151" net="1" show="0" grparent="33155" state="1" pen="0,0,0" brush="255,255,255"/>
          </graphics>
        </attribute>
        <attribute name="Logic" id="33152" net="1">
          <![CDATA[0]]>
          <graphics count="0"/>
        </attribute>
        <attribute name="Comment" id="33153" net="1">
          <![CDATA[]]>
          <graphics count="1">
            <graphic xoff="40.00" x="940.00" y="160.00" id="33154" net="1" show="1" grparent="33155" state="1" pen="0,0,0" brush="255,255,255"/>
          </graphics>
        </attribute>
        <graphics count="1">
          <graphic x="900.00" y="160.00" id="33155" net="1" show="1" w="20.00" h="20.00" state="1" pen="0,0,0" brush="255,255,255"/>
        </graphics>
      </node>
      <node id="33156" net="1">
        <attribute name="Name" id="33157" net="1">
          <![CDATA[Kcb_hsf1pc]]>
          <graphics count="1">
            <graphic xoff="25.00" yoff="20.00" x="965.00" y="220.00" id="33158" net="1" show="1" grparent="33164" state="1" pen="0,0,0" brush="255,255,255"/>
          </graphics>
        </attribute>
        <attribute name="ID" id="33159" net="1">
          <![CDATA[11]]>
          <graphics count="1">
            <graphic xoff="25.00" yoff="20.00" x="965.00" y="220.00" id="33160" net="1" show="0" grparent="33164" state="1" pen="0,0,0" brush="255,255,255"/>
          </graphics>
        </attribute>
        <attribute name="Logic" id="33161" net="1">
          <![CDATA[0]]>
          <graphics count="0"/>
        </attribute>
        <attribute name="Comment" id="33162" net="1">
          <![CDATA[]]>
          <graphics count="1">
            <graphic xoff="40.00" x="980.00" y="200.00" id="33163" net="1" show="1" grparent="33164" state="1" pen="0,0,0" brush="255,255,255"/>
          </graphics>
        </attribute>
        <graphics count="1">
          <graphic x="940.00" y="200.00" id="33164" net="1" show="1" w="20.00" h="20.00" state="1" pen="0,0,0" brush="255,255,255"/>
        </graphics>
      </node>
      <node id="33165" net="1">
        <attribute name="Name" id="33166" net="1">
          <![CDATA[Kcb_pcsirt1]]>
          <graphics count="1">
            <graphic xoff="25.00" yoff="20.00" x="1005.00" y="260.00" id="33167" net="1" show="1" grparent="33173" state="1" pen="0,0,0" brush="255,255,255"/>
          </graphics>
        </attribute>
        <attribute name="ID" id="33168" net="1">
          <![CDATA[12]]>
          <graphics count="1">
            <graphic xoff="25.00" yoff="20.00" x="1005.00" y="260.00" id="33169" net="1" show="0" grparent="33173" state="1" pen="0,0,0" brush="255,255,255"/>
          </graphics>
        </attribute>
        <attribute name="Logic" id="33170" net="1">
          <![CDATA[0]]>
          <graphics count="0"/>
        </attribute>
        <attribute name="Comment" id="33171" net="1">
          <![CDATA[]]>
          <graphics count="1">
            <graphic xoff="40.00" x="1020.00" y="240.00" id="33172" net="1" show="1" grparent="33173" state="1" pen="0,0,0" brush="255,255,255"/>
          </graphics>
        </attribute>
        <graphics count="1">
          <graphic x="980.00" y="240.00" id="33173" net="1" show="1" w="20.00" h="20.00" state="1" pen="0,0,0" brush="255,255,255"/>
        </graphics>
      </node>
      <node id="33174" net="1">
        <attribute name="Name" id="33175" net="1">
          <![CDATA[Kcb_hsf1sirt1]]>
          <graphics count="1">
            <graphic xoff="25.00" yoff="20.00" x="965.00" y="100.00" id="33176" net="1" show="1" grparent="33182" state="1" pen="0,0,0" brush="255,255,255"/>
          </graphics>
        </attribute>
        <attribute name="ID" id="33177" net="1">
          <![CDATA[13]]>
          <graphics count="1">
            <graphic xoff="25.00" yoff="20.00" x="965.00" y="100.00" id="33178" net="1" show="0" grparent="33182" state="1" pen="0,0,0" brush="255,255,255"/>
          </graphics>
        </attribute>
        <attribute name="Logic" id="33179" net="1">
          <![CDATA[0]]>
          <graphics count="0"/>
        </attribute>
        <attribute name="Comment" id="33180" net="1">
          <![CDATA[]]>
          <graphics count="1">
            <graphic xoff="40.00" x="980.00" y="80.00" id="33181" net="1" show="1" grparent="33182" state="1" pen="0,0,0" brush="255,255,255"/>
          </graphics>
        </attribute>
        <graphics count="1">
          <graphic x="940.00" y="80.00" id="33182" net="1" show="1" w="20.00" h="20.00" state="1" pen="0,0,0" brush="255,255,255"/>
        </graphics>
      </node>
      <node id="33183" net="1">
        <attribute name="Name" id="33184" net="1">
          <![CDATA[Kcb_hsf1parp1sirt1]]>
          <graphics count="1">
            <graphic xoff="25.00" yoff="20.00" x="1045.00" y="180.00" id="33185" net="1" show="1" grparent="33191" state="1" pen="0,0,0" brush="255,255,255"/>
          </graphics>
        </attribute>
        <attribute name="ID" id="33186" net="1">
          <![CDATA[14]]>
          <graphics count="1">
            <graphic xoff="25.00" yoff="20.00" x="1045.00" y="180.00" id="33187" net="1" show="0" grparent="33191" state="1" pen="0,0,0" brush="255,255,255"/>
          </graphics>
        </attribute>
        <attribute name="Logic" id="33188" net="1">
          <![CDATA[0]]>
          <graphics count="0"/>
        </attribute>
        <attribute name="Comment" id="33189" net="1">
          <![CDATA[]]>
          <graphics count="1">
            <graphic xoff="40.00" x="1060.00" y="160.00" id="33190" net="1" show="1" grparent="33191" state="1" pen="0,0,0" brush="255,255,255"/>
          </graphics>
        </attribute>
        <graphics count="1">
          <graphic x="1020.00" y="160.00" id="33191" net="1" show="1" w="20.00" h="20.00" state="1" pen="0,0,0" brush="255,255,255"/>
        </graphics>
      </node>
      <node id="33192" net="1">
        <attribute name="Name" id="33193" net="1">
          <![CDATA[Kcb_hsf1pcsirt1]]>
          <graphics count="1">
            <graphic xoff="28.00" yoff="19.00" x="1008.00" y="139.00" id="33194" net="1" show="1" grparent="33200" state="1" pen="0,0,0" brush="255,255,255"/>
          </graphics>
        </attribute>
        <attribute name="ID" id="33195" net="1">
          <![CDATA[15]]>
          <graphics count="1">
            <graphic xoff="25.00" yoff="20.00" x="1005.00" y="140.00" id="33196" net="1" show="0" grparent="33200" state="1" pen="0,0,0" brush="255,255,255"/>
          </graphics>
        </attribute>
        <attribute name="Logic" id="33197" net="1">
          <![CDATA[0]]>
          <graphics count="0"/>
        </attribute>
        <attribute name="Comment" id="33198" net="1">
          <![CDATA[]]>
          <graphics count="1">
            <graphic xoff="40.00" x="1020.00" y="120.00" id="33199" net="1" show="1" grparent="33200" state="1" pen="0,0,0" brush="255,255,255"/>
          </graphics>
        </attribute>
        <graphics count="1">
          <graphic x="980.00" y="120.00" id="33200" net="1" show="1" w="20.00" h="20.00" state="1" pen="0,0,0" brush="255,255,255"/>
        </graphics>
      </node>
      <node id="33747" net="1">
        <attribute name="Name" id="33748" net="1">
          <![CDATA[Kpc_cb]]>
          <graphics count="1">
            <graphic xoff="25.00" yoff="20.00" x="425.00" y="440.00" id="33749" net="1" show="1" grparent="33755" state="1" pen="0,0,0" brush="255,255,255"/>
          </graphics>
        </attribute>
        <attribute name="ID" id="33750" net="1">
          <![CDATA[16]]>
          <graphics count="1">
            <graphic xoff="25.00" yoff="20.00" x="425.00" y="440.00" id="33751" net="1" show="0" grparent="33755" state="1" pen="0,0,0" brush="255,255,255"/>
          </graphics>
        </attribute>
        <attribute name="Logic" id="33752" net="1">
          <![CDATA[0]]>
          <graphics count="0"/>
        </attribute>
        <attribute name="Comment" id="33753" net="1">
          <![CDATA[]]>
          <graphics count="1">
            <graphic xoff="40.00" x="440.00" y="420.00" id="33754" net="1" show="1" grparent="33755" state="1" pen="0,0,0" brush="255,255,255"/>
          </graphics>
        </attribute>
        <graphics count="1">
          <graphic x="400.00" y="420.00" id="33755" net="1" show="1" w="20.00" h="20.00" state="1" pen="0,0,0" brush="255,255,255"/>
        </graphics>
      </node>
      <node id="33756" net="1">
        <attribute name="Name" id="33757" net="1">
          <![CDATA[Kpc_cbsirt1]]>
          <graphics count="1">
            <graphic xoff="25.00" yoff="20.00" x="425.00" y="500.00" id="33758" net="1" show="1" grparent="33764" state="1" pen="0,0,0" brush="255,255,255"/>
          </graphics>
        </attribute>
        <attribute name="ID" id="33759" net="1">
          <![CDATA[17]]>
          <graphics count="1">
            <graphic xoff="25.00" yoff="20.00" x="425.00" y="500.00" id="33760" net="1" show="0" grparent="33764" state="1" pen="0,0,0" brush="255,255,255"/>
          </graphics>
        </attribute>
        <attribute name="Logic" id="33761" net="1">
          <![CDATA[0]]>
          <graphics count="0"/>
        </attribute>
        <attribute name="Comment" id="33762" net="1">
          <![CDATA[]]>
          <graphics count="1">
            <graphic xoff="40.00" x="440.00" y="480.00" id="33763" net="1" show="1" grparent="33764" state="1" pen="0,0,0" brush="255,255,255"/>
          </graphics>
        </attribute>
        <graphics count="1">
          <graphic x="400.00" y="480.00" id="33764" net="1" show="1" w="20.00" h="20.00" state="1" pen="0,0,0" brush="255,255,255"/>
        </graphics>
      </node>
      <node id="33765" net="1">
        <attribute name="Name" id="33766" net="1">
          <![CDATA[Kpc_]]>
          <graphics count="1">
            <graphic xoff="25.00" yoff="20.00" x="745.00" y="440.00" id="33767" net="1" show="1" grparent="33773" state="1" pen="0,0,0" brush="255,255,255"/>
          </graphics>
        </attribute>
        <attribute name="ID" id="33768" net="1">
          <![CDATA[18]]>
          <graphics count="1">
            <graphic xoff="25.00" yoff="20.00" x="745.00" y="440.00" id="33769" net="1" show="0" grparent="33773" state="1" pen="0,0,0" brush="255,255,255"/>
          </graphics>
        </attribute>
        <attribute name="Logic" id="33770" net="1">
          <![CDATA[0]]>
          <graphics count="0"/>
        </attribute>
        <attribute name="Comment" id="33771" net="1">
          <![CDATA[]]>
          <graphics count="1">
            <graphic xoff="40.00" x="760.00" y="420.00" id="33772" net="1" show="1" grparent="33773" state="1" pen="0,0,0" brush="255,255,255"/>
          </graphics>
        </attribute>
        <graphics count="1">
          <graphic x="720.00" y="420.00" id="33773" net="1" show="1" w="20.00" h="20.00" state="1" pen="0,0,0" brush="255,255,255"/>
        </graphics>
      </node>
      <node id="33774" net="1">
        <attribute name="Name" id="33775" net="1">
          <![CDATA[Kpc_sirt1]]>
          <graphics count="1">
            <graphic xoff="25.00" yoff="22.00" x="745.00" y="502.00" id="33776" net="1" show="1" grparent="33782" state="1" pen="0,0,0" brush="255,255,255"/>
          </graphics>
        </attribute>
        <attribute name="ID" id="33777" net="1">
          <![CDATA[19]]>
          <graphics count="1">
            <graphic xoff="25.00" yoff="20.00" x="745.00" y="500.00" id="33778" net="1" show="0" grparent="33782" state="1" pen="0,0,0" brush="255,255,255"/>
          </graphics>
        </attribute>
        <attribute name="Logic" id="33779" net="1">
          <![CDATA[0]]>
          <graphics count="0"/>
        </attribute>
        <attribute name="Comment" id="33780" net="1">
          <![CDATA[]]>
          <graphics count="1">
            <graphic xoff="40.00" x="760.00" y="480.00" id="33781" net="1" show="1" grparent="33782" state="1" pen="0,0,0" brush="255,255,255"/>
          </graphics>
        </attribute>
        <graphics count="1">
          <graphic x="720.00" y="480.00" id="33782" net="1" show="1" w="20.00" h="20.00" state="1" pen="0,0,0" brush="255,255,255"/>
        </graphics>
      </node>
      <node id="34066" net="1">
        <attribute name="Name" id="34067" net="1">
          <![CDATA[Kparp1_sirt1]]>
          <graphics count="1">
            <graphic xoff="25.00" yoff="20.00" x="1285.00" y="500.00" id="34071" net="1" show="1" grparent="34074" state="1" pen="0,0,0" brush="255,255,255"/>
          </graphics>
        </attribute>
        <attribute name="ID" id="34068" net="1">
          <![CDATA[20]]>
          <graphics count="1">
            <graphic xoff="25.00" yoff="20.00" x="1285.00" y="500.00" id="34072" net="1" show="0" grparent="34074" state="1" pen="0,0,0" brush="255,255,255"/>
          </graphics>
        </attribute>
        <attribute name="Logic" id="34069" net="1">
          <![CDATA[0]]>
          <graphics count="0"/>
        </attribute>
        <attribute name="Comment" id="34070" net="1">
          <![CDATA[]]>
          <graphics count="1">
            <graphic xoff="40.00" x="1300.00" y="480.00" id="34073" net="1" show="1" grparent="34074" state="1" pen="0,0,0" brush="255,255,255"/>
          </graphics>
        </attribute>
        <graphics count="1">
          <graphic x="1260.00" y="480.00" id="34074" net="1" show="1" w="20.00" h="20.00" state="1" pen="0,0,0" brush="255,255,255"/>
        </graphics>
      </node>
      <node id="34075" net="1">
        <attribute name="Name" id="34076" net="1">
          <![CDATA[Kparp1_]]>
          <graphics count="1">
            <graphic xoff="25.00" yoff="20.00" x="1285.00" y="440.00" id="34080" net="1" show="1" grparent="34083" state="1" pen="0,0,0" brush="255,255,255"/>
          </graphics>
        </attribute>
        <attribute name="ID" id="34077" net="1">
          <![CDATA[21]]>
          <graphics count="1">
            <graphic xoff="25.00" yoff="20.00" x="1285.00" y="440.00" id="34081" net="1" show="0" grparent="34083" state="1" pen="0,0,0" brush="255,255,255"/>
          </graphics>
        </attribute>
        <attribute name="Logic" id="34078" net="1">
          <![CDATA[0]]>
          <graphics count="0"/>
        </attribute>
        <attribute name="Comment" id="34079" net="1">
          <![CDATA[]]>
          <graphics count="1">
            <graphic xoff="40.00" x="1300.00" y="420.00" id="34082" net="1" show="1" grparent="34083" state="1" pen="0,0,0" brush="255,255,255"/>
          </graphics>
        </attribute>
        <graphics count="1">
          <graphic x="1260.00" y="420.00" id="34083" net="1" show="1" w="20.00" h="20.00" state="1" pen="0,0,0" brush="255,255,255"/>
        </graphics>
      </node>
      <node id="34084" net="1">
        <attribute name="Name" id="34085" net="1">
          <![CDATA[Kparp1_feedsirt1]]>
          <graphics count="1">
            <graphic xoff="25.00" yoff="20.00" x="965.00" y="500.00" id="34089" net="1" show="1" grparent="34092" state="1" pen="0,0,0" brush="255,255,255"/>
          </graphics>
        </attribute>
        <attribute name="ID" id="34086" net="1">
          <![CDATA[22]]>
          <graphics count="1">
            <graphic xoff="25.00" yoff="20.00" x="965.00" y="500.00" id="34090" net="1" show="0" grparent="34092" state="1" pen="0,0,0" brush="255,255,255"/>
          </graphics>
        </attribute>
        <attribute name="Logic" id="34087" net="1">
          <![CDATA[0]]>
          <graphics count="0"/>
        </attribute>
        <attribute name="Comment" id="34088" net="1">
          <![CDATA[]]>
          <graphics count="1">
            <graphic xoff="40.00" x="980.00" y="480.00" id="34091" net="1" show="1" grparent="34092" state="1" pen="0,0,0" brush="255,255,255"/>
          </graphics>
        </attribute>
        <graphics count="1">
          <graphic x="940.00" y="480.00" id="34092" net="1" show="1" w="20.00" h="20.00" state="1" pen="0,0,0" brush="255,255,255"/>
        </graphics>
      </node>
      <node id="34093" net="1">
        <attribute name="Name" id="34094" net="1">
          <![CDATA[Kparp1_feed]]>
          <graphics count="1">
            <graphic xoff="25.00" yoff="20.00" x="965.00" y="440.00" id="34098" net="1" show="1" grparent="34101" state="1" pen="0,0,0" brush="255,255,255"/>
          </graphics>
        </attribute>
        <attribute name="ID" id="34095" net="1">
          <![CDATA[23]]>
          <graphics count="1">
            <graphic xoff="25.00" yoff="20.00" x="965.00" y="440.00" id="34099" net="1" show="0" grparent="34101" state="1" pen="0,0,0" brush="255,255,255"/>
          </graphics>
        </attribute>
        <attribute name="Logic" id="34096" net="1">
          <![CDATA[0]]>
          <graphics count="0"/>
        </attribute>
        <attribute name="Comment" id="34097" net="1">
          <![CDATA[]]>
          <graphics count="1">
            <graphic xoff="40.00" x="980.00" y="420.00" id="34100" net="1" show="1" grparent="34101" state="1" pen="0,0,0" brush="255,255,255"/>
          </graphics>
        </attribute>
        <graphics count="1">
          <graphic x="940.00" y="420.00" id="34101" net="1" show="1" w="20.00" h="20.00" state="1" pen="0,0,0" brush="255,255,255"/>
        </graphics>
      </node>
      <node id="34760" net="1">
        <attribute name="Name" id="34761" net="1">
          <![CDATA[Khsf1_feedparp1sirt1]]>
          <graphics count="1">
            <graphic xoff="25.00" yoff="20.00" x="945.00" y="860.00" id="34765" net="1" show="1" grparent="34768" state="1" pen="0,0,0" brush="255,255,255"/>
          </graphics>
        </attribute>
        <attribute name="ID" id="34762" net="1">
          <![CDATA[24]]>
          <graphics count="1">
            <graphic xoff="25.00" yoff="20.00" x="945.00" y="860.00" id="34766" net="1" show="0" grparent="34768" state="1" pen="0,0,0" brush="255,255,255"/>
          </graphics>
        </attribute>
        <attribute name="Logic" id="34763" net="1">
          <![CDATA[0]]>
          <graphics count="0"/>
        </attribute>
        <attribute name="Comment" id="34764" net="1">
          <![CDATA[]]>
          <graphics count="1">
            <graphic xoff="40.00" x="960.00" y="840.00" id="34767" net="1" show="1" grparent="34768" state="1" pen="0,0,0" brush="255,255,255"/>
          </graphics>
        </attribute>
        <graphics count="1">
          <graphic x="920.00" y="840.00" id="34768" net="1" show="1" w="20.00" h="20.00" state="1" pen="0,0,0" brush="255,255,255"/>
        </graphics>
      </node>
      <node id="34769" net="1">
        <attribute name="Name" id="34770" net="1">
          <![CDATA[Khsf1_feedsirt1]]>
          <graphics count="1">
            <graphic xoff="25.00" yoff="20.00" x="945.00" y="800.00" id="34774" net="1" show="1" grparent="34777" state="1" pen="0,0,0" brush="255,255,255"/>
          </graphics>
        </attribute>
        <attribute name="ID" id="34771" net="1">
          <![CDATA[25]]>
          <graphics count="1">
            <graphic xoff="25.00" yoff="20.00" x="945.00" y="800.00" id="34775" net="1" show="0" grparent="34777" state="1" pen="0,0,0" brush="255,255,255"/>
          </graphics>
        </attribute>
        <attribute name="Logic" id="34772" net="1">
          <![CDATA[0]]>
          <graphics count="0"/>
        </attribute>
        <attribute name="Comment" id="34773" net="1">
          <![CDATA[]]>
          <graphics count="1">
            <graphic xoff="40.00" x="960.00" y="780.00" id="34776" net="1" show="1" grparent="34777" state="1" pen="0,0,0" brush="255,255,255"/>
          </graphics>
        </attribute>
        <graphics count="1">
          <graphic x="920.00" y="780.00" id="34777" net="1" show="1" w="20.00" h="20.00" state="1" pen="0,0,0" brush="255,255,255"/>
        </graphics>
      </node>
      <node id="34778" net="1">
        <attribute name="Name" id="34779" net="1">
          <![CDATA[Khsf1_parp1sirt1]]>
          <graphics count="1">
            <graphic xoff="25.00" yoff="20.00" x="945.00" y="740.00" id="34783" net="1" show="1" grparent="34786" state="1" pen="0,0,0" brush="255,255,255"/>
          </graphics>
        </attribute>
        <attribute name="ID" id="34780" net="1">
          <![CDATA[26]]>
          <graphics count="1">
            <graphic xoff="25.00" yoff="20.00" x="945.00" y="740.00" id="34784" net="1" show="0" grparent="34786" state="1" pen="0,0,0" brush="255,255,255"/>
          </graphics>
        </attribute>
        <attribute name="Logic" id="34781" net="1">
          <![CDATA[0]]>
          <graphics count="0"/>
        </attribute>
        <attribute name="Comment" id="34782" net="1">
          <![CDATA[]]>
          <graphics count="1">
            <graphic xoff="40.00" x="960.00" y="720.00" id="34785" net="1" show="1" grparent="34786" state="1" pen="0,0,0" brush="255,255,255"/>
          </graphics>
        </attribute>
        <graphics count="1">
          <graphic x="920.00" y="720.00" id="34786" net="1" show="1" w="20.00" h="20.00" state="1" pen="0,0,0" brush="255,255,255"/>
        </graphics>
      </node>
      <node id="34787" net="1">
        <attribute name="Name" id="34788" net="1">
          <![CDATA[Khsf1_feedparp1]]>
          <graphics count="1">
            <graphic xoff="25.00" yoff="20.00" x="945.00" y="680.00" id="34792" net="1" show="1" grparent="34795" state="1" pen="0,0,0" brush="255,255,255"/>
          </graphics>
        </attribute>
        <attribute name="ID" id="34789" net="1">
          <![CDATA[27]]>
          <graphics count="1">
            <graphic xoff="25.00" yoff="20.00" x="945.00" y="680.00" id="34793" net="1" show="0" grparent="34795" state="1" pen="0,0,0" brush="255,255,255"/>
          </graphics>
        </attribute>
        <attribute name="Logic" id="34790" net="1">
          <![CDATA[0]]>
          <graphics count="0"/>
        </attribute>
        <attribute name="Comment" id="34791" net="1">
          <![CDATA[]]>
          <graphics count="1">
            <graphic xoff="40.00" x="960.00" y="660.00" id="34794" net="1" show="1" grparent="34795" state="1" pen="0,0,0" brush="255,255,255"/>
          </graphics>
        </attribute>
        <graphics count="1">
          <graphic x="920.00" y="660.00" id="34795" net="1" show="1" w="20.00" h="20.00" state="1" pen="0,0,0" brush="255,255,255"/>
        </graphics>
      </node>
      <node id="34796" net="1">
        <attribute name="Name" id="34797" net="1">
          <![CDATA[Khsf1_feed]]>
          <graphics count="1">
            <graphic xoff="25.00" yoff="21.00" x="945.00" y="621.00" id="34801" net="1" show="1" grparent="34804" state="1" pen="0,0,0" brush="255,255,255"/>
          </graphics>
        </attribute>
        <attribute name="ID" id="34798" net="1">
          <![CDATA[28]]>
          <graphics count="1">
            <graphic xoff="25.00" yoff="20.00" x="945.00" y="620.00" id="34802" net="1" show="0" grparent="34804" state="1" pen="0,0,0" brush="255,255,255"/>
          </graphics>
        </attribute>
        <attribute name="Logic" id="34799" net="1">
          <![CDATA[0]]>
          <graphics count="0"/>
        </attribute>
        <attribute name="Comment" id="34800" net="1">
          <![CDATA[]]>
          <graphics count="1">
            <graphic xoff="40.00" x="960.00" y="600.00" id="34803" net="1" show="1" grparent="34804" state="1" pen="0,0,0" brush="255,255,255"/>
          </graphics>
        </attribute>
        <graphics count="1">
          <graphic x="920.00" y="600.00" id="34804" net="1" show="1" w="20.00" h="20.00" state="1" pen="0,0,0" brush="255,255,255"/>
        </graphics>
      </node>
      <node id="34805" net="1">
        <attribute name="Name" id="34806" net="1">
          <![CDATA[Khsf1_]]>
          <graphics count="1">
            <graphic xoff="25.00" yoff="20.00" x="1305.00" y="700.00" id="34807" net="1" show="1" grparent="34813" state="1" pen="0,0,0" brush="255,255,255"/>
          </graphics>
        </attribute>
        <attribute name="ID" id="34808" net="1">
          <![CDATA[29]]>
          <graphics count="1">
            <graphic xoff="25.00" yoff="20.00" x="1305.00" y="700.00" id="34809" net="1" show="0" grparent="34813" state="1" pen="0,0,0" brush="255,255,255"/>
          </graphics>
        </attribute>
        <attribute name="Logic" id="34810" net="1">
          <![CDATA[0]]>
          <graphics count="0"/>
        </attribute>
        <attribute name="Comment" id="34811" net="1">
          <![CDATA[]]>
          <graphics count="1">
            <graphic xoff="40.00" x="1320.00" y="680.00" id="34812" net="1" show="1" grparent="34813" state="1" pen="0,0,0" brush="255,255,255"/>
          </graphics>
        </attribute>
        <graphics count="1">
          <graphic x="1280.00" y="680.00" id="34813" net="1" show="1" w="20.00" h="20.00" state="1" pen="0,0,0" brush="255,255,255"/>
        </graphics>
      </node>
      <node id="34814" net="1">
        <attribute name="Name" id="34815" net="1">
          <![CDATA[Khsf1_parp1]]>
          <graphics count="1">
            <graphic xoff="25.00" yoff="20.00" x="1305.00" y="760.00" id="34816" net="1" show="1" grparent="34822" state="1" pen="0,0,0" brush="255,255,255"/>
          </graphics>
        </attribute>
        <attribute name="ID" id="34817" net="1">
          <![CDATA[30]]>
          <graphics count="1">
            <graphic xoff="25.00" yoff="20.00" x="1305.00" y="760.00" id="34818" net="1" show="0" grparent="34822" state="1" pen="0,0,0" brush="255,255,255"/>
          </graphics>
        </attribute>
        <attribute name="Logic" id="34819" net="1">
          <![CDATA[0]]>
          <graphics count="0"/>
        </attribute>
        <attribute name="Comment" id="34820" net="1">
          <![CDATA[]]>
          <graphics count="1">
            <graphic xoff="40.00" x="1320.00" y="740.00" id="34821" net="1" show="1" grparent="34822" state="1" pen="0,0,0" brush="255,255,255"/>
          </graphics>
        </attribute>
        <graphics count="1">
          <graphic x="1280.00" y="740.00" id="34822" net="1" show="1" w="20.00" h="20.00" state="1" pen="0,0,0" brush="255,255,255"/>
        </graphics>
      </node>
      <node id="34823" net="1">
        <attribute name="Name" id="34824" net="1">
          <![CDATA[Khsf1_sirt1]]>
          <graphics count="1">
            <graphic xoff="25.00" yoff="20.00" x="1305.00" y="820.00" id="34825" net="1" show="1" grparent="34831" state="1" pen="0,0,0" brush="255,255,255"/>
          </graphics>
        </attribute>
        <attribute name="ID" id="34826" net="1">
          <![CDATA[31]]>
          <graphics count="1">
            <graphic xoff="25.00" yoff="20.00" x="1305.00" y="820.00" id="34827" net="1" show="0" grparent="34831" state="1" pen="0,0,0" brush="255,255,255"/>
          </graphics>
        </attribute>
        <attribute name="Logic" id="34828" net="1">
          <![CDATA[0]]>
          <graphics count="0"/>
        </attribute>
        <attribute name="Comment" id="34829" net="1">
          <![CDATA[]]>
          <graphics count="1">
            <graphic xoff="40.00" x="1320.00" y="800.00" id="34830" net="1" show="1" grparent="34831" state="1" pen="0,0,0" brush="255,255,255"/>
          </graphics>
        </attribute>
        <graphics count="1">
          <graphic x="1280.00" y="800.00" id="34831" net="1" show="1" w="20.00" h="20.00" state="1" pen="0,0,0" brush="255,255,255"/>
        </graphics>
      </node>
      <node id="35016" net="1">
        <attribute name="Name" id="35017" net="1">
          <![CDATA[Kfeed_feed]]>
          <graphics count="1">
            <graphic xoff="25.00" yoff="20.00" x="525.00" y="880.00" id="35018" net="1" show="1" grparent="35024" state="1" pen="0,0,0" brush="255,255,255"/>
          </graphics>
        </attribute>
        <attribute name="ID" id="35019" net="1">
          <![CDATA[32]]>
          <graphics count="1">
            <graphic xoff="25.00" yoff="20.00" x="525.00" y="880.00" id="35020" net="1" show="0" grparent="35024" state="1" pen="0,0,0" brush="255,255,255"/>
          </graphics>
        </attribute>
        <attribute name="Logic" id="35021" net="1">
          <![CDATA[0]]>
          <graphics count="0"/>
        </attribute>
        <attribute name="Comment" id="35022" net="1">
          <![CDATA[]]>
          <graphics count="1">
            <graphic xoff="40.00" x="540.00" y="860.00" id="35023" net="1" show="1" grparent="35024" state="1" pen="0,0,0" brush="255,255,255"/>
          </graphics>
        </attribute>
        <graphics count="1">
          <graphic x="500.00" y="860.00" id="35024" net="1" show="1" w="20.00" h="20.00" state="1" pen="0,0,0" brush="255,255,255"/>
        </graphics>
      </node>
      <node id="35025" net="1">
        <attribute name="Name" id="35026" net="1">
          <![CDATA[Kfeed_]]>
          <graphics count="1">
            <graphic xoff="25.00" yoff="20.00" x="725.00" y="880.00" id="35027" net="1" show="1" grparent="35033" state="1" pen="0,0,0" brush="255,255,255"/>
          </graphics>
        </attribute>
        <attribute name="ID" id="35028" net="1">
          <![CDATA[33]]>
          <graphics count="1">
            <graphic xoff="25.00" yoff="20.00" x="725.00" y="880.00" id="35029" net="1" show="0" grparent="35033" state="1" pen="0,0,0" brush="255,255,255"/>
          </graphics>
        </attribute>
        <attribute name="Logic" id="35030" net="1">
          <![CDATA[0]]>
          <graphics count="0"/>
        </attribute>
        <attribute name="Comment" id="35031" net="1">
          <![CDATA[]]>
          <graphics count="1">
            <graphic xoff="40.00" x="740.00" y="860.00" id="35032" net="1" show="1" grparent="35033" state="1" pen="0,0,0" brush="255,255,255"/>
          </graphics>
        </attribute>
        <graphics count="1">
          <graphic x="700.00" y="860.00" id="35033" net="1" show="1" w="20.00" h="20.00" state="1" pen="0,0,0" brush="255,255,255"/>
        </graphics>
      </node>
      <node id="36643" net="1">
        <attribute name="Name" id="36644" net="1">
          <![CDATA[Ksirt1_feedparp1]]>
          <graphics count="1">
            <graphic xoff="25.00" yoff="20.00" x="105.00" y="660.00" id="36645" net="1" show="1" grparent="36651" state="1" pen="0,0,0" brush="255,255,255"/>
          </graphics>
        </attribute>
        <attribute name="ID" id="36646" net="1">
          <![CDATA[34]]>
          <graphics count="1">
            <graphic xoff="25.00" yoff="20.00" x="105.00" y="660.00" id="36647" net="1" show="0" grparent="36651" state="1" pen="0,0,0" brush="255,255,255"/>
          </graphics>
        </attribute>
        <attribute name="Logic" id="36648" net="1">
          <![CDATA[0]]>
          <graphics count="0"/>
        </attribute>
        <attribute name="Comment" id="36649" net="1">
          <![CDATA[]]>
          <graphics count="1">
            <graphic xoff="40.00" x="120.00" y="640.00" id="36650" net="1" show="1" grparent="36651" state="1" pen="0,0,0" brush="255,255,255"/>
          </graphics>
        </attribute>
        <graphics count="1">
          <graphic x="80.00" y="640.00" id="36651" net="1" show="1" w="20.00" h="20.00" state="1" pen="0,0,0" brush="255,255,255"/>
        </graphics>
      </node>
      <node id="36652" net="1">
        <attribute name="Name" id="36653" net="1">
          <![CDATA[Ksirt1_cbfeedparp1]]>
          <graphics count="1">
            <graphic xoff="25.00" yoff="20.00" x="105.00" y="720.00" id="36654" net="1" show="1" grparent="36660" state="1" pen="0,0,0" brush="255,255,255"/>
          </graphics>
        </attribute>
        <attribute name="ID" id="36655" net="1">
          <![CDATA[35]]>
          <graphics count="1">
            <graphic xoff="25.00" yoff="20.00" x="105.00" y="720.00" id="36656" net="1" show="0" grparent="36660" state="1" pen="0,0,0" brush="255,255,255"/>
          </graphics>
        </attribute>
        <attribute name="Logic" id="36657" net="1">
          <![CDATA[0]]>
          <graphics count="0"/>
        </attribute>
        <attribute name="Comment" id="36658" net="1">
          <![CDATA[]]>
          <graphics count="1">
            <graphic xoff="40.00" x="120.00" y="700.00" id="36659" net="1" show="1" grparent="36660" state="1" pen="0,0,0" brush="255,255,255"/>
          </graphics>
        </attribute>
        <graphics count="1">
          <graphic x="80.00" y="700.00" id="36660" net="1" show="1" w="20.00" h="20.00" state="1" pen="0,0,0" brush="255,255,255"/>
        </graphics>
      </node>
      <node id="36661" net="1">
        <attribute name="Name" id="36662" net="1">
          <![CDATA[Ksirt1_]]>
          <graphics count="1">
            <graphic xoff="25.00" yoff="20.00" x="465.00" y="600.00" id="36663" net="1" show="1" grparent="36669" state="1" pen="0,0,0" brush="255,255,255"/>
          </graphics>
        </attribute>
        <attribute name="ID" id="36664" net="1">
          <![CDATA[36]]>
          <graphics count="1">
            <graphic xoff="25.00" yoff="20.00" x="465.00" y="600.00" id="36665" net="1" show="0" grparent="36669" state="1" pen="0,0,0" brush="255,255,255"/>
          </graphics>
        </attribute>
        <attribute name="Logic" id="36666" net="1">
          <![CDATA[0]]>
          <graphics count="0"/>
        </attribute>
        <attribute name="Comment" id="36667" net="1">
          <![CDATA[]]>
          <graphics count="1">
            <graphic xoff="40.00" x="480.00" y="580.00" id="36668" net="1" show="1" grparent="36669" state="1" pen="0,0,0" brush="255,255,255"/>
          </graphics>
        </attribute>
        <graphics count="1">
          <graphic x="440.00" y="580.00" id="36669" net="1" show="1" w="20.00" h="20.00" state="1" pen="0,0,0" brush="255,255,255"/>
        </graphics>
      </node>
      <node id="36670" net="1">
        <attribute name="Name" id="36671" net="1">
          <![CDATA[Ksirt1_cb]]>
          <graphics count="1">
            <graphic xoff="25.00" yoff="20.00" x="465.00" y="680.00" id="36672" net="1" show="1" grparent="36678" state="1" pen="0,0,0" brush="255,255,255"/>
          </graphics>
        </attribute>
        <attribute name="ID" id="36673" net="1">
          <![CDATA[37]]>
          <graphics count="1">
            <graphic xoff="25.00" yoff="20.00" x="465.00" y="680.00" id="36674" net="1" show="0" grparent="36678" state="1" pen="0,0,0" brush="255,255,255"/>
          </graphics>
        </attribute>
        <attribute name="Logic" id="36675" net="1">
          <![CDATA[0]]>
          <graphics count="0"/>
        </attribute>
        <attribute name="Comment" id="36676" net="1">
          <![CDATA[]]>
          <graphics count="1">
            <graphic xoff="40.00" x="480.00" y="660.00" id="36677" net="1" show="1" grparent="36678" state="1" pen="0,0,0" brush="255,255,255"/>
          </graphics>
        </attribute>
        <graphics count="1">
          <graphic x="440.00" y="660.00" id="36678" net="1" show="1" w="20.00" h="20.00" state="1" pen="0,0,0" brush="255,255,255"/>
        </graphics>
      </node>
      <node id="36679" net="1">
        <attribute name="Name" id="36680" net="1">
          <![CDATA[Ksirt1_feed]]>
          <graphics count="1">
            <graphic xoff="25.00" yoff="20.00" x="465.00" y="720.00" id="36681" net="1" show="1" grparent="36687" state="1" pen="0,0,0" brush="255,255,255"/>
          </graphics>
        </attribute>
        <attribute name="ID" id="36682" net="1">
          <![CDATA[38]]>
          <graphics count="1">
            <graphic xoff="25.00" yoff="20.00" x="465.00" y="720.00" id="36683" net="1" show="0" grparent="36687" state="1" pen="0,0,0" brush="255,255,255"/>
          </graphics>
        </attribute>
        <attribute name="Logic" id="36684" net="1">
          <![CDATA[0]]>
          <graphics count="0"/>
        </attribute>
        <attribute name="Comment" id="36685" net="1">
          <![CDATA[]]>
          <graphics count="1">
            <graphic xoff="40.00" x="480.00" y="700.00" id="36686" net="1" show="1" grparent="36687" state="1" pen="0,0,0" brush="255,255,255"/>
          </graphics>
        </attribute>
        <graphics count="1">
          <graphic x="440.00" y="700.00" id="36687" net="1" show="1" w="20.00" h="20.00" state="1" pen="0,0,0" brush="255,255,255"/>
        </graphics>
      </node>
      <node id="36688" net="1">
        <attribute name="Name" id="36689" net="1">
          <![CDATA[Ksirt1_parp1]]>
          <graphics count="1">
            <graphic xoff="25.00" yoff="20.00" x="425.00" y="760.00" id="36690" net="1" show="1" grparent="36696" state="1" pen="0,0,0" brush="255,255,255"/>
          </graphics>
        </attribute>
        <attribute name="ID" id="36691" net="1">
          <![CDATA[39]]>
          <graphics count="1">
            <graphic xoff="25.00" yoff="20.00" x="425.00" y="760.00" id="36692" net="1" show="0" grparent="36696" state="1" pen="0,0,0" brush="255,255,255"/>
          </graphics>
        </attribute>
        <attribute name="Logic" id="36693" net="1">
          <![CDATA[0]]>
          <graphics count="0"/>
        </attribute>
        <attribute name="Comment" id="36694" net="1">
          <![CDATA[]]>
          <graphics count="1">
            <graphic xoff="40.00" x="440.00" y="740.00" id="36695" net="1" show="1" grparent="36696" state="1" pen="0,0,0" brush="255,255,255"/>
          </graphics>
        </attribute>
        <graphics count="1">
          <graphic x="400.00" y="740.00" id="36696" net="1" show="1" w="20.00" h="20.00" state="1" pen="0,0,0" brush="255,255,255"/>
        </graphics>
      </node>
      <node id="36697" net="1">
        <attribute name="Name" id="36698" net="1">
          <![CDATA[Ksirt1_cbparp1]]>
          <graphics count="1">
            <graphic xoff="2.00" yoff="20.00" x="362.00" y="780.00" id="36699" net="1" show="1" grparent="36705" state="1" pen="0,0,0" brush="255,255,255"/>
          </graphics>
        </attribute>
        <attribute name="ID" id="36700" net="1">
          <![CDATA[40]]>
          <graphics count="1">
            <graphic xoff="25.00" yoff="20.00" x="385.00" y="780.00" id="36701" net="1" show="0" grparent="36705" state="1" pen="0,0,0" brush="255,255,255"/>
          </graphics>
        </attribute>
        <attribute name="Logic" id="36702" net="1">
          <![CDATA[0]]>
          <graphics count="0"/>
        </attribute>
        <attribute name="Comment" id="36703" net="1">
          <![CDATA[]]>
          <graphics count="1">
            <graphic xoff="40.00" x="400.00" y="760.00" id="36704" net="1" show="1" grparent="36705" state="1" pen="0,0,0" brush="255,255,255"/>
          </graphics>
        </attribute>
        <graphics count="1">
          <graphic x="360.00" y="760.00" id="36705" net="1" show="1" w="20.00" h="20.00" state="1" pen="0,0,0" brush="255,255,255"/>
        </graphics>
      </node>
      <node id="38282" net="1">
        <attribute name="Name" id="38283" net="1">
          <![CDATA[Ksirt1_cbfeed]]>
          <graphics count="1">
            <graphic xoff="25.00" yoff="20.00" x="505.00" y="640.00" id="38284" net="1" show="1" grparent="38290" state="1" pen="0,0,0" brush="255,255,255"/>
          </graphics>
        </attribute>
        <attribute name="ID" id="38285" net="1">
          <![CDATA[41]]>
          <graphics count="1">
            <graphic xoff="25.00" yoff="20.00" x="505.00" y="640.00" id="38286" net="1" show="0" grparent="38290" state="1" pen="0,0,0" brush="255,255,255"/>
          </graphics>
        </attribute>
        <attribute name="Logic" id="38287" net="1">
          <![CDATA[0]]>
          <graphics count="0"/>
        </attribute>
        <attribute name="Comment" id="38288" net="1">
          <![CDATA[]]>
          <graphics count="1">
            <graphic xoff="40.00" x="520.00" y="620.00" id="38289" net="1" show="1" grparent="38290" state="1" pen="0,0,0" brush="255,255,255"/>
          </graphics>
        </attribute>
        <graphics count="1">
          <graphic x="480.00" y="620.00" id="38290" net="1" show="1" w="20.00" h="20.00" state="1" pen="0,0,0" brush="255,255,255"/>
        </graphics>
      </node>
    </nodeclass>
    <nodeclass count="0" name="Coarse Place"/>
    <nodeclass count="0" name="Coarse Transition"/>
  </nodeclasses>
  <edgeclasses count="5">
    <edgeclass count="340" name="Edge">
      <edge source="33057" target="42354" id="42564" net="1">
        <attribute name="Comment" id="42565" net="1">
          <![CDATA[]]>
          <graphics count="1">
            <graphic xoff="40.00" x="510.30" y="180.11" id="42566" net="1" show="1" grparent="42569" state="1" pen="0,0,0" brush="255,255,255"/>
          </graphics>
        </attribute>
        <attribute name="Multiplicity" id="42567" net="1">
          <![CDATA[1]]>
          <graphics count="1">
            <graphic xoff="20.00" x="490.30" y="180.11" id="42568" net="1" show="1" grparent="42569" state="1" pen="0,0,0" brush="255,255,255"/>
          </graphics>
        </attribute>
        <graphics count="1">
          <graphic id="42569" net="1" source="33065" target="42364" state="1" show="1" pen="0,0,0" brush="0,0,0" edge_designtype="3">
            <points count="2">
              <point x="370.00" y="143.64"/>
              <point x="570.60" y="216.58"/>
            </points>
          </graphic>
        </graphics>
      </edge>
      <edge source="33066" target="42354" id="42570" net="1">
        <attribute name="Comment" id="42571" net="1">
          <![CDATA[]]>
          <graphics count="1">
            <graphic xoff="40.00" x="510.02" y="210.00" id="42572" net="1" show="1" grparent="42575" state="1" pen="0,0,0" brush="255,255,255"/>
          </graphics>
        </attribute>
        <attribute name="Multiplicity" id="42573" net="1">
          <![CDATA[1]]>
          <graphics count="1">
            <graphic xoff="20.00" x="490.02" y="210.00" id="42574" net="1" show="1" grparent="42575" state="1" pen="0,0,0" brush="255,255,255"/>
          </graphics>
        </attribute>
        <graphics count="1">
          <graphic id="42575" net="1" source="33074" target="42364" state="1" show="1" pen="0,0,0" brush="0,0,0" edge_designtype="3">
            <points count="2">
              <point x="370.00" y="200.91"/>
              <point x="570.04" y="219.09"/>
            </points>
          </graphic>
        </graphics>
      </edge>
      <edge source="33075" target="42354" id="42576" net="1">
        <attribute name="Comment" id="42577" net="1">
          <![CDATA[]]>
          <graphics count="1">
            <graphic xoff="40.00" x="510.08" y="239.99" id="42578" net="1" show="1" grparent="42581" state="1" pen="0,0,0" brush="255,255,255"/>
          </graphics>
        </attribute>
        <attribute name="Multiplicity" id="42579" net="1">
          <![CDATA[1]]>
          <graphics count="1">
            <graphic xoff="20.00" x="490.08" y="239.99" id="42580" net="1" show="1" grparent="42581" state="1" pen="0,0,0" brush="255,255,255"/>
          </graphics>
        </attribute>
        <graphics count="1">
          <graphic id="42581" net="1" source="33083" target="42364" state="1" show="1" pen="0,0,0" brush="0,0,0" edge_designtype="3">
            <points count="2">
              <point x="370.00" y="258.18"/>
              <point x="570.16" y="221.79"/>
            </points>
          </graphic>
        </graphics>
      </edge>
      <edge source="42354" target="33084" id="42582" net="1">
        <attribute name="Comment" id="42583" net="1">
          <![CDATA[]]>
          <graphics count="1">
            <graphic xoff="40.00" x="678.97" y="151.20" id="42584" net="1" show="1" grparent="42587" state="1" pen="0,0,0" brush="255,255,255"/>
          </graphics>
        </attribute>
        <attribute name="Multiplicity" id="42585" net="1">
          <![CDATA[1]]>
          <graphics count="1">
            <graphic xoff="20.00" x="658.97" y="151.20" id="42586" net="1" show="1" grparent="42587" state="1" pen="0,0,0" brush="255,255,255"/>
          </graphics>
        </attribute>
        <graphics count="1">
          <graphic id="42587" net="1" source="42364" target="33092" state="1" show="1" pen="0,0,0" brush="0,0,0" edge_designtype="3">
            <points count="2">
              <point x="586.51" y="212.41"/>
              <point x="691.43" y="90.00"/>
            </points>
          </graphic>
        </graphics>
      </edge>
      <edge source="42354" target="33093" id="42588" net="1">
        <attribute name="Comment" id="42589" net="1">
          <![CDATA[]]>
          <graphics count="1">
            <graphic xoff="40.00" x="699.24" y="170.48" id="42590" net="1" show="1" grparent="42593" state="1" pen="0,0,0" brush="255,255,255"/>
          </graphics>
        </attribute>
        <attribute name="Multiplicity" id="42591" net="1">
          <![CDATA[1]]>
          <graphics count="1">
            <graphic xoff="20.00" x="679.24" y="170.48" id="42592" net="1" show="1" grparent="42593" state="1" pen="0,0,0" brush="255,255,255"/>
          </graphics>
        </attribute>
        <graphics count="1">
          <graphic id="42593" net="1" source="42364" target="33101" state="1" show="1" pen="0,0,0" brush="0,0,0" edge_designtype="3">
            <points count="2">
              <point x="588.48" y="214.70"/>
              <point x="730.00" y="126.25"/>
            </points>
          </graphic>
        </graphics>
      </edge>
      <edge source="42354" target="33102" id="42594" net="1">
        <attribute name="Comment" id="42595" net="1">
          <![CDATA[]]>
          <graphics count="1">
            <graphic xoff="40.00" x="719.79" y="190.06" id="42596" net="1" show="1" grparent="42599" state="1" pen="0,0,0" brush="255,255,255"/>
          </graphics>
        </attribute>
        <attribute name="Multiplicity" id="42597" net="1">
          <![CDATA[1]]>
          <graphics count="1">
            <graphic xoff="20.00" x="699.79" y="190.06" id="42598" net="1" show="1" grparent="42599" state="1" pen="0,0,0" brush="255,255,255"/>
          </graphics>
        </attribute>
        <graphics count="1">
          <graphic id="42599" net="1" source="42364" target="33110" state="1" show="1" pen="0,0,0" brush="0,0,0" edge_designtype="3">
            <points count="2">
              <point x="589.58" y="217.13"/>
              <point x="770.00" y="163.00"/>
            </points>
          </graphic>
        </graphics>
      </edge>
      <edge source="42354" target="33111" id="42600" net="1">
        <attribute name="Comment" id="42601" net="1">
          <![CDATA[]]>
          <graphics count="1">
            <graphic xoff="40.00" x="729.98" y="210.00" id="42602" net="1" show="1" grparent="42605" state="1" pen="0,0,0" brush="255,255,255"/>
          </graphics>
        </attribute>
        <attribute name="Multiplicity" id="42603" net="1">
          <![CDATA[1]]>
          <graphics count="1">
            <graphic xoff="20.00" x="709.98" y="210.00" id="42604" net="1" show="1" grparent="42605" state="1" pen="0,0,0" brush="255,255,255"/>
          </graphics>
        </attribute>
        <graphics count="1">
          <graphic id="42605" net="1" source="42364" target="33119" state="1" show="1" pen="0,0,0" brush="0,0,0" edge_designtype="3">
            <points count="2">
              <point x="589.96" y="219.09"/>
              <point x="790.00" y="200.91"/>
            </points>
          </graphic>
        </graphics>
      </edge>
      <edge source="42354" target="33120" id="42606" net="1">
        <attribute name="Comment" id="42607" net="1">
          <![CDATA[]]>
          <graphics count="1">
            <graphic xoff="40.00" x="739.98" y="230.00" id="42608" net="1" show="1" grparent="42611" state="1" pen="0,0,0" brush="255,255,255"/>
          </graphics>
        </attribute>
        <attribute name="Multiplicity" id="42609" net="1">
          <![CDATA[1]]>
          <graphics count="1">
            <graphic xoff="20.00" x="719.98" y="230.00" id="42610" net="1" show="1" grparent="42611" state="1" pen="0,0,0" brush="255,255,255"/>
          </graphics>
        </attribute>
        <graphics count="1">
          <graphic id="42611" net="1" source="42364" target="33128" state="1" show="1" pen="0,0,0" brush="0,0,0" edge_designtype="3">
            <points count="2">
              <point x="589.97" y="220.83"/>
              <point x="810.00" y="239.17"/>
            </points>
          </graphic>
        </graphics>
      </edge>
      <edge source="42354" target="33129" id="42612" net="1">
        <attribute name="Comment" id="42613" net="1">
          <![CDATA[]]>
          <graphics count="1">
            <graphic xoff="40.00" x="739.32" y="150.40" id="42614" net="1" show="1" grparent="42617" state="1" pen="0,0,0" brush="255,255,255"/>
          </graphics>
        </attribute>
        <attribute name="Multiplicity" id="42615" net="1">
          <![CDATA[1]]>
          <graphics count="1">
            <graphic xoff="20.00" x="719.32" y="150.40" id="42616" net="1" show="1" grparent="42617" state="1" pen="0,0,0" brush="255,255,255"/>
          </graphics>
        </attribute>
        <graphics count="1">
          <graphic id="42617" net="1" source="42364" target="33137" state="1" show="1" pen="0,0,0" brush="0,0,0" edge_designtype="3">
            <points count="2">
              <point x="588.64" y="214.96"/>
              <point x="810.00" y="85.83"/>
            </points>
          </graphic>
        </graphics>
      </edge>
      <edge source="42354" target="33138" id="42618" net="1">
        <attribute name="Comment" id="42619" net="1">
          <![CDATA[]]>
          <graphics count="1">
            <graphic xoff="40.00" x="759.71" y="170.10" id="42620" net="1" show="1" grparent="42623" state="1" pen="0,0,0" brush="255,255,255"/>
          </graphics>
        </attribute>
        <attribute name="Multiplicity" id="42621" net="1">
          <![CDATA[1]]>
          <graphics count="1">
            <graphic xoff="20.00" x="739.71" y="170.10" id="42622" net="1" show="1" grparent="42623" state="1" pen="0,0,0" brush="255,255,255"/>
          </graphics>
        </attribute>
        <graphics count="1">
          <graphic id="42623" net="1" source="42364" target="33146" state="1" show="1" pen="0,0,0" brush="0,0,0" edge_designtype="3">
            <points count="2">
              <point x="589.42" y="216.64"/>
              <point x="850.00" y="123.57"/>
            </points>
          </graphic>
        </graphics>
      </edge>
      <edge source="42354" target="33147" id="42624" net="1">
        <attribute name="Comment" id="42625" net="1">
          <![CDATA[]]>
          <graphics count="1">
            <graphic xoff="40.00" x="779.91" y="190.02" id="42626" net="1" show="1" grparent="42629" state="1" pen="0,0,0" brush="255,255,255"/>
          </graphics>
        </attribute>
        <attribute name="Multiplicity" id="42627" net="1">
          <![CDATA[1]]>
          <graphics count="1">
            <graphic xoff="20.00" x="759.91" y="190.02" id="42628" net="1" show="1" grparent="42629" state="1" pen="0,0,0" brush="255,255,255"/>
          </graphics>
        </attribute>
        <graphics count="1">
          <graphic id="42629" net="1" source="42364" target="33155" state="1" show="1" pen="0,0,0" brush="0,0,0" edge_designtype="3">
            <points count="2">
              <point x="589.83" y="218.16"/>
              <point x="890.00" y="161.88"/>
            </points>
          </graphic>
        </graphics>
      </edge>
      <edge source="42354" target="33156" id="42630" net="1">
        <attribute name="Comment" id="42631" net="1">
          <![CDATA[]]>
          <graphics count="1">
            <graphic xoff="40.00" x="799.99" y="210.00" id="42632" net="1" show="1" grparent="42635" state="1" pen="0,0,0" brush="255,255,255"/>
          </graphics>
        </attribute>
        <attribute name="Multiplicity" id="42633" net="1">
          <![CDATA[1]]>
          <graphics count="1">
            <graphic xoff="20.00" x="779.99" y="210.00" id="42634" net="1" show="1" grparent="42635" state="1" pen="0,0,0" brush="255,255,255"/>
          </graphics>
        </attribute>
        <graphics count="1">
          <graphic id="42635" net="1" source="42364" target="33164" state="1" show="1" pen="0,0,0" brush="0,0,0" edge_designtype="3">
            <points count="2">
              <point x="589.98" y="219.45"/>
              <point x="930.00" y="200.56"/>
            </points>
          </graphic>
        </graphics>
      </edge>
      <edge source="42354" target="33165" id="42636" net="1">
        <attribute name="Comment" id="42637" net="1">
          <![CDATA[]]>
          <graphics count="1">
            <graphic xoff="40.00" x="819.99" y="230.00" id="42638" net="1" show="1" grparent="42641" state="1" pen="0,0,0" brush="255,255,255"/>
          </graphics>
        </attribute>
        <attribute name="Multiplicity" id="42639" net="1">
          <![CDATA[1]]>
          <graphics count="1">
            <graphic xoff="20.00" x="799.99" y="230.00" id="42640" net="1" show="1" grparent="42641" state="1" pen="0,0,0" brush="255,255,255"/>
          </graphics>
        </attribute>
        <graphics count="1">
          <graphic id="42641" net="1" source="42364" target="33173" state="1" show="1" pen="0,0,0" brush="0,0,0" edge_designtype="3">
            <points count="2">
              <point x="589.99" y="220.50"/>
              <point x="970.00" y="239.50"/>
            </points>
          </graphic>
        </graphics>
      </edge>
      <edge source="42354" target="33174" id="42642" net="1">
        <attribute name="Comment" id="42643" net="1">
          <![CDATA[]]>
          <graphics count="1">
            <graphic xoff="40.00" x="799.66" y="150.13" id="42644" net="1" show="1" grparent="42647" state="1" pen="0,0,0" brush="255,255,255"/>
          </graphics>
        </attribute>
        <attribute name="Multiplicity" id="42645" net="1">
          <![CDATA[1]]>
          <graphics count="1">
            <graphic xoff="20.00" x="779.66" y="150.13" id="42646" net="1" show="1" grparent="42647" state="1" pen="0,0,0" brush="255,255,255"/>
          </graphics>
        </attribute>
        <graphics count="1">
          <graphic id="42647" net="1" source="42364" target="33182" state="1" show="1" pen="0,0,0" brush="0,0,0" edge_designtype="3">
            <points count="2">
              <point x="589.32" y="216.38"/>
              <point x="930.00" y="83.89"/>
            </points>
          </graphic>
        </graphics>
      </edge>
      <edge source="42354" target="33192" id="42648" net="1">
        <attribute name="Comment" id="42649" net="1">
          <![CDATA[]]>
          <graphics count="1">
            <graphic xoff="40.00" x="819.85" y="170.04" id="42650" net="1" show="1" grparent="42653" state="1" pen="0,0,0" brush="255,255,255"/>
          </graphics>
        </attribute>
        <attribute name="Multiplicity" id="42651" net="1">
          <![CDATA[1]]>
          <graphics count="1">
            <graphic xoff="20.00" x="799.85" y="170.04" id="42652" net="1" show="1" grparent="42653" state="1" pen="0,0,0" brush="255,255,255"/>
          </graphics>
        </attribute>
        <graphics count="1">
          <graphic id="42653" net="1" source="42364" target="33200" state="1" show="1" pen="0,0,0" brush="0,0,0" edge_designtype="3">
            <points count="2">
              <point x="589.70" y="217.57"/>
              <point x="970.00" y="122.50"/>
            </points>
          </graphic>
        </graphics>
      </edge>
      <edge source="42354" target="33183" id="42654" net="1">
        <attribute name="Comment" id="42655" net="1">
          <![CDATA[]]>
          <graphics count="1">
            <graphic xoff="40.00" x="839.95" y="190.01" id="42656" net="1" show="1" grparent="42659" state="1" pen="0,0,0" brush="255,255,255"/>
          </graphics>
        </attribute>
        <attribute name="Multiplicity" id="42657" net="1">
          <![CDATA[1]]>
          <graphics count="1">
            <graphic xoff="20.00" x="819.95" y="190.01" id="42658" net="1" show="1" grparent="42659" state="1" pen="0,0,0" brush="255,255,255"/>
          </graphics>
        </attribute>
        <graphics count="1">
          <graphic id="42659" net="1" source="42364" target="33191" state="1" show="1" pen="0,0,0" brush="0,0,0" edge_designtype="3">
            <points count="2">
              <point x="589.91" y="218.65"/>
              <point x="1010.00" y="161.36"/>
            </points>
          </graphic>
        </graphics>
      </edge>
      <edge source="33747" target="42398" id="42660" net="1">
        <attribute name="Comment" id="42661" net="1">
          <![CDATA[]]>
          <graphics count="1">
            <graphic xoff="40.00" x="530.12" y="440.03" id="42662" net="1" show="1" grparent="42665" state="1" pen="0,0,0" brush="255,255,255"/>
          </graphics>
        </attribute>
        <attribute name="Multiplicity" id="42663" net="1">
          <![CDATA[1]]>
          <graphics count="1">
            <graphic xoff="20.00" x="510.12" y="440.03" id="42664" net="1" show="1" grparent="42665" state="1" pen="0,0,0" brush="255,255,255"/>
          </graphics>
        </attribute>
        <graphics count="1">
          <graphic id="42665" net="1" source="33755" target="42408" state="1" show="1" pen="0,0,0" brush="0,0,0" edge_designtype="3">
            <points count="2">
              <point x="410.00" y="422.22"/>
              <point x="570.24" y="457.83"/>
            </points>
          </graphic>
        </graphics>
      </edge>
      <edge source="33756" target="42398" id="42666" net="1">
        <attribute name="Comment" id="42667" net="1">
          <![CDATA[]]>
          <graphics count="1">
            <graphic xoff="40.00" x="530.03" y="470.00" id="42668" net="1" show="1" grparent="42671" state="1" pen="0,0,0" brush="255,255,255"/>
          </graphics>
        </attribute>
        <attribute name="Multiplicity" id="42669" net="1">
          <![CDATA[1]]>
          <graphics count="1">
            <graphic xoff="20.00" x="510.03" y="470.00" id="42670" net="1" show="1" grparent="42671" state="1" pen="0,0,0" brush="255,255,255"/>
          </graphics>
        </attribute>
        <graphics count="1">
          <graphic id="42671" net="1" source="33764" target="42408" state="1" show="1" pen="0,0,0" brush="0,0,0" edge_designtype="3">
            <points count="2">
              <point x="410.00" y="478.89"/>
              <point x="570.06" y="461.10"/>
            </points>
          </graphic>
        </graphics>
      </edge>
      <edge source="42398" target="33765" id="42672" net="1">
        <attribute name="Comment" id="42673" net="1">
          <![CDATA[]]>
          <graphics count="1">
            <graphic xoff="40.00" x="689.81" y="440.05" id="42674" net="1" show="1" grparent="42677" state="1" pen="0,0,0" brush="255,255,255"/>
          </graphics>
        </attribute>
        <attribute name="Multiplicity" id="42675" net="1">
          <![CDATA[1]]>
          <graphics count="1">
            <graphic xoff="20.00" x="669.81" y="440.05" id="42676" net="1" show="1" grparent="42677" state="1" pen="0,0,0" brush="255,255,255"/>
          </graphics>
        </attribute>
        <graphics count="1">
          <graphic id="42677" net="1" source="42408" target="33773" state="1" show="1" pen="0,0,0" brush="0,0,0" edge_designtype="3">
            <points count="2">
              <point x="589.62" y="457.25"/>
              <point x="710.00" y="422.86"/>
            </points>
          </graphic>
        </graphics>
      </edge>
      <edge source="42398" target="33774" id="42678" net="1">
        <attribute name="Comment" id="42679" net="1">
          <![CDATA[]]>
          <graphics count="1">
            <graphic xoff="40.00" x="689.95" y="469.99" id="42680" net="1" show="1" grparent="42683" state="1" pen="0,0,0" brush="255,255,255"/>
          </graphics>
        </attribute>
        <attribute name="Multiplicity" id="42681" net="1">
          <![CDATA[1]]>
          <graphics count="1">
            <graphic xoff="20.00" x="669.95" y="469.99" id="42682" net="1" show="1" grparent="42683" state="1" pen="0,0,0" brush="255,255,255"/>
          </graphics>
        </attribute>
        <graphics count="1">
          <graphic id="42683" net="1" source="42408" target="33782" state="1" show="1" pen="0,0,0" brush="0,0,0" edge_designtype="3">
            <points count="2">
              <point x="589.90" y="461.41"/>
              <point x="710.00" y="478.57"/>
            </points>
          </graphic>
        </graphics>
      </edge>
      <edge source="42365" target="33057" id="42684" net="1">
        <attribute name="Comment" id="42685" net="1">
          <![CDATA[]]>
          <graphics count="1">
            <graphic xoff="40.00" x="500.00" y="140.00" id="42686" net="1" show="1" grparent="42689" state="1" pen="0,0,0" brush="255,255,255"/>
          </graphics>
        </attribute>
        <attribute name="Multiplicity" id="42687" net="1">
          <![CDATA[1]]>
          <graphics count="1">
            <graphic xoff="20.00" x="480.00" y="140.00" id="42688" net="1" show="1" grparent="42689" state="1" pen="0,0,0" brush="255,255,255"/>
          </graphics>
        </attribute>
        <graphics count="1">
          <graphic id="42689" net="1" source="42375" target="33065" state="1" show="1" pen="0,0,0" brush="0,0,0" edge_designtype="3">
            <points count="2">
              <point x="550.00" y="140.00"/>
              <point x="370.00" y="140.00"/>
            </points>
          </graphic>
        </graphics>
      </edge>
      <edge source="42365" target="33066" id="42690" net="1">
        <attribute name="Comment" id="42691" net="1">
          <![CDATA[]]>
          <graphics count="1">
            <graphic xoff="40.00" x="500.21" y="169.94" id="42692" net="1" show="1" grparent="42695" state="1" pen="0,0,0" brush="255,255,255"/>
          </graphics>
        </attribute>
        <attribute name="Multiplicity" id="42693" net="1">
          <![CDATA[1]]>
          <graphics count="1">
            <graphic xoff="20.00" x="480.21" y="169.94" id="42694" net="1" show="1" grparent="42695" state="1" pen="0,0,0" brush="255,255,255"/>
          </graphics>
        </attribute>
        <graphics count="1">
          <graphic id="42695" net="1" source="42375" target="33074" state="1" show="1" pen="0,0,0" brush="0,0,0" edge_designtype="3">
            <points count="2">
              <point x="550.42" y="142.87"/>
              <point x="370.00" y="197.00"/>
            </points>
          </graphic>
        </graphics>
      </edge>
      <edge source="42365" target="33075" id="42696" net="1">
        <attribute name="Comment" id="42697" net="1">
          <![CDATA[]]>
          <graphics count="1">
            <graphic xoff="40.00" x="500.71" y="199.57" id="42698" net="1" show="1" grparent="42701" state="1" pen="0,0,0" brush="255,255,255"/>
          </graphics>
        </attribute>
        <attribute name="Multiplicity" id="42699" net="1">
          <![CDATA[1]]>
          <graphics count="1">
            <graphic xoff="20.00" x="480.71" y="199.57" id="42700" net="1" show="1" grparent="42701" state="1" pen="0,0,0" brush="255,255,255"/>
          </graphics>
        </attribute>
        <graphics count="1">
          <graphic id="42701" net="1" source="42375" target="33083" state="1" show="1" pen="0,0,0" brush="0,0,0" edge_designtype="3">
            <points count="2">
              <point x="551.43" y="145.14"/>
              <point x="370.00" y="254.00"/>
            </points>
          </graphic>
        </graphics>
      </edge>
      <edge source="33084" target="42365" id="42702" net="1">
        <attribute name="Comment" id="42703" net="1">
          <![CDATA[]]>
          <graphics count="1">
            <graphic xoff="40.00" x="669.60" y="110.17" id="42704" net="1" show="1" grparent="42707" state="1" pen="0,0,0" brush="255,255,255"/>
          </graphics>
        </attribute>
        <attribute name="Multiplicity" id="42705" net="1">
          <![CDATA[1]]>
          <graphics count="1">
            <graphic xoff="20.00" x="649.60" y="110.17" id="42706" net="1" show="1" grparent="42707" state="1" pen="0,0,0" brush="255,255,255"/>
          </graphics>
        </attribute>
        <graphics count="1">
          <graphic id="42707" net="1" source="33092" target="42375" state="1" show="1" pen="0,0,0" brush="0,0,0" edge_designtype="3">
            <points count="2">
              <point x="690.00" y="84.29"/>
              <point x="569.19" y="136.06"/>
            </points>
          </graphic>
        </graphics>
      </edge>
      <edge source="33093" target="42365" id="42708" net="1">
        <attribute name="Comment" id="42709" net="1">
          <![CDATA[]]>
          <graphics count="1">
            <graphic xoff="40.00" x="689.97" y="130.00" id="42710" net="1" show="1" grparent="42713" state="1" pen="0,0,0" brush="255,255,255"/>
          </graphics>
        </attribute>
        <attribute name="Multiplicity" id="42711" net="1">
          <![CDATA[1]]>
          <graphics count="1">
            <graphic xoff="20.00" x="669.97" y="130.00" id="42712" net="1" show="1" grparent="42713" state="1" pen="0,0,0" brush="255,255,255"/>
          </graphics>
        </attribute>
        <graphics count="1">
          <graphic id="42713" net="1" source="33101" target="42375" state="1" show="1" pen="0,0,0" brush="0,0,0" edge_designtype="3">
            <points count="2">
              <point x="730.00" y="121.11"/>
              <point x="569.94" y="138.90"/>
            </points>
          </graphic>
        </graphics>
      </edge>
      <edge source="33102" target="42365" id="42714" net="1">
        <attribute name="Comment" id="42715" net="1">
          <![CDATA[]]>
          <graphics count="1">
            <graphic xoff="40.00" x="709.98" y="150.00" id="42716" net="1" show="1" grparent="42719" state="1" pen="0,0,0" brush="255,255,255"/>
          </graphics>
        </attribute>
        <attribute name="Multiplicity" id="42717" net="1">
          <![CDATA[1]]>
          <graphics count="1">
            <graphic xoff="20.00" x="689.98" y="150.00" id="42718" net="1" show="1" grparent="42719" state="1" pen="0,0,0" brush="255,255,255"/>
          </graphics>
        </attribute>
        <graphics count="1">
          <graphic id="42719" net="1" source="33110" target="42375" state="1" show="1" pen="0,0,0" brush="0,0,0" edge_designtype="3">
            <points count="2">
              <point x="770.00" y="159.09"/>
              <point x="569.96" y="140.91"/>
            </points>
          </graphic>
        </graphics>
      </edge>
      <edge source="33111" target="42365" id="42720" net="1">
        <attribute name="Comment" id="42721" net="1">
          <![CDATA[]]>
          <graphics count="1">
            <graphic xoff="40.00" x="719.85" y="169.96" id="42722" net="1" show="1" grparent="42725" state="1" pen="0,0,0" brush="255,255,255"/>
          </graphics>
        </attribute>
        <attribute name="Multiplicity" id="42723" net="1">
          <![CDATA[1]]>
          <graphics count="1">
            <graphic xoff="20.00" x="699.85" y="169.96" id="42724" net="1" show="1" grparent="42725" state="1" pen="0,0,0" brush="255,255,255"/>
          </graphics>
        </attribute>
        <graphics count="1">
          <graphic id="42725" net="1" source="33119" target="42375" state="1" show="1" pen="0,0,0" brush="0,0,0" edge_designtype="3">
            <points count="2">
              <point x="790.00" y="197.50"/>
              <point x="569.70" y="142.43"/>
            </points>
          </graphic>
        </graphics>
      </edge>
      <edge source="33120" target="42365" id="42726" net="1">
        <attribute name="Comment" id="42727" net="1">
          <![CDATA[]]>
          <graphics count="1">
            <graphic xoff="40.00" x="729.67" y="189.87" id="42728" net="1" show="1" grparent="42731" state="1" pen="0,0,0" brush="255,255,255"/>
          </graphics>
        </attribute>
        <attribute name="Multiplicity" id="42729" net="1">
          <![CDATA[1]]>
          <graphics count="1">
            <graphic xoff="20.00" x="709.67" y="189.87" id="42730" net="1" show="1" grparent="42731" state="1" pen="0,0,0" brush="255,255,255"/>
          </graphics>
        </attribute>
        <graphics count="1">
          <graphic id="42731" net="1" source="33128" target="42375" state="1" show="1" pen="0,0,0" brush="0,0,0" edge_designtype="3">
            <points count="2">
              <point x="810.00" y="236.15"/>
              <point x="569.33" y="143.59"/>
            </points>
          </graphic>
        </graphics>
      </edge>
      <edge source="33129" target="42365" id="42732" net="1">
        <attribute name="Comment" id="42733" net="1">
          <![CDATA[]]>
          <graphics count="1">
            <graphic xoff="40.00" x="729.87" y="110.03" id="42734" net="1" show="1" grparent="42737" state="1" pen="0,0,0" brush="255,255,255"/>
          </graphics>
        </attribute>
        <attribute name="Multiplicity" id="42735" net="1">
          <![CDATA[1]]>
          <graphics count="1">
            <graphic xoff="20.00" x="709.87" y="110.03" id="42736" net="1" show="1" grparent="42737" state="1" pen="0,0,0" brush="255,255,255"/>
          </graphics>
        </attribute>
        <graphics count="1">
          <graphic id="42737" net="1" source="33137" target="42375" state="1" show="1" pen="0,0,0" brush="0,0,0" edge_designtype="3">
            <points count="2">
              <point x="810.00" y="82.31"/>
              <point x="569.74" y="137.75"/>
            </points>
          </graphic>
        </graphics>
      </edge>
      <edge source="33138" target="42365" id="42738" net="1">
        <attribute name="Comment" id="42739" net="1">
          <![CDATA[]]>
          <graphics count="1">
            <graphic xoff="40.00" x="749.99" y="130.00" id="42740" net="1" show="1" grparent="42743" state="1" pen="0,0,0" brush="255,255,255"/>
          </graphics>
        </attribute>
        <attribute name="Multiplicity" id="42741" net="1">
          <![CDATA[1]]>
          <graphics count="1">
            <graphic xoff="20.00" x="729.99" y="130.00" id="42742" net="1" show="1" grparent="42743" state="1" pen="0,0,0" brush="255,255,255"/>
          </graphics>
        </attribute>
        <graphics count="1">
          <graphic id="42743" net="1" source="33146" target="42375" state="1" show="1" pen="0,0,0" brush="0,0,0" edge_designtype="3">
            <points count="2">
              <point x="850.00" y="120.67"/>
              <point x="569.98" y="139.33"/>
            </points>
          </graphic>
        </graphics>
      </edge>
      <edge source="33147" target="42365" id="42744" net="1">
        <attribute name="Comment" id="42745" net="1">
          <![CDATA[]]>
          <graphics count="1">
            <graphic xoff="40.00" x="769.99" y="150.00" id="42746" net="1" show="1" grparent="42749" state="1" pen="0,0,0" brush="255,255,255"/>
          </graphics>
        </attribute>
        <attribute name="Multiplicity" id="42747" net="1">
          <![CDATA[1]]>
          <graphics count="1">
            <graphic xoff="20.00" x="749.99" y="150.00" id="42748" net="1" show="1" grparent="42749" state="1" pen="0,0,0" brush="255,255,255"/>
          </graphics>
        </attribute>
        <graphics count="1">
          <graphic id="42749" net="1" source="33155" target="42375" state="1" show="1" pen="0,0,0" brush="0,0,0" edge_designtype="3">
            <points count="2">
              <point x="890.00" y="159.41"/>
              <point x="569.98" y="140.59"/>
            </points>
          </graphic>
        </graphics>
      </edge>
      <edge source="33156" target="42365" id="42750" net="1">
        <attribute name="Comment" id="42751" net="1">
          <![CDATA[]]>
          <graphics count="1">
            <graphic xoff="40.00" x="789.94" y="169.99" id="42752" net="1" show="1" grparent="42755" state="1" pen="0,0,0" brush="255,255,255"/>
          </graphics>
        </attribute>
        <attribute name="Multiplicity" id="42753" net="1">
          <![CDATA[1]]>
          <graphics count="1">
            <graphic xoff="20.00" x="769.94" y="169.99" id="42754" net="1" show="1" grparent="42755" state="1" pen="0,0,0" brush="255,255,255"/>
          </graphics>
        </attribute>
        <graphics count="1">
          <graphic id="42755" net="1" source="33164" target="42375" state="1" show="1" pen="0,0,0" brush="0,0,0" edge_designtype="3">
            <points count="2">
              <point x="930.00" y="198.42"/>
              <point x="569.88" y="141.56"/>
            </points>
          </graphic>
        </graphics>
      </edge>
      <edge source="33165" target="42365" id="42756" net="1">
        <attribute name="Comment" id="42757" net="1">
          <![CDATA[]]>
          <graphics count="1">
            <graphic xoff="40.00" x="809.86" y="189.97" id="42758" net="1" show="1" grparent="42761" state="1" pen="0,0,0" brush="255,255,255"/>
          </graphics>
        </attribute>
        <attribute name="Multiplicity" id="42759" net="1">
          <![CDATA[1]]>
          <graphics count="1">
            <graphic xoff="20.00" x="789.86" y="189.97" id="42760" net="1" show="1" grparent="42761" state="1" pen="0,0,0" brush="255,255,255"/>
          </graphics>
        </attribute>
        <graphics count="1">
          <graphic id="42761" net="1" source="33173" target="42375" state="1" show="1" pen="0,0,0" brush="0,0,0" edge_designtype="3">
            <points count="2">
              <point x="970.00" y="237.62"/>
              <point x="569.73" y="142.32"/>
            </points>
          </graphic>
        </graphics>
      </edge>
      <edge source="33174" target="42365" id="42762" net="1">
        <attribute name="Comment" id="42763" net="1">
          <![CDATA[]]>
          <graphics count="1">
            <graphic xoff="40.00" x="789.94" y="110.01" id="42764" net="1" show="1" grparent="42767" state="1" pen="0,0,0" brush="255,255,255"/>
          </graphics>
        </attribute>
        <attribute name="Multiplicity" id="42765" net="1">
          <![CDATA[1]]>
          <graphics count="1">
            <graphic xoff="20.00" x="769.94" y="110.01" id="42766" net="1" show="1" grparent="42767" state="1" pen="0,0,0" brush="255,255,255"/>
          </graphics>
        </attribute>
        <graphics count="1">
          <graphic id="42767" net="1" source="33182" target="42375" state="1" show="1" pen="0,0,0" brush="0,0,0" edge_designtype="3">
            <points count="2">
              <point x="930.00" y="81.58"/>
              <point x="569.88" y="138.44"/>
            </points>
          </graphic>
        </graphics>
      </edge>
      <edge source="33192" target="42365" id="42768" net="1">
        <attribute name="Comment" id="42769" net="1">
          <![CDATA[]]>
          <graphics count="1">
            <graphic xoff="40.00" x="809.99" y="130.00" id="42770" net="1" show="1" grparent="42773" state="1" pen="0,0,0" brush="255,255,255"/>
          </graphics>
        </attribute>
        <attribute name="Multiplicity" id="42771" net="1">
          <![CDATA[1]]>
          <graphics count="1">
            <graphic xoff="20.00" x="789.99" y="130.00" id="42772" net="1" show="1" grparent="42773" state="1" pen="0,0,0" brush="255,255,255"/>
          </graphics>
        </attribute>
        <graphics count="1">
          <graphic id="42773" net="1" source="33200" target="42375" state="1" show="1" pen="0,0,0" brush="0,0,0" edge_designtype="3">
            <points count="2">
              <point x="970.00" y="120.48"/>
              <point x="569.99" y="139.52"/>
            </points>
          </graphic>
        </graphics>
      </edge>
      <edge source="33183" target="42365" id="42774" net="1">
        <attribute name="Comment" id="42775" net="1">
          <![CDATA[]]>
          <graphics count="1">
            <graphic xoff="40.00" x="830.00" y="150.00" id="42776" net="1" show="1" grparent="42779" state="1" pen="0,0,0" brush="255,255,255"/>
          </graphics>
        </attribute>
        <attribute name="Multiplicity" id="42777" net="1">
          <![CDATA[1]]>
          <graphics count="1">
            <graphic xoff="20.00" x="810.00" y="150.00" id="42778" net="1" show="1" grparent="42779" state="1" pen="0,0,0" brush="255,255,255"/>
          </graphics>
        </attribute>
        <graphics count="1">
          <graphic id="42779" net="1" source="33191" target="42375" state="1" show="1" pen="0,0,0" brush="0,0,0" edge_designtype="3">
            <points count="2">
              <point x="1010.00" y="159.57"/>
              <point x="569.99" y="140.43"/>
            </points>
          </graphic>
        </graphics>
      </edge>
      <edge source="42409" target="33747" id="42780" net="1">
        <attribute name="Comment" id="42781" net="1">
          <![CDATA[]]>
          <graphics count="1">
            <graphic xoff="40.00" x="510.05" y="409.99" id="42782" net="1" show="1" grparent="42785" state="1" pen="0,0,0" brush="255,255,255"/>
          </graphics>
        </attribute>
        <attribute name="Multiplicity" id="42783" net="1">
          <![CDATA[1]]>
          <graphics count="1">
            <graphic xoff="20.00" x="490.05" y="409.99" id="42784" net="1" show="1" grparent="42785" state="1" pen="0,0,0" brush="255,255,255"/>
          </graphics>
        </attribute>
        <graphics count="1">
          <graphic id="42785" net="1" source="42419" target="33755" state="1" show="1" pen="0,0,0" brush="0,0,0" edge_designtype="3">
            <points count="2">
              <point x="530.10" y="401.41"/>
              <point x="410.00" y="418.57"/>
            </points>
          </graphic>
        </graphics>
      </edge>
      <edge source="42409" target="33756" id="42786" net="1">
        <attribute name="Comment" id="42787" net="1">
          <![CDATA[]]>
          <graphics count="1">
            <graphic xoff="40.00" x="510.66" y="439.62" id="42788" net="1" show="1" grparent="42791" state="1" pen="0,0,0" brush="255,255,255"/>
          </graphics>
        </attribute>
        <attribute name="Multiplicity" id="42789" net="1">
          <![CDATA[1]]>
          <graphics count="1">
            <graphic xoff="20.00" x="490.66" y="439.62" id="42790" net="1" show="1" grparent="42791" state="1" pen="0,0,0" brush="255,255,255"/>
          </graphics>
        </attribute>
        <graphics count="1">
          <graphic id="42791" net="1" source="42419" target="33764" state="1" show="1" pen="0,0,0" brush="0,0,0" edge_designtype="3">
            <points count="2">
              <point x="531.32" y="404.96"/>
              <point x="410.00" y="474.29"/>
            </points>
          </graphic>
        </graphics>
      </edge>
      <edge source="33765" target="42409" id="42792" net="1">
        <attribute name="Comment" id="42793" net="1">
          <![CDATA[]]>
          <graphics count="1">
            <graphic xoff="40.00" x="669.97" y="410.00" id="42794" net="1" show="1" grparent="42797" state="1" pen="0,0,0" brush="255,255,255"/>
          </graphics>
        </attribute>
        <attribute name="Multiplicity" id="42795" net="1">
          <![CDATA[1]]>
          <graphics count="1">
            <graphic xoff="20.00" x="649.97" y="410.00" id="42796" net="1" show="1" grparent="42797" state="1" pen="0,0,0" brush="255,255,255"/>
          </graphics>
        </attribute>
        <graphics count="1">
          <graphic id="42797" net="1" source="33773" target="42419" state="1" show="1" pen="0,0,0" brush="0,0,0" edge_designtype="3">
            <points count="2">
              <point x="710.00" y="418.89"/>
              <point x="549.94" y="401.10"/>
            </points>
          </graphic>
        </graphics>
      </edge>
      <edge source="33774" target="42409" id="42798" net="1">
        <attribute name="Comment" id="42799" net="1">
          <![CDATA[]]>
          <graphics count="1">
            <graphic xoff="40.00" x="669.57" y="439.81" id="42800" net="1" show="1" grparent="42803" state="1" pen="0,0,0" brush="255,255,255"/>
          </graphics>
        </attribute>
        <attribute name="Multiplicity" id="42801" net="1">
          <![CDATA[1]]>
          <graphics count="1">
            <graphic xoff="20.00" x="649.57" y="439.81" id="42802" net="1" show="1" grparent="42803" state="1" pen="0,0,0" brush="255,255,255"/>
          </graphics>
        </attribute>
        <graphics count="1">
          <graphic id="42803" net="1" source="33782" target="42419" state="1" show="1" pen="0,0,0" brush="0,0,0" edge_designtype="3">
            <points count="2">
              <point x="710.00" y="475.56"/>
              <point x="549.14" y="404.06"/>
            </points>
          </graphic>
        </graphics>
      </edge>
      <edge source="36643" target="42376" id="42804" net="1">
        <attribute name="Comment" id="42805" net="1">
          <![CDATA[]]>
          <graphics count="1">
            <graphic xoff="40.00" x="210.12" y="660.03" id="42806" net="1" show="1" grparent="42809" state="1" pen="0,0,0" brush="255,255,255"/>
          </graphics>
        </attribute>
        <attribute name="Multiplicity" id="42807" net="1">
          <![CDATA[1]]>
          <graphics count="1">
            <graphic xoff="20.00" x="190.12" y="660.03" id="42808" net="1" show="1" grparent="42809" state="1" pen="0,0,0" brush="255,255,255"/>
          </graphics>
        </attribute>
        <graphics count="1">
          <graphic id="42809" net="1" source="36651" target="42386" state="1" show="1" pen="0,0,0" brush="0,0,0" edge_designtype="3">
            <points count="2">
              <point x="90.00" y="642.22"/>
              <point x="250.24" y="677.83"/>
            </points>
          </graphic>
        </graphics>
      </edge>
      <edge source="36652" target="42376" id="42810" net="1">
        <attribute name="Comment" id="42811" net="1">
          <![CDATA[]]>
          <graphics count="1">
            <graphic xoff="40.00" x="210.03" y="690.00" id="42812" net="1" show="1" grparent="42815" state="1" pen="0,0,0" brush="255,255,255"/>
          </graphics>
        </attribute>
        <attribute name="Multiplicity" id="42813" net="1">
          <![CDATA[1]]>
          <graphics count="1">
            <graphic xoff="20.00" x="190.03" y="690.00" id="42814" net="1" show="1" grparent="42815" state="1" pen="0,0,0" brush="255,255,255"/>
          </graphics>
        </attribute>
        <graphics count="1">
          <graphic id="42815" net="1" source="36660" target="42386" state="1" show="1" pen="0,0,0" brush="0,0,0" edge_designtype="3">
            <points count="2">
              <point x="90.00" y="698.89"/>
              <point x="250.06" y="681.10"/>
            </points>
          </graphic>
        </graphics>
      </edge>
      <edge source="42376" target="36697" id="42816" net="1">
        <attribute name="Comment" id="42817" net="1">
          <![CDATA[]]>
          <graphics count="1">
            <graphic xoff="40.00" x="348.90" y="719.12" id="42818" net="1" show="1" grparent="42821" state="1" pen="0,0,0" brush="255,255,255"/>
          </graphics>
        </attribute>
        <attribute name="Multiplicity" id="42819" net="1">
          <![CDATA[1]]>
          <graphics count="1">
            <graphic xoff="20.00" x="328.90" y="719.12" id="42820" net="1" show="1" grparent="42821" state="1" pen="0,0,0" brush="255,255,255"/>
          </graphics>
        </attribute>
        <graphics count="1">
          <graphic id="42821" net="1" source="42386" target="36705" state="1" show="1" pen="0,0,0" brush="0,0,0" edge_designtype="3">
            <points count="2">
              <point x="267.81" y="686.25"/>
              <point x="350.00" y="752.00"/>
            </points>
          </graphic>
        </graphics>
      </edge>
      <edge source="42376" target="36688" id="42822" net="1">
        <attribute name="Comment" id="42823" net="1">
          <![CDATA[]]>
          <graphics count="1">
            <graphic xoff="40.00" x="369.60" y="709.83" id="42824" net="1" show="1" grparent="42827" state="1" pen="0,0,0" brush="255,255,255"/>
          </graphics>
        </attribute>
        <attribute name="Multiplicity" id="42825" net="1">
          <![CDATA[1]]>
          <graphics count="1">
            <graphic xoff="20.00" x="349.60" y="709.83" id="42826" net="1" show="1" grparent="42827" state="1" pen="0,0,0" brush="255,255,255"/>
          </graphics>
        </attribute>
        <graphics count="1">
          <graphic id="42827" net="1" source="42386" target="36696" state="1" show="1" pen="0,0,0" brush="0,0,0" edge_designtype="3">
            <points count="2">
              <point x="269.19" y="683.94"/>
              <point x="390.00" y="735.71"/>
            </points>
          </graphic>
        </graphics>
      </edge>
      <edge source="42376" target="36679" id="42828" net="1">
        <attribute name="Comment" id="42829" net="1">
          <![CDATA[]]>
          <graphics count="1">
            <graphic xoff="40.00" x="389.97" y="690.00" id="42830" net="1" show="1" grparent="42833" state="1" pen="0,0,0" brush="255,255,255"/>
          </graphics>
        </attribute>
        <attribute name="Multiplicity" id="42831" net="1">
          <![CDATA[1]]>
          <graphics count="1">
            <graphic xoff="20.00" x="369.97" y="690.00" id="42832" net="1" show="1" grparent="42833" state="1" pen="0,0,0" brush="255,255,255"/>
          </graphics>
        </attribute>
        <graphics count="1">
          <graphic id="42833" net="1" source="42386" target="36687" state="1" show="1" pen="0,0,0" brush="0,0,0" edge_designtype="3">
            <points count="2">
              <point x="269.94" y="681.10"/>
              <point x="430.00" y="698.89"/>
            </points>
          </graphic>
        </graphics>
      </edge>
      <edge source="42376" target="36670" id="42834" net="1">
        <attribute name="Comment" id="42835" net="1">
          <![CDATA[]]>
          <graphics count="1">
            <graphic xoff="40.00" x="389.97" y="670.00" id="42836" net="1" show="1" grparent="42839" state="1" pen="0,0,0" brush="255,255,255"/>
          </graphics>
        </attribute>
        <attribute name="Multiplicity" id="42837" net="1">
          <![CDATA[1]]>
          <graphics count="1">
            <graphic xoff="20.00" x="369.97" y="670.00" id="42838" net="1" show="1" grparent="42839" state="1" pen="0,0,0" brush="255,255,255"/>
          </graphics>
        </attribute>
        <graphics count="1">
          <graphic id="42839" net="1" source="42386" target="36678" state="1" show="1" pen="0,0,0" brush="0,0,0" edge_designtype="3">
            <points count="2">
              <point x="269.94" y="678.90"/>
              <point x="430.00" y="661.11"/>
            </points>
          </graphic>
        </graphics>
      </edge>
      <edge source="42376" target="38282" id="42840" net="1">
        <attribute name="Comment" id="42841" net="1">
          <![CDATA[]]>
          <graphics count="1">
            <graphic xoff="40.00" x="409.82" y="650.05" id="42842" net="1" show="1" grparent="42845" state="1" pen="0,0,0" brush="255,255,255"/>
          </graphics>
        </attribute>
        <attribute name="Multiplicity" id="42843" net="1">
          <![CDATA[1]]>
          <graphics count="1">
            <graphic xoff="20.00" x="389.82" y="650.05" id="42844" net="1" show="1" grparent="42845" state="1" pen="0,0,0" brush="255,255,255"/>
          </graphics>
        </attribute>
        <graphics count="1">
          <graphic id="42845" net="1" source="42386" target="38290" state="1" show="1" pen="0,0,0" brush="0,0,0" edge_designtype="3">
            <points count="2">
              <point x="269.65" y="677.37"/>
              <point x="470.00" y="622.73"/>
            </points>
          </graphic>
        </graphics>
      </edge>
      <edge source="42376" target="36661" id="42846" net="1">
        <attribute name="Comment" id="42847" net="1">
          <![CDATA[]]>
          <graphics count="1">
            <graphic xoff="40.00" x="389.37" y="630.35" id="42848" net="1" show="1" grparent="42851" state="1" pen="0,0,0" brush="255,255,255"/>
          </graphics>
        </attribute>
        <attribute name="Multiplicity" id="42849" net="1">
          <![CDATA[1]]>
          <graphics count="1">
            <graphic xoff="20.00" x="369.37" y="630.35" id="42850" net="1" show="1" grparent="42851" state="1" pen="0,0,0" brush="255,255,255"/>
          </graphics>
        </attribute>
        <graphics count="1">
          <graphic id="42851" net="1" source="42386" target="36669" state="1" show="1" pen="0,0,0" brush="0,0,0" edge_designtype="3">
            <points count="2">
              <point x="268.74" y="675.14"/>
              <point x="430.00" y="585.56"/>
            </points>
          </graphic>
        </graphics>
      </edge>
      <edge source="42387" target="36643" id="42852" net="1">
        <attribute name="Comment" id="42853" net="1">
          <![CDATA[]]>
          <graphics count="1">
            <graphic xoff="40.00" x="190.05" y="629.99" id="42854" net="1" show="1" grparent="42857" state="1" pen="0,0,0" brush="255,255,255"/>
          </graphics>
        </attribute>
        <attribute name="Multiplicity" id="42855" net="1">
          <![CDATA[1]]>
          <graphics count="1">
            <graphic xoff="20.00" x="170.05" y="629.99" id="42856" net="1" show="1" grparent="42857" state="1" pen="0,0,0" brush="255,255,255"/>
          </graphics>
        </attribute>
        <graphics count="1">
          <graphic id="42857" net="1" source="42397" target="36651" state="1" show="1" pen="0,0,0" brush="0,0,0" edge_designtype="3">
            <points count="2">
              <point x="210.10" y="621.41"/>
              <point x="90.00" y="638.57"/>
            </points>
          </graphic>
        </graphics>
      </edge>
      <edge source="42387" target="36652" id="42858" net="1">
        <attribute name="Comment" id="42859" net="1">
          <![CDATA[]]>
          <graphics count="1">
            <graphic xoff="40.00" x="190.66" y="659.62" id="42860" net="1" show="1" grparent="42863" state="1" pen="0,0,0" brush="255,255,255"/>
          </graphics>
        </attribute>
        <attribute name="Multiplicity" id="42861" net="1">
          <![CDATA[1]]>
          <graphics count="1">
            <graphic xoff="20.00" x="170.66" y="659.62" id="42862" net="1" show="1" grparent="42863" state="1" pen="0,0,0" brush="255,255,255"/>
          </graphics>
        </attribute>
        <graphics count="1">
          <graphic id="42863" net="1" source="42397" target="36660" state="1" show="1" pen="0,0,0" brush="0,0,0" edge_designtype="3">
            <points count="2">
              <point x="211.32" y="624.96"/>
              <point x="90.00" y="694.29"/>
            </points>
          </graphic>
        </graphics>
      </edge>
      <edge source="36661" target="42387" id="42864" net="1">
        <attribute name="Comment" id="42865" net="1">
          <![CDATA[]]>
          <graphics count="1">
            <graphic xoff="40.00" x="369.92" y="600.01" id="42866" net="1" show="1" grparent="42869" state="1" pen="0,0,0" brush="255,255,255"/>
          </graphics>
        </attribute>
        <attribute name="Multiplicity" id="42867" net="1">
          <![CDATA[1]]>
          <graphics count="1">
            <graphic xoff="20.00" x="349.92" y="600.01" id="42868" net="1" show="1" grparent="42869" state="1" pen="0,0,0" brush="255,255,255"/>
          </graphics>
        </attribute>
        <graphics count="1">
          <graphic id="42869" net="1" source="36669" target="42397" state="1" show="1" pen="0,0,0" brush="0,0,0" edge_designtype="3">
            <points count="2">
              <point x="430.00" y="581.82"/>
              <point x="229.84" y="618.21"/>
            </points>
          </graphic>
        </graphics>
      </edge>
      <edge source="38282" target="42387" id="42870" net="1">
        <attribute name="Comment" id="42871" net="1">
          <![CDATA[]]>
          <graphics count="1">
            <graphic xoff="40.00" x="390.00" y="620.00" id="42872" net="1" show="1" grparent="42875" state="1" pen="0,0,0" brush="255,255,255"/>
          </graphics>
        </attribute>
        <attribute name="Multiplicity" id="42873" net="1">
          <![CDATA[1]]>
          <graphics count="1">
            <graphic xoff="20.00" x="370.00" y="620.00" id="42874" net="1" show="1" grparent="42875" state="1" pen="0,0,0" brush="255,255,255"/>
          </graphics>
        </attribute>
        <graphics count="1">
          <graphic id="42875" net="1" source="38290" target="42397" state="1" show="1" pen="0,0,0" brush="0,0,0" edge_designtype="3">
            <points count="2">
              <point x="470.00" y="620.00"/>
              <point x="230.00" y="620.00"/>
            </points>
          </graphic>
        </graphics>
      </edge>
      <edge source="36670" target="42387" id="42876" net="1">
        <attribute name="Comment" id="42877" net="1">
          <![CDATA[]]>
          <graphics count="1">
            <graphic xoff="40.00" x="369.92" y="639.99" id="42878" net="1" show="1" grparent="42881" state="1" pen="0,0,0" brush="255,255,255"/>
          </graphics>
        </attribute>
        <attribute name="Multiplicity" id="42879" net="1">
          <![CDATA[1]]>
          <graphics count="1">
            <graphic xoff="20.00" x="349.92" y="639.99" id="42880" net="1" show="1" grparent="42881" state="1" pen="0,0,0" brush="255,255,255"/>
          </graphics>
        </attribute>
        <graphics count="1">
          <graphic id="42881" net="1" source="36678" target="42397" state="1" show="1" pen="0,0,0" brush="0,0,0" edge_designtype="3">
            <points count="2">
              <point x="430.00" y="658.18"/>
              <point x="229.84" y="621.79"/>
            </points>
          </graphic>
        </graphics>
      </edge>
      <edge source="36679" target="42387" id="42882" net="1">
        <attribute name="Comment" id="42883" net="1">
          <![CDATA[]]>
          <graphics count="1">
            <graphic xoff="40.00" x="369.70" y="659.89" id="42884" net="1" show="1" grparent="42887" state="1" pen="0,0,0" brush="255,255,255"/>
          </graphics>
        </attribute>
        <attribute name="Multiplicity" id="42885" net="1">
          <![CDATA[1]]>
          <graphics count="1">
            <graphic xoff="20.00" x="349.70" y="659.89" id="42886" net="1" show="1" grparent="42887" state="1" pen="0,0,0" brush="255,255,255"/>
          </graphics>
        </attribute>
        <graphics count="1">
          <graphic id="42887" net="1" source="36687" target="42397" state="1" show="1" pen="0,0,0" brush="0,0,0" edge_designtype="3">
            <points count="2">
              <point x="430.00" y="696.36"/>
              <point x="229.40" y="623.42"/>
            </points>
          </graphic>
        </graphics>
      </edge>
      <edge source="36688" target="42387" id="42888" net="1">
        <attribute name="Comment" id="42889" net="1">
          <![CDATA[]]>
          <graphics count="1">
            <graphic xoff="40.00" x="349.16" y="679.44" id="42890" net="1" show="1" grparent="42893" state="1" pen="0,0,0" brush="255,255,255"/>
          </graphics>
        </attribute>
        <attribute name="Multiplicity" id="42891" net="1">
          <![CDATA[1]]>
          <graphics count="1">
            <graphic xoff="20.00" x="329.16" y="679.44" id="42892" net="1" show="1" grparent="42893" state="1" pen="0,0,0" brush="255,255,255"/>
          </graphics>
        </attribute>
        <graphics count="1">
          <graphic id="42893" net="1" source="36696" target="42397" state="1" show="1" pen="0,0,0" brush="0,0,0" edge_designtype="3">
            <points count="2">
              <point x="390.00" y="733.33"/>
              <point x="228.32" y="625.55"/>
            </points>
          </graphic>
        </graphics>
      </edge>
      <edge source="36697" target="42387" id="42894" net="1">
        <attribute name="Comment" id="42895" net="1">
          <![CDATA[]]>
          <graphics count="1">
            <graphic xoff="40.00" x="328.54" y="688.54" id="42896" net="1" show="1" grparent="42899" state="1" pen="0,0,0" brush="255,255,255"/>
          </graphics>
        </attribute>
        <attribute name="Multiplicity" id="42897" net="1">
          <![CDATA[1]]>
          <graphics count="1">
            <graphic xoff="20.00" x="308.54" y="688.54" id="42898" net="1" show="1" grparent="42899" state="1" pen="0,0,0" brush="255,255,255"/>
          </graphics>
        </attribute>
        <graphics count="1">
          <graphic id="42899" net="1" source="36705" target="42397" state="1" show="1" pen="0,0,0" brush="0,0,0" edge_designtype="3">
            <points count="2">
              <point x="350.00" y="750.00"/>
              <point x="227.07" y="627.07"/>
            </points>
          </graphic>
        </graphics>
      </edge>
      <edge source="35016" target="42420" id="42900" net="1">
        <attribute name="Comment" id="42901" net="1">
          <![CDATA[]]>
          <graphics count="1">
            <graphic xoff="40.00" x="590.00" y="860.00" id="42902" net="1" show="1" grparent="42905" state="1" pen="0,0,0" brush="255,255,255"/>
          </graphics>
        </attribute>
        <attribute name="Multiplicity" id="42903" net="1">
          <![CDATA[1]]>
          <graphics count="1">
            <graphic xoff="20.00" x="570.00" y="860.00" id="42904" net="1" show="1" grparent="42905" state="1" pen="0,0,0" brush="255,255,255"/>
          </graphics>
        </attribute>
        <graphics count="1">
          <graphic id="42905" net="1" source="35024" target="42430" state="1" show="1" pen="0,0,0" brush="0,0,0" edge_designtype="3">
            <points count="2">
              <point x="510.00" y="860.00"/>
              <point x="590.00" y="860.00"/>
            </points>
          </graphic>
        </graphics>
      </edge>
      <edge source="42420" target="35025" id="42906" net="1">
        <attribute name="Comment" id="42907" net="1">
          <![CDATA[]]>
          <graphics count="1">
            <graphic xoff="40.00" x="690.00" y="860.00" id="42908" net="1" show="1" grparent="42911" state="1" pen="0,0,0" brush="255,255,255"/>
          </graphics>
        </attribute>
        <attribute name="Multiplicity" id="42909" net="1">
          <![CDATA[1]]>
          <graphics count="1">
            <graphic xoff="20.00" x="670.00" y="860.00" id="42910" net="1" show="1" grparent="42911" state="1" pen="0,0,0" brush="255,255,255"/>
          </graphics>
        </attribute>
        <graphics count="1">
          <graphic id="42911" net="1" source="42430" target="35033" state="1" show="1" pen="0,0,0" brush="0,0,0" edge_designtype="3">
            <points count="2">
              <point x="610.00" y="860.00"/>
              <point x="690.00" y="860.00"/>
            </points>
          </graphic>
        </graphics>
      </edge>
      <edge source="35025" target="42431" id="42912" net="1">
        <attribute name="Comment" id="42913" net="1">
          <![CDATA[]]>
          <graphics count="1">
            <graphic xoff="40.00" x="689.64" y="839.86" id="42914" net="1" show="1" grparent="42917" state="1" pen="0,0,0" brush="255,255,255"/>
          </graphics>
        </attribute>
        <attribute name="Multiplicity" id="42915" net="1">
          <![CDATA[1]]>
          <graphics count="1">
            <graphic xoff="20.00" x="669.64" y="839.86" id="42916" net="1" show="1" grparent="42917" state="1" pen="0,0,0" brush="255,255,255"/>
          </graphics>
        </attribute>
        <graphics count="1">
          <graphic id="42917" net="1" source="35033" target="42441" state="1" show="1" pen="0,0,0" brush="0,0,0" edge_designtype="3">
            <points count="2">
              <point x="690.00" y="856.00"/>
              <point x="609.28" y="823.71"/>
            </points>
          </graphic>
        </graphics>
      </edge>
      <edge source="42431" target="35016" id="42918" net="1">
        <attribute name="Comment" id="42919" net="1">
          <![CDATA[]]>
          <graphics count="1">
            <graphic xoff="40.00" x="590.36" y="839.86" id="42920" net="1" show="1" grparent="42923" state="1" pen="0,0,0" brush="255,255,255"/>
          </graphics>
        </attribute>
        <attribute name="Multiplicity" id="42921" net="1">
          <![CDATA[1]]>
          <graphics count="1">
            <graphic xoff="20.00" x="570.36" y="839.86" id="42922" net="1" show="1" grparent="42923" state="1" pen="0,0,0" brush="255,255,255"/>
          </graphics>
        </attribute>
        <graphics count="1">
          <graphic id="42923" net="1" source="42441" target="35024" state="1" show="1" pen="0,0,0" brush="0,0,0" edge_designtype="3">
            <points count="2">
              <point x="590.72" y="823.71"/>
              <point x="510.00" y="856.00"/>
            </points>
          </graphic>
        </graphics>
      </edge>
      <edge source="34093" target="42464" id="42924" net="1">
        <attribute name="Comment" id="42925" net="1">
          <![CDATA[]]>
          <graphics count="1">
            <graphic xoff="40.00" x="1070.12" y="440.03" id="42926" net="1" show="1" grparent="42929" state="1" pen="0,0,0" brush="255,255,255"/>
          </graphics>
        </attribute>
        <attribute name="Multiplicity" id="42927" net="1">
          <![CDATA[1]]>
          <graphics count="1">
            <graphic xoff="20.00" x="1050.12" y="440.03" id="42928" net="1" show="1" grparent="42929" state="1" pen="0,0,0" brush="255,255,255"/>
          </graphics>
        </attribute>
        <graphics count="1">
          <graphic id="42929" net="1" source="34101" target="42474" state="1" show="1" pen="0,0,0" brush="0,0,0" edge_designtype="3">
            <points count="2">
              <point x="950.00" y="422.22"/>
              <point x="1110.24" y="457.83"/>
            </points>
          </graphic>
        </graphics>
      </edge>
      <edge source="34084" target="42464" id="42930" net="1">
        <attribute name="Comment" id="42931" net="1">
          <![CDATA[]]>
          <graphics count="1">
            <graphic xoff="40.00" x="1070.03" y="470.00" id="42932" net="1" show="1" grparent="42935" state="1" pen="0,0,0" brush="255,255,255"/>
          </graphics>
        </attribute>
        <attribute name="Multiplicity" id="42933" net="1">
          <![CDATA[1]]>
          <graphics count="1">
            <graphic xoff="20.00" x="1050.03" y="470.00" id="42934" net="1" show="1" grparent="42935" state="1" pen="0,0,0" brush="255,255,255"/>
          </graphics>
        </attribute>
        <graphics count="1">
          <graphic id="42935" net="1" source="34092" target="42474" state="1" show="1" pen="0,0,0" brush="0,0,0" edge_designtype="3">
            <points count="2">
              <point x="950.00" y="478.89"/>
              <point x="1110.06" y="461.10"/>
            </points>
          </graphic>
        </graphics>
      </edge>
      <edge source="42464" target="34075" id="42936" net="1">
        <attribute name="Comment" id="42937" net="1">
          <![CDATA[]]>
          <graphics count="1">
            <graphic xoff="40.00" x="1229.81" y="440.05" id="42938" net="1" show="1" grparent="42941" state="1" pen="0,0,0" brush="255,255,255"/>
          </graphics>
        </attribute>
        <attribute name="Multiplicity" id="42939" net="1">
          <![CDATA[1]]>
          <graphics count="1">
            <graphic xoff="20.00" x="1209.81" y="440.05" id="42940" net="1" show="1" grparent="42941" state="1" pen="0,0,0" brush="255,255,255"/>
          </graphics>
        </attribute>
        <graphics count="1">
          <graphic id="42941" net="1" source="42474" target="34083" state="1" show="1" pen="0,0,0" brush="0,0,0" edge_designtype="3">
            <points count="2">
              <point x="1129.62" y="457.25"/>
              <point x="1250.00" y="422.86"/>
            </points>
          </graphic>
        </graphics>
      </edge>
      <edge source="42464" target="34066" id="42942" net="1">
        <attribute name="Comment" id="42943" net="1">
          <![CDATA[]]>
          <graphics count="1">
            <graphic xoff="40.00" x="1229.95" y="469.99" id="42944" net="1" show="1" grparent="42947" state="1" pen="0,0,0" brush="255,255,255"/>
          </graphics>
        </attribute>
        <attribute name="Multiplicity" id="42945" net="1">
          <![CDATA[1]]>
          <graphics count="1">
            <graphic xoff="20.00" x="1209.95" y="469.99" id="42946" net="1" show="1" grparent="42947" state="1" pen="0,0,0" brush="255,255,255"/>
          </graphics>
        </attribute>
        <graphics count="1">
          <graphic id="42947" net="1" source="42474" target="34074" state="1" show="1" pen="0,0,0" brush="0,0,0" edge_designtype="3">
            <points count="2">
              <point x="1129.90" y="461.41"/>
              <point x="1250.00" y="478.57"/>
            </points>
          </graphic>
        </graphics>
      </edge>
      <edge source="34075" target="42475" id="42948" net="1">
        <attribute name="Comment" id="42949" net="1">
          <![CDATA[]]>
          <graphics count="1">
            <graphic xoff="40.00" x="1209.97" y="410.00" id="42950" net="1" show="1" grparent="42953" state="1" pen="0,0,0" brush="255,255,255"/>
          </graphics>
        </attribute>
        <attribute name="Multiplicity" id="42951" net="1">
          <![CDATA[1]]>
          <graphics count="1">
            <graphic xoff="20.00" x="1189.97" y="410.00" id="42952" net="1" show="1" grparent="42953" state="1" pen="0,0,0" brush="255,255,255"/>
          </graphics>
        </attribute>
        <graphics count="1">
          <graphic id="42953" net="1" source="34083" target="42485" state="1" show="1" pen="0,0,0" brush="0,0,0" edge_designtype="3">
            <points count="2">
              <point x="1250.00" y="418.89"/>
              <point x="1089.94" y="401.10"/>
            </points>
          </graphic>
        </graphics>
      </edge>
      <edge source="34066" target="42475" id="42954" net="1">
        <attribute name="Comment" id="42955" net="1">
          <![CDATA[]]>
          <graphics count="1">
            <graphic xoff="40.00" x="1209.57" y="439.81" id="42956" net="1" show="1" grparent="42959" state="1" pen="0,0,0" brush="255,255,255"/>
          </graphics>
        </attribute>
        <attribute name="Multiplicity" id="42957" net="1">
          <![CDATA[1]]>
          <graphics count="1">
            <graphic xoff="20.00" x="1189.57" y="439.81" id="42958" net="1" show="1" grparent="42959" state="1" pen="0,0,0" brush="255,255,255"/>
          </graphics>
        </attribute>
        <graphics count="1">
          <graphic id="42959" net="1" source="34074" target="42485" state="1" show="1" pen="0,0,0" brush="0,0,0" edge_designtype="3">
            <points count="2">
              <point x="1250.00" y="475.56"/>
              <point x="1089.14" y="404.06"/>
            </points>
          </graphic>
        </graphics>
      </edge>
      <edge source="42475" target="34093" id="42960" net="1">
        <attribute name="Comment" id="42961" net="1">
          <![CDATA[]]>
          <graphics count="1">
            <graphic xoff="40.00" x="1050.05" y="409.99" id="42962" net="1" show="1" grparent="42965" state="1" pen="0,0,0" brush="255,255,255"/>
          </graphics>
        </attribute>
        <attribute name="Multiplicity" id="42963" net="1">
          <![CDATA[1]]>
          <graphics count="1">
            <graphic xoff="20.00" x="1030.05" y="409.99" id="42964" net="1" show="1" grparent="42965" state="1" pen="0,0,0" brush="255,255,255"/>
          </graphics>
        </attribute>
        <graphics count="1">
          <graphic id="42965" net="1" source="42485" target="34101" state="1" show="1" pen="0,0,0" brush="0,0,0" edge_designtype="3">
            <points count="2">
              <point x="1070.10" y="401.41"/>
              <point x="950.00" y="418.57"/>
            </points>
          </graphic>
        </graphics>
      </edge>
      <edge source="42475" target="34084" id="42966" net="1">
        <attribute name="Comment" id="42967" net="1">
          <![CDATA[]]>
          <graphics count="1">
            <graphic xoff="40.00" x="1050.66" y="439.62" id="42968" net="1" show="1" grparent="42971" state="1" pen="0,0,0" brush="255,255,255"/>
          </graphics>
        </attribute>
        <attribute name="Multiplicity" id="42969" net="1">
          <![CDATA[1]]>
          <graphics count="1">
            <graphic xoff="20.00" x="1030.66" y="439.62" id="42970" net="1" show="1" grparent="42971" state="1" pen="0,0,0" brush="255,255,255"/>
          </graphics>
        </attribute>
        <graphics count="1">
          <graphic id="42971" net="1" source="42485" target="34092" state="1" show="1" pen="0,0,0" brush="0,0,0" edge_designtype="3">
            <points count="2">
              <point x="1071.32" y="404.96"/>
              <point x="950.00" y="474.29"/>
            </points>
          </graphic>
        </graphics>
      </edge>
      <edge source="34796" target="42442" id="42972" net="1">
        <attribute name="Comment" id="42973" net="1">
          <![CDATA[]]>
          <graphics count="1">
            <graphic xoff="40.00" x="1061.10" y="680.88" id="42974" net="1" show="1" grparent="42977" state="1" pen="0,0,0" brush="255,255,255"/>
          </graphics>
        </attribute>
        <attribute name="Multiplicity" id="42975" net="1">
          <![CDATA[1]]>
          <graphics count="1">
            <graphic xoff="20.00" x="1041.10" y="680.88" id="42976" net="1" show="1" grparent="42977" state="1" pen="0,0,0" brush="255,255,255"/>
          </graphics>
        </attribute>
        <graphics count="1">
          <graphic id="42977" net="1" source="34804" target="42452" state="1" show="1" pen="0,0,0" brush="0,0,0" edge_designtype="3">
            <points count="2">
              <point x="930.00" y="608.00"/>
              <point x="1112.19" y="753.75"/>
            </points>
          </graphic>
        </graphics>
      </edge>
      <edge source="34787" target="42442" id="42978" net="1">
        <attribute name="Comment" id="42979" net="1">
          <![CDATA[]]>
          <graphics count="1">
            <graphic xoff="40.00" x="1060.53" y="710.26" id="42980" net="1" show="1" grparent="42983" state="1" pen="0,0,0" brush="255,255,255"/>
          </graphics>
        </attribute>
        <attribute name="Multiplicity" id="42981" net="1">
          <![CDATA[1]]>
          <graphics count="1">
            <graphic xoff="20.00" x="1040.53" y="710.26" id="42982" net="1" show="1" grparent="42983" state="1" pen="0,0,0" brush="255,255,255"/>
          </graphics>
        </attribute>
        <graphics count="1">
          <graphic id="42983" net="1" source="34795" target="42452" state="1" show="1" pen="0,0,0" brush="0,0,0" edge_designtype="3">
            <points count="2">
              <point x="930.00" y="665.00"/>
              <point x="1111.06" y="755.53"/>
            </points>
          </graphic>
        </graphics>
      </edge>
      <edge source="34778" target="42442" id="42984" net="1">
        <attribute name="Comment" id="42985" net="1">
          <![CDATA[]]>
          <graphics count="1">
            <graphic xoff="40.00" x="1060.10" y="740.02" id="42986" net="1" show="1" grparent="42989" state="1" pen="0,0,0" brush="255,255,255"/>
          </graphics>
        </attribute>
        <attribute name="Multiplicity" id="42987" net="1">
          <![CDATA[1]]>
          <graphics count="1">
            <graphic xoff="20.00" x="1040.10" y="740.02" id="42988" net="1" show="1" grparent="42989" state="1" pen="0,0,0" brush="255,255,255"/>
          </graphics>
        </attribute>
        <graphics count="1">
          <graphic id="42989" net="1" source="34786" target="42452" state="1" show="1" pen="0,0,0" brush="0,0,0" edge_designtype="3">
            <points count="2">
              <point x="930.00" y="722.00"/>
              <point x="1110.19" y="758.04"/>
            </points>
          </graphic>
        </graphics>
      </edge>
      <edge source="34769" target="42442" id="42990" net="1">
        <attribute name="Comment" id="42991" net="1">
          <![CDATA[]]>
          <graphics count="1">
            <graphic xoff="40.00" x="1060.02" y="770.00" id="42992" net="1" show="1" grparent="42995" state="1" pen="0,0,0" brush="255,255,255"/>
          </graphics>
        </attribute>
        <attribute name="Multiplicity" id="42993" net="1">
          <![CDATA[1]]>
          <graphics count="1">
            <graphic xoff="20.00" x="1040.02" y="770.00" id="42994" net="1" show="1" grparent="42995" state="1" pen="0,0,0" brush="255,255,255"/>
          </graphics>
        </attribute>
        <graphics count="1">
          <graphic id="42995" net="1" source="34777" target="42452" state="1" show="1" pen="0,0,0" brush="0,0,0" edge_designtype="3">
            <points count="2">
              <point x="930.00" y="779.00"/>
              <point x="1110.05" y="761.00"/>
            </points>
          </graphic>
        </graphics>
      </edge>
      <edge source="34760" target="42442" id="42996" net="1">
        <attribute name="Comment" id="42997" net="1">
          <![CDATA[]]>
          <graphics count="1">
            <graphic xoff="40.00" x="1060.36" y="799.86" id="42998" net="1" show="1" grparent="43001" state="1" pen="0,0,0" brush="255,255,255"/>
          </graphics>
        </attribute>
        <attribute name="Multiplicity" id="42999" net="1">
          <![CDATA[1]]>
          <graphics count="1">
            <graphic xoff="20.00" x="1040.36" y="799.86" id="43000" net="1" show="1" grparent="43001" state="1" pen="0,0,0" brush="255,255,255"/>
          </graphics>
        </attribute>
        <graphics count="1">
          <graphic id="43001" net="1" source="34768" target="42452" state="1" show="1" pen="0,0,0" brush="0,0,0" edge_designtype="3">
            <points count="2">
              <point x="930.00" y="836.00"/>
              <point x="1110.72" y="763.71"/>
            </points>
          </graphic>
        </graphics>
      </edge>
      <edge source="42442" target="34823" id="43002" net="1">
        <attribute name="Comment" id="43003" net="1">
          <![CDATA[]]>
          <graphics count="1">
            <graphic xoff="40.00" x="1239.85" y="779.96" id="43004" net="1" show="1" grparent="43007" state="1" pen="0,0,0" brush="255,255,255"/>
          </graphics>
        </attribute>
        <attribute name="Multiplicity" id="43005" net="1">
          <![CDATA[1]]>
          <graphics count="1">
            <graphic xoff="20.00" x="1219.85" y="779.96" id="43006" net="1" show="1" grparent="43007" state="1" pen="0,0,0" brush="255,255,255"/>
          </graphics>
        </attribute>
        <graphics count="1">
          <graphic id="43007" net="1" source="42452" target="34831" state="1" show="1" pen="0,0,0" brush="0,0,0" edge_designtype="3">
            <points count="2">
              <point x="1129.70" y="762.43"/>
              <point x="1270.00" y="797.50"/>
            </points>
          </graphic>
        </graphics>
      </edge>
      <edge source="42442" target="34814" id="43008" net="1">
        <attribute name="Comment" id="43009" net="1">
          <![CDATA[]]>
          <graphics count="1">
            <graphic xoff="40.00" x="1239.96" y="750.00" id="43010" net="1" show="1" grparent="43013" state="1" pen="0,0,0" brush="255,255,255"/>
          </graphics>
        </attribute>
        <attribute name="Multiplicity" id="43011" net="1">
          <![CDATA[1]]>
          <graphics count="1">
            <graphic xoff="20.00" x="1219.96" y="750.00" id="43012" net="1" show="1" grparent="43013" state="1" pen="0,0,0" brush="255,255,255"/>
          </graphics>
        </attribute>
        <graphics count="1">
          <graphic id="43013" net="1" source="42452" target="34822" state="1" show="1" pen="0,0,0" brush="0,0,0" edge_designtype="3">
            <points count="2">
              <point x="1129.92" y="758.76"/>
              <point x="1270.00" y="741.25"/>
            </points>
          </graphic>
        </graphics>
      </edge>
      <edge source="42442" target="34805" id="43014" net="1">
        <attribute name="Comment" id="43015" net="1">
          <![CDATA[]]>
          <graphics count="1">
            <graphic xoff="40.00" x="1239.47" y="720.26" id="43016" net="1" show="1" grparent="43019" state="1" pen="0,0,0" brush="255,255,255"/>
          </graphics>
        </attribute>
        <attribute name="Multiplicity" id="43017" net="1">
          <![CDATA[1]]>
          <graphics count="1">
            <graphic xoff="20.00" x="1219.47" y="720.26" id="43018" net="1" show="1" grparent="43019" state="1" pen="0,0,0" brush="255,255,255"/>
          </graphics>
        </attribute>
        <graphics count="1">
          <graphic id="43019" net="1" source="42452" target="34813" state="1" show="1" pen="0,0,0" brush="0,0,0" edge_designtype="3">
            <points count="2">
              <point x="1128.94" y="755.53"/>
              <point x="1270.00" y="685.00"/>
            </points>
          </graphic>
        </graphics>
      </edge>
      <edge source="34805" target="42453" id="43020" net="1">
        <attribute name="Comment" id="43021" net="1">
          <![CDATA[]]>
          <graphics count="1">
            <graphic xoff="40.00" x="1219.98" y="690.00" id="43022" net="1" show="1" grparent="43025" state="1" pen="0,0,0" brush="255,255,255"/>
          </graphics>
        </attribute>
        <attribute name="Multiplicity" id="43023" net="1">
          <![CDATA[1]]>
          <graphics count="1">
            <graphic xoff="20.00" x="1199.98" y="690.00" id="43024" net="1" show="1" grparent="43025" state="1" pen="0,0,0" brush="255,255,255"/>
          </graphics>
        </attribute>
        <graphics count="1">
          <graphic id="43025" net="1" source="34813" target="42463" state="1" show="1" pen="0,0,0" brush="0,0,0" edge_designtype="3">
            <points count="2">
              <point x="1270.00" y="681.00"/>
              <point x="1089.95" y="699.00"/>
            </points>
          </graphic>
        </graphics>
      </edge>
      <edge source="34814" target="42453" id="43026" net="1">
        <attribute name="Comment" id="43027" net="1">
          <![CDATA[]]>
          <graphics count="1">
            <graphic xoff="40.00" x="1219.90" y="719.98" id="43028" net="1" show="1" grparent="43031" state="1" pen="0,0,0" brush="255,255,255"/>
          </graphics>
        </attribute>
        <attribute name="Multiplicity" id="43029" net="1">
          <![CDATA[1]]>
          <graphics count="1">
            <graphic xoff="20.00" x="1199.90" y="719.98" id="43030" net="1" show="1" grparent="43031" state="1" pen="0,0,0" brush="255,255,255"/>
          </graphics>
        </attribute>
        <graphics count="1">
          <graphic id="43031" net="1" source="34822" target="42463" state="1" show="1" pen="0,0,0" brush="0,0,0" edge_designtype="3">
            <points count="2">
              <point x="1270.00" y="738.00"/>
              <point x="1089.81" y="701.96"/>
            </points>
          </graphic>
        </graphics>
      </edge>
      <edge source="34823" target="42453" id="43032" net="1">
        <attribute name="Comment" id="43033" net="1">
          <![CDATA[]]>
          <graphics count="1">
            <graphic xoff="40.00" x="1219.47" y="749.74" id="43034" net="1" show="1" grparent="43037" state="1" pen="0,0,0" brush="255,255,255"/>
          </graphics>
        </attribute>
        <attribute name="Multiplicity" id="43035" net="1">
          <![CDATA[1]]>
          <graphics count="1">
            <graphic xoff="20.00" x="1199.47" y="749.74" id="43036" net="1" show="1" grparent="43037" state="1" pen="0,0,0" brush="255,255,255"/>
          </graphics>
        </attribute>
        <graphics count="1">
          <graphic id="43037" net="1" source="34831" target="42463" state="1" show="1" pen="0,0,0" brush="0,0,0" edge_designtype="3">
            <points count="2">
              <point x="1270.00" y="795.00"/>
              <point x="1088.94" y="704.47"/>
            </points>
          </graphic>
        </graphics>
      </edge>
      <edge source="42453" target="34796" id="43038" net="1">
        <attribute name="Comment" id="43039" net="1">
          <![CDATA[]]>
          <graphics count="1">
            <graphic xoff="40.00" x="1040.76" y="650.48" id="43040" net="1" show="1" grparent="43043" state="1" pen="0,0,0" brush="255,255,255"/>
          </graphics>
        </attribute>
        <attribute name="Multiplicity" id="43041" net="1">
          <![CDATA[1]]>
          <graphics count="1">
            <graphic xoff="20.00" x="1020.76" y="650.48" id="43042" net="1" show="1" grparent="43043" state="1" pen="0,0,0" brush="255,255,255"/>
          </graphics>
        </attribute>
        <graphics count="1">
          <graphic id="43043" net="1" source="42463" target="34804" state="1" show="1" pen="0,0,0" brush="0,0,0" edge_designtype="3">
            <points count="2">
              <point x="1071.52" y="694.70"/>
              <point x="930.00" y="606.25"/>
            </points>
          </graphic>
        </graphics>
      </edge>
      <edge source="42453" target="34787" id="43044" net="1">
        <attribute name="Comment" id="43045" net="1">
          <![CDATA[]]>
          <graphics count="1">
            <graphic xoff="40.00" x="1040.15" y="680.04" id="43046" net="1" show="1" grparent="43049" state="1" pen="0,0,0" brush="255,255,255"/>
          </graphics>
        </attribute>
        <attribute name="Multiplicity" id="43047" net="1">
          <![CDATA[1]]>
          <graphics count="1">
            <graphic xoff="20.00" x="1020.15" y="680.04" id="43048" net="1" show="1" grparent="43049" state="1" pen="0,0,0" brush="255,255,255"/>
          </graphics>
        </attribute>
        <graphics count="1">
          <graphic id="43049" net="1" source="42463" target="34795" state="1" show="1" pen="0,0,0" brush="0,0,0" edge_designtype="3">
            <points count="2">
              <point x="1070.30" y="697.57"/>
              <point x="930.00" y="662.50"/>
            </points>
          </graphic>
        </graphics>
      </edge>
      <edge source="42453" target="34778" id="43050" net="1">
        <attribute name="Comment" id="43051" net="1">
          <![CDATA[]]>
          <graphics count="1">
            <graphic xoff="40.00" x="1040.04" y="710.00" id="43052" net="1" show="1" grparent="43055" state="1" pen="0,0,0" brush="255,255,255"/>
          </graphics>
        </attribute>
        <attribute name="Multiplicity" id="43053" net="1">
          <![CDATA[1]]>
          <graphics count="1">
            <graphic xoff="20.00" x="1020.04" y="710.00" id="43054" net="1" show="1" grparent="43055" state="1" pen="0,0,0" brush="255,255,255"/>
          </graphics>
        </attribute>
        <graphics count="1">
          <graphic id="43055" net="1" source="42463" target="34786" state="1" show="1" pen="0,0,0" brush="0,0,0" edge_designtype="3">
            <points count="2">
              <point x="1070.08" y="701.24"/>
              <point x="930.00" y="718.75"/>
            </points>
          </graphic>
        </graphics>
      </edge>
      <edge source="42453" target="34769" id="43056" net="1">
        <attribute name="Comment" id="43057" net="1">
          <![CDATA[]]>
          <graphics count="1">
            <graphic xoff="40.00" x="1040.53" y="739.74" id="43058" net="1" show="1" grparent="43061" state="1" pen="0,0,0" brush="255,255,255"/>
          </graphics>
        </attribute>
        <attribute name="Multiplicity" id="43059" net="1">
          <![CDATA[1]]>
          <graphics count="1">
            <graphic xoff="20.00" x="1020.53" y="739.74" id="43060" net="1" show="1" grparent="43061" state="1" pen="0,0,0" brush="255,255,255"/>
          </graphics>
        </attribute>
        <graphics count="1">
          <graphic id="43061" net="1" source="42463" target="34777" state="1" show="1" pen="0,0,0" brush="0,0,0" edge_designtype="3">
            <points count="2">
              <point x="1071.06" y="704.47"/>
              <point x="930.00" y="775.00"/>
            </points>
          </graphic>
        </graphics>
      </edge>
      <edge source="42453" target="34760" id="43062" net="1">
        <attribute name="Comment" id="43063" net="1">
          <![CDATA[]]>
          <graphics count="1">
            <graphic xoff="40.00" x="1041.24" y="768.92" id="43064" net="1" show="1" grparent="43067" state="1" pen="0,0,0" brush="255,255,255"/>
          </graphics>
        </attribute>
        <attribute name="Multiplicity" id="43065" net="1">
          <![CDATA[1]]>
          <graphics count="1">
            <graphic xoff="20.00" x="1021.24" y="768.92" id="43066" net="1" show="1" grparent="43067" state="1" pen="0,0,0" brush="255,255,255"/>
          </graphics>
        </attribute>
        <graphics count="1">
          <graphic id="43067" net="1" source="42463" target="34768" state="1" show="1" pen="0,0,0" brush="0,0,0" edge_designtype="3">
            <points count="2">
              <point x="1072.47" y="706.59"/>
              <point x="930.00" y="831.25"/>
            </points>
          </graphic>
        </graphics>
      </edge>
      <edge source="42354" target="33747" id="43068" net="1">
        <attribute name="Comment" id="43069" net="1">
          <![CDATA[]]>
          <graphics count="1">
            <graphic xoff="40.00" x="531.16" y="318.72" id="43070" net="1" show="1" grparent="43073" state="1" pen="0,0,0" brush="255,255,255"/>
          </graphics>
        </attribute>
        <attribute name="Multiplicity" id="43071" net="1">
          <![CDATA[1]]>
          <graphics count="1">
            <graphic xoff="20.00" x="511.16" y="318.72" id="43072" net="1" show="1" grparent="43073" state="1" pen="0,0,0" brush="255,255,255"/>
          </graphics>
        </attribute>
        <graphics count="1">
          <graphic id="43073" net="1" source="42364" target="33755" state="1" show="1" pen="0,0,0" brush="0,0,0" edge_designtype="3">
            <points count="2">
              <point x="573.31" y="227.43"/>
              <point x="409.00" y="410.00"/>
            </points>
          </graphic>
        </graphics>
      </edge>
      <edge source="33747" target="42354" id="43074" net="1">
        <attribute name="Comment" id="43075" net="1">
          <![CDATA[]]>
          <graphics count="1">
            <graphic xoff="40.00" x="531.16" y="318.72" id="43076" net="1" show="1" grparent="43079" state="1" pen="0,0,0" brush="255,255,255"/>
          </graphics>
        </attribute>
        <attribute name="Multiplicity" id="43077" net="1">
          <![CDATA[1]]>
          <graphics count="1">
            <graphic xoff="20.00" x="511.16" y="318.72" id="43078" net="1" show="1" grparent="43079" state="1" pen="0,0,0" brush="255,255,255"/>
          </graphics>
        </attribute>
        <graphics count="1">
          <graphic id="43079" net="1" source="33755" target="42364" state="1" show="1" pen="0,0,0" brush="0,0,0" edge_designtype="3">
            <points count="2">
              <point x="409.00" y="410.00"/>
              <point x="573.31" y="227.43"/>
            </points>
          </graphic>
        </graphics>
      </edge>
      <edge source="42354" target="33756" id="43080" net="1">
        <attribute name="Comment" id="43081" net="1">
          <![CDATA[]]>
          <graphics count="1">
            <graphic xoff="40.00" x="530.62" y="349.11" id="43082" net="1" show="1" grparent="43085" state="1" pen="0,0,0" brush="255,255,255"/>
          </graphics>
        </attribute>
        <attribute name="Multiplicity" id="43083" net="1">
          <![CDATA[1]]>
          <graphics count="1">
            <graphic xoff="20.00" x="510.62" y="349.11" id="43084" net="1" show="1" grparent="43085" state="1" pen="0,0,0" brush="255,255,255"/>
          </graphics>
        </attribute>
        <graphics count="1">
          <graphic id="43085" net="1" source="42364" target="33764" state="1" show="1" pen="0,0,0" brush="0,0,0" edge_designtype="3">
            <points count="2">
              <point x="574.31" y="228.22"/>
              <point x="406.92" y="470.00"/>
            </points>
          </graphic>
        </graphics>
      </edge>
      <edge source="33756" target="42354" id="43086" net="1">
        <attribute name="Comment" id="43087" net="1">
          <![CDATA[]]>
          <graphics count="1">
            <graphic xoff="40.00" x="530.62" y="349.11" id="43088" net="1" show="1" grparent="43091" state="1" pen="0,0,0" brush="255,255,255"/>
          </graphics>
        </attribute>
        <attribute name="Multiplicity" id="43089" net="1">
          <![CDATA[1]]>
          <graphics count="1">
            <graphic xoff="20.00" x="510.62" y="349.11" id="43090" net="1" show="1" grparent="43091" state="1" pen="0,0,0" brush="255,255,255"/>
          </graphics>
        </attribute>
        <graphics count="1">
          <graphic id="43091" net="1" source="33764" target="42364" state="1" show="1" pen="0,0,0" brush="0,0,0" edge_designtype="3">
            <points count="2">
              <point x="406.92" y="470.00"/>
              <point x="574.31" y="228.22"/>
            </points>
          </graphic>
        </graphics>
      </edge>
      <edge source="42376" target="33747" id="43164" net="1">
        <attribute name="Comment" id="43165" net="1">
          <![CDATA[]]>
          <graphics count="1">
            <graphic xoff="40.00" x="369.68" y="550.60" id="43166" net="1" show="1" grparent="43169" state="1" pen="0,0,0" brush="255,255,255"/>
          </graphics>
        </attribute>
        <attribute name="Multiplicity" id="43167" net="1">
          <![CDATA[1]]>
          <graphics count="1">
            <graphic xoff="20.00" x="349.68" y="550.60" id="43168" net="1" show="1" grparent="43169" state="1" pen="0,0,0" brush="255,255,255"/>
          </graphics>
        </attribute>
        <graphics count="1">
          <graphic id="43169" net="1" source="42386" target="33755" state="1" show="1" pen="0,0,0" brush="0,0,0" edge_designtype="3">
            <points count="2">
              <point x="264.74" y="671.20"/>
              <point x="394.62" y="430.00"/>
            </points>
          </graphic>
        </graphics>
      </edge>
      <edge source="33747" target="42376" id="43170" net="1">
        <attribute name="Comment" id="43171" net="1">
          <![CDATA[]]>
          <graphics count="1">
            <graphic xoff="40.00" x="369.68" y="550.60" id="43172" net="1" show="1" grparent="43175" state="1" pen="0,0,0" brush="255,255,255"/>
          </graphics>
        </attribute>
        <attribute name="Multiplicity" id="43173" net="1">
          <![CDATA[1]]>
          <graphics count="1">
            <graphic xoff="20.00" x="349.68" y="550.60" id="43174" net="1" show="1" grparent="43175" state="1" pen="0,0,0" brush="255,255,255"/>
          </graphics>
        </attribute>
        <graphics count="1">
          <graphic id="43175" net="1" source="33755" target="42386" state="1" show="1" pen="0,0,0" brush="0,0,0" edge_designtype="3">
            <points count="2">
              <point x="394.62" y="430.00"/>
              <point x="264.74" y="671.20"/>
            </points>
          </graphic>
        </graphics>
      </edge>
      <edge source="42387" target="33756" id="43176" net="1">
        <attribute name="Comment" id="43177" net="1">
          <![CDATA[]]>
          <graphics count="1">
            <graphic xoff="40.00" x="348.95" y="550.82" id="43178" net="1" show="1" grparent="43181" state="1" pen="0,0,0" brush="255,255,255"/>
          </graphics>
        </attribute>
        <attribute name="Multiplicity" id="43179" net="1">
          <![CDATA[1]]>
          <graphics count="1">
            <graphic xoff="20.00" x="328.95" y="550.82" id="43180" net="1" show="1" grparent="43181" state="1" pen="0,0,0" brush="255,255,255"/>
          </graphics>
        </attribute>
        <graphics count="1">
          <graphic id="43181" net="1" source="42397" target="33764" state="1" show="1" pen="0,0,0" brush="0,0,0" edge_designtype="3">
            <points count="2">
              <point x="227.89" y="613.86"/>
              <point x="390.00" y="487.78"/>
            </points>
          </graphic>
        </graphics>
      </edge>
      <edge source="33756" target="42387" id="43182" net="1">
        <attribute name="Comment" id="43183" net="1">
          <![CDATA[]]>
          <graphics count="1">
            <graphic xoff="40.00" x="348.95" y="550.82" id="43184" net="1" show="1" grparent="43187" state="1" pen="0,0,0" brush="255,255,255"/>
          </graphics>
        </attribute>
        <attribute name="Multiplicity" id="43185" net="1">
          <![CDATA[1]]>
          <graphics count="1">
            <graphic xoff="20.00" x="328.95" y="550.82" id="43186" net="1" show="1" grparent="43187" state="1" pen="0,0,0" brush="255,255,255"/>
          </graphics>
        </attribute>
        <graphics count="1">
          <graphic id="43187" net="1" source="33764" target="42397" state="1" show="1" pen="0,0,0" brush="0,0,0" edge_designtype="3">
            <points count="2">
              <point x="390.00" y="487.78"/>
              <point x="227.89" y="613.86"/>
            </points>
          </graphic>
        </graphics>
      </edge>
      <edge source="42365" target="33765" id="43188" net="1">
        <attribute name="Comment" id="43189" net="1">
          <![CDATA[]]>
          <graphics count="1">
            <graphic xoff="40.00" x="679.62" y="279.34" id="43190" net="1" show="1" grparent="43193" state="1" pen="0,0,0" brush="255,255,255"/>
          </graphics>
        </attribute>
        <attribute name="Multiplicity" id="43191" net="1">
          <![CDATA[1]]>
          <graphics count="1">
            <graphic xoff="20.00" x="659.62" y="279.34" id="43192" net="1" show="1" grparent="43193" state="1" pen="0,0,0" brush="255,255,255"/>
          </graphics>
        </attribute>
        <graphics count="1">
          <graphic id="43193" net="1" source="42375" target="33773" state="1" show="1" pen="0,0,0" brush="0,0,0" edge_designtype="3">
            <points count="2">
              <point x="564.96" y="148.68"/>
              <point x="714.29" y="410.00"/>
            </points>
          </graphic>
        </graphics>
      </edge>
      <edge source="33765" target="42365" id="43194" net="1">
        <attribute name="Comment" id="43195" net="1">
          <![CDATA[]]>
          <graphics count="1">
            <graphic xoff="40.00" x="679.62" y="279.34" id="43196" net="1" show="1" grparent="43199" state="1" pen="0,0,0" brush="255,255,255"/>
          </graphics>
        </attribute>
        <attribute name="Multiplicity" id="43197" net="1">
          <![CDATA[1]]>
          <graphics count="1">
            <graphic xoff="20.00" x="659.62" y="279.34" id="43198" net="1" show="1" grparent="43199" state="1" pen="0,0,0" brush="255,255,255"/>
          </graphics>
        </attribute>
        <graphics count="1">
          <graphic id="43199" net="1" source="33773" target="42375" state="1" show="1" pen="0,0,0" brush="0,0,0" edge_designtype="3">
            <points count="2">
              <point x="714.29" y="410.00"/>
              <point x="564.96" y="148.68"/>
            </points>
          </graphic>
        </graphics>
      </edge>
      <edge source="42365" target="33774" id="43200" net="1">
        <attribute name="Comment" id="43201" net="1">
          <![CDATA[]]>
          <graphics count="1">
            <graphic xoff="40.00" x="679.78" y="309.52" id="43202" net="1" show="1" grparent="43205" state="1" pen="0,0,0" brush="255,255,255"/>
          </graphics>
        </attribute>
        <attribute name="Multiplicity" id="43203" net="1">
          <![CDATA[1]]>
          <graphics count="1">
            <graphic xoff="20.00" x="659.78" y="309.52" id="43204" net="1" show="1" grparent="43205" state="1" pen="0,0,0" brush="255,255,255"/>
          </graphics>
        </attribute>
        <graphics count="1">
          <graphic id="43205" net="1" source="42375" target="33782" state="1" show="1" pen="0,0,0" brush="0,0,0" edge_designtype="3">
            <points count="2">
              <point x="564.26" y="149.05"/>
              <point x="715.29" y="470.00"/>
            </points>
          </graphic>
        </graphics>
      </edge>
      <edge source="33774" target="42365" id="43206" net="1">
        <attribute name="Comment" id="43207" net="1">
          <![CDATA[]]>
          <graphics count="1">
            <graphic xoff="40.00" x="679.78" y="309.52" id="43208" net="1" show="1" grparent="43211" state="1" pen="0,0,0" brush="255,255,255"/>
          </graphics>
        </attribute>
        <attribute name="Multiplicity" id="43209" net="1">
          <![CDATA[1]]>
          <graphics count="1">
            <graphic xoff="20.00" x="659.78" y="309.52" id="43210" net="1" show="1" grparent="43211" state="1" pen="0,0,0" brush="255,255,255"/>
          </graphics>
        </attribute>
        <graphics count="1">
          <graphic id="43211" net="1" source="33782" target="42375" state="1" show="1" pen="0,0,0" brush="0,0,0" edge_designtype="3">
            <points count="2">
              <point x="715.29" y="470.00"/>
              <point x="564.26" y="149.05"/>
            </points>
          </graphic>
        </graphics>
      </edge>
      <edge source="42376" target="33765" id="43212" net="1">
        <attribute name="Comment" id="43213" net="1">
          <![CDATA[]]>
          <graphics count="1">
            <graphic xoff="40.00" x="529.35" y="550.37" id="43214" net="1" show="1" grparent="43217" state="1" pen="0,0,0" brush="255,255,255"/>
          </graphics>
        </attribute>
        <attribute name="Multiplicity" id="43215" net="1">
          <![CDATA[1]]>
          <graphics count="1">
            <graphic xoff="20.00" x="509.35" y="550.37" id="43216" net="1" show="1" grparent="43217" state="1" pen="0,0,0" brush="255,255,255"/>
          </graphics>
        </attribute>
        <graphics count="1">
          <graphic id="43217" net="1" source="42386" target="33773" state="1" show="1" pen="0,0,0" brush="0,0,0" edge_designtype="3">
            <points count="2">
              <point x="268.71" y="675.08"/>
              <point x="710.00" y="425.65"/>
            </points>
          </graphic>
        </graphics>
      </edge>
      <edge source="33765" target="42376" id="43218" net="1">
        <attribute name="Comment" id="43219" net="1">
          <![CDATA[]]>
          <graphics count="1">
            <graphic xoff="40.00" x="529.35" y="550.37" id="43220" net="1" show="1" grparent="43223" state="1" pen="0,0,0" brush="255,255,255"/>
          </graphics>
        </attribute>
        <attribute name="Multiplicity" id="43221" net="1">
          <![CDATA[1]]>
          <graphics count="1">
            <graphic xoff="20.00" x="509.35" y="550.37" id="43222" net="1" show="1" grparent="43223" state="1" pen="0,0,0" brush="255,255,255"/>
          </graphics>
        </attribute>
        <graphics count="1">
          <graphic id="43223" net="1" source="33773" target="42386" state="1" show="1" pen="0,0,0" brush="0,0,0" edge_designtype="3">
            <points count="2">
              <point x="710.00" y="425.65"/>
              <point x="268.71" y="675.08"/>
            </points>
          </graphic>
        </graphics>
      </edge>
      <edge source="42387" target="33774" id="43224" net="1">
        <attribute name="Comment" id="43225" net="1">
          <![CDATA[]]>
          <graphics count="1">
            <graphic xoff="40.00" x="509.81" y="550.05" id="43226" net="1" show="1" grparent="43229" state="1" pen="0,0,0" brush="255,255,255"/>
          </graphics>
        </attribute>
        <attribute name="Multiplicity" id="43227" net="1">
          <![CDATA[1]]>
          <graphics count="1">
            <graphic xoff="20.00" x="489.81" y="550.05" id="43228" net="1" show="1" grparent="43229" state="1" pen="0,0,0" brush="255,255,255"/>
          </graphics>
        </attribute>
        <graphics count="1">
          <graphic id="43229" net="1" source="42397" target="33782" state="1" show="1" pen="0,0,0" brush="0,0,0" edge_designtype="3">
            <points count="2">
              <point x="229.63" y="617.30"/>
              <point x="710.00" y="482.80"/>
            </points>
          </graphic>
        </graphics>
      </edge>
      <edge source="33774" target="42387" id="43230" net="1">
        <attribute name="Comment" id="43231" net="1">
          <![CDATA[]]>
          <graphics count="1">
            <graphic xoff="40.00" x="509.81" y="550.05" id="43232" net="1" show="1" grparent="43235" state="1" pen="0,0,0" brush="255,255,255"/>
          </graphics>
        </attribute>
        <attribute name="Multiplicity" id="43233" net="1">
          <![CDATA[1]]>
          <graphics count="1">
            <graphic xoff="20.00" x="489.81" y="550.05" id="43234" net="1" show="1" grparent="43235" state="1" pen="0,0,0" brush="255,255,255"/>
          </graphics>
        </attribute>
        <graphics count="1">
          <graphic id="43235" net="1" source="33782" target="42397" state="1" show="1" pen="0,0,0" brush="0,0,0" edge_designtype="3">
            <points count="2">
              <point x="710.00" y="482.80"/>
              <point x="229.63" y="617.30"/>
            </points>
          </graphic>
        </graphics>
      </edge>
      <edge source="42420" target="34093" id="43236" net="1">
        <attribute name="Comment" id="43237" net="1">
          <![CDATA[]]>
          <graphics count="1">
            <graphic xoff="40.00" x="809.19" y="641.04" id="43238" net="1" show="1" grparent="43241" state="1" pen="0,0,0" brush="255,255,255"/>
          </graphics>
        </attribute>
        <attribute name="Multiplicity" id="43239" net="1">
          <![CDATA[1]]>
          <graphics count="1">
            <graphic xoff="20.00" x="789.19" y="641.04" id="43240" net="1" show="1" grparent="43241" state="1" pen="0,0,0" brush="255,255,255"/>
          </graphics>
        </attribute>
        <graphics count="1">
          <graphic id="43241" net="1" source="42430" target="34101" state="1" show="1" pen="0,0,0" brush="0,0,0" edge_designtype="3">
            <points count="2">
              <point x="606.11" y="852.09"/>
              <point x="932.27" y="430.00"/>
            </points>
          </graphic>
        </graphics>
      </edge>
      <edge source="34093" target="42420" id="43242" net="1">
        <attribute name="Comment" id="43243" net="1">
          <![CDATA[]]>
          <graphics count="1">
            <graphic xoff="40.00" x="809.19" y="641.04" id="43244" net="1" show="1" grparent="43247" state="1" pen="0,0,0" brush="255,255,255"/>
          </graphics>
        </attribute>
        <attribute name="Multiplicity" id="43245" net="1">
          <![CDATA[1]]>
          <graphics count="1">
            <graphic xoff="20.00" x="789.19" y="641.04" id="43246" net="1" show="1" grparent="43247" state="1" pen="0,0,0" brush="255,255,255"/>
          </graphics>
        </attribute>
        <graphics count="1">
          <graphic id="43247" net="1" source="34101" target="42430" state="1" show="1" pen="0,0,0" brush="0,0,0" edge_designtype="3">
            <points count="2">
              <point x="932.27" y="430.00"/>
              <point x="606.11" y="852.09"/>
            </points>
          </graphic>
        </graphics>
      </edge>
      <edge source="42420" target="34084" id="43248" net="1">
        <attribute name="Comment" id="43249" net="1">
          <![CDATA[]]>
          <graphics count="1">
            <graphic xoff="40.00" x="808.86" y="671.27" id="43250" net="1" show="1" grparent="43253" state="1" pen="0,0,0" brush="255,255,255"/>
          </graphics>
        </attribute>
        <attribute name="Multiplicity" id="43251" net="1">
          <![CDATA[1]]>
          <graphics count="1">
            <graphic xoff="20.00" x="788.86" y="671.27" id="43252" net="1" show="1" grparent="43253" state="1" pen="0,0,0" brush="255,255,255"/>
          </graphics>
        </attribute>
        <graphics count="1">
          <graphic id="43253" net="1" source="42430" target="34092" state="1" show="1" pen="0,0,0" brush="0,0,0" edge_designtype="3">
            <points count="2">
              <point x="606.67" y="852.55"/>
              <point x="931.05" y="490.00"/>
            </points>
          </graphic>
        </graphics>
      </edge>
      <edge source="34084" target="42420" id="43254" net="1">
        <attribute name="Comment" id="43255" net="1">
          <![CDATA[]]>
          <graphics count="1">
            <graphic xoff="40.00" x="808.86" y="671.27" id="43256" net="1" show="1" grparent="43259" state="1" pen="0,0,0" brush="255,255,255"/>
          </graphics>
        </attribute>
        <attribute name="Multiplicity" id="43257" net="1">
          <![CDATA[1]]>
          <graphics count="1">
            <graphic xoff="20.00" x="788.86" y="671.27" id="43258" net="1" show="1" grparent="43259" state="1" pen="0,0,0" brush="255,255,255"/>
          </graphics>
        </attribute>
        <graphics count="1">
          <graphic id="43259" net="1" source="34092" target="42430" state="1" show="1" pen="0,0,0" brush="0,0,0" edge_designtype="3">
            <points count="2">
              <point x="931.05" y="490.00"/>
              <point x="606.67" y="852.55"/>
            </points>
          </graphic>
        </graphics>
      </edge>
      <edge source="42376" target="34093" id="43260" net="1">
        <attribute name="Comment" id="43261" net="1">
          <![CDATA[]]>
          <graphics count="1">
            <graphic xoff="40.00" x="639.67" y="550.13" id="43262" net="1" show="1" grparent="43265" state="1" pen="0,0,0" brush="255,255,255"/>
          </graphics>
        </attribute>
        <attribute name="Multiplicity" id="43263" net="1">
          <![CDATA[1]]>
          <graphics count="1">
            <graphic xoff="20.00" x="619.67" y="550.13" id="43264" net="1" show="1" grparent="43265" state="1" pen="0,0,0" brush="255,255,255"/>
          </graphics>
        </attribute>
        <graphics count="1">
          <graphic id="43265" net="1" source="42386" target="34101" state="1" show="1" pen="0,0,0" brush="0,0,0" edge_designtype="3">
            <points count="2">
              <point x="269.34" y="676.43"/>
              <point x="930.00" y="423.82"/>
            </points>
          </graphic>
        </graphics>
      </edge>
      <edge source="34093" target="42376" id="43266" net="1">
        <attribute name="Comment" id="43267" net="1">
          <![CDATA[]]>
          <graphics count="1">
            <graphic xoff="40.00" x="639.67" y="550.13" id="43268" net="1" show="1" grparent="43271" state="1" pen="0,0,0" brush="255,255,255"/>
          </graphics>
        </attribute>
        <attribute name="Multiplicity" id="43269" net="1">
          <![CDATA[1]]>
          <graphics count="1">
            <graphic xoff="20.00" x="619.67" y="550.13" id="43270" net="1" show="1" grparent="43271" state="1" pen="0,0,0" brush="255,255,255"/>
          </graphics>
        </attribute>
        <graphics count="1">
          <graphic id="43271" net="1" source="34101" target="42386" state="1" show="1" pen="0,0,0" brush="0,0,0" edge_designtype="3">
            <points count="2">
              <point x="930.00" y="423.82"/>
              <point x="269.34" y="676.43"/>
            </points>
          </graphic>
        </graphics>
      </edge>
      <edge source="42387" target="34084" id="43272" net="1">
        <attribute name="Comment" id="43273" net="1">
          <![CDATA[]]>
          <graphics count="1">
            <graphic xoff="40.00" x="619.91" y="550.02" id="43274" net="1" show="1" grparent="43277" state="1" pen="0,0,0" brush="255,255,255"/>
          </graphics>
        </attribute>
        <attribute name="Multiplicity" id="43275" net="1">
          <![CDATA[1]]>
          <graphics count="1">
            <graphic xoff="20.00" x="599.91" y="550.02" id="43276" net="1" show="1" grparent="43277" state="1" pen="0,0,0" brush="255,255,255"/>
          </graphics>
        </attribute>
        <graphics count="1">
          <graphic id="43277" net="1" source="42397" target="34092" state="1" show="1" pen="0,0,0" brush="0,0,0" edge_designtype="3">
            <points count="2">
              <point x="229.82" y="618.09"/>
              <point x="930.00" y="481.94"/>
            </points>
          </graphic>
        </graphics>
      </edge>
      <edge source="34084" target="42387" id="43278" net="1">
        <attribute name="Comment" id="43279" net="1">
          <![CDATA[]]>
          <graphics count="1">
            <graphic xoff="40.00" x="619.91" y="550.02" id="43280" net="1" show="1" grparent="43283" state="1" pen="0,0,0" brush="255,255,255"/>
          </graphics>
        </attribute>
        <attribute name="Multiplicity" id="43281" net="1">
          <![CDATA[1]]>
          <graphics count="1">
            <graphic xoff="20.00" x="599.91" y="550.02" id="43282" net="1" show="1" grparent="43283" state="1" pen="0,0,0" brush="255,255,255"/>
          </graphics>
        </attribute>
        <graphics count="1">
          <graphic id="43283" net="1" source="34092" target="42397" state="1" show="1" pen="0,0,0" brush="0,0,0" edge_designtype="3">
            <points count="2">
              <point x="930.00" y="481.94"/>
              <point x="229.82" y="618.09"/>
            </points>
          </graphic>
        </graphics>
      </edge>
      <edge source="42431" target="34075" id="43284" net="1">
        <attribute name="Comment" id="43285" net="1">
          <![CDATA[]]>
          <graphics count="1">
            <graphic xoff="40.00" x="969.28" y="620.44" id="43286" net="1" show="1" grparent="43289" state="1" pen="0,0,0" brush="255,255,255"/>
          </graphics>
        </attribute>
        <attribute name="Multiplicity" id="43287" net="1">
          <![CDATA[1]]>
          <graphics count="1">
            <graphic xoff="20.00" x="949.28" y="620.44" id="43288" net="1" show="1" grparent="43289" state="1" pen="0,0,0" brush="255,255,255"/>
          </graphics>
        </attribute>
        <graphics count="1">
          <graphic id="43289" net="1" source="42441" target="34083" state="1" show="1" pen="0,0,0" brush="0,0,0" edge_designtype="3">
            <points count="2">
              <point x="608.55" y="814.82"/>
              <point x="1250.00" y="426.06"/>
            </points>
          </graphic>
        </graphics>
      </edge>
      <edge source="34075" target="42431" id="43290" net="1">
        <attribute name="Comment" id="43291" net="1">
          <![CDATA[]]>
          <graphics count="1">
            <graphic xoff="40.00" x="969.28" y="620.44" id="43292" net="1" show="1" grparent="43295" state="1" pen="0,0,0" brush="255,255,255"/>
          </graphics>
        </attribute>
        <attribute name="Multiplicity" id="43293" net="1">
          <![CDATA[1]]>
          <graphics count="1">
            <graphic xoff="20.00" x="949.28" y="620.44" id="43294" net="1" show="1" grparent="43295" state="1" pen="0,0,0" brush="255,255,255"/>
          </graphics>
        </attribute>
        <graphics count="1">
          <graphic id="43295" net="1" source="34083" target="42441" state="1" show="1" pen="0,0,0" brush="0,0,0" edge_designtype="3">
            <points count="2">
              <point x="1250.00" y="426.06"/>
              <point x="608.55" y="814.82"/>
            </points>
          </graphic>
        </graphics>
      </edge>
      <edge source="42431" target="34066" id="43296" net="1">
        <attribute name="Comment" id="43297" net="1">
          <![CDATA[]]>
          <graphics count="1">
            <graphic xoff="40.00" x="969.44" y="650.29" id="43298" net="1" show="1" grparent="43301" state="1" pen="0,0,0" brush="255,255,255"/>
          </graphics>
        </attribute>
        <attribute name="Multiplicity" id="43299" net="1">
          <![CDATA[1]]>
          <graphics count="1">
            <graphic xoff="20.00" x="949.44" y="650.29" id="43300" net="1" show="1" grparent="43301" state="1" pen="0,0,0" brush="255,255,255"/>
          </graphics>
        </attribute>
        <graphics count="1">
          <graphic id="43301" net="1" source="42441" target="34074" state="1" show="1" pen="0,0,0" brush="0,0,0" edge_designtype="3">
            <points count="2">
              <point x="608.89" y="815.42"/>
              <point x="1250.00" y="485.15"/>
            </points>
          </graphic>
        </graphics>
      </edge>
      <edge source="34066" target="42431" id="43302" net="1">
        <attribute name="Comment" id="43303" net="1">
          <![CDATA[]]>
          <graphics count="1">
            <graphic xoff="40.00" x="969.44" y="650.29" id="43304" net="1" show="1" grparent="43307" state="1" pen="0,0,0" brush="255,255,255"/>
          </graphics>
        </attribute>
        <attribute name="Multiplicity" id="43305" net="1">
          <![CDATA[1]]>
          <graphics count="1">
            <graphic xoff="20.00" x="949.44" y="650.29" id="43306" net="1" show="1" grparent="43307" state="1" pen="0,0,0" brush="255,255,255"/>
          </graphics>
        </attribute>
        <graphics count="1">
          <graphic id="43307" net="1" source="34074" target="42441" state="1" show="1" pen="0,0,0" brush="0,0,0" edge_designtype="3">
            <points count="2">
              <point x="1250.00" y="485.15"/>
              <point x="608.89" y="815.42"/>
            </points>
          </graphic>
        </graphics>
      </edge>
      <edge source="42376" target="34075" id="43308" net="1">
        <attribute name="Comment" id="43309" net="1">
          <![CDATA[]]>
          <graphics count="1">
            <graphic xoff="40.00" x="799.84" y="550.04" id="43310" net="1" show="1" grparent="43313" state="1" pen="0,0,0" brush="255,255,255"/>
          </graphics>
        </attribute>
        <attribute name="Multiplicity" id="43311" net="1">
          <![CDATA[1]]>
          <graphics count="1">
            <graphic xoff="20.00" x="779.84" y="550.04" id="43312" net="1" show="1" grparent="43313" state="1" pen="0,0,0" brush="255,255,255"/>
          </graphics>
        </attribute>
        <graphics count="1">
          <graphic id="43313" net="1" source="42386" target="34083" state="1" show="1" pen="0,0,0" brush="0,0,0" edge_designtype="3">
            <points count="2">
              <point x="269.68" y="677.48"/>
              <point x="1250.00" y="422.60"/>
            </points>
          </graphic>
        </graphics>
      </edge>
      <edge source="34075" target="42376" id="43314" net="1">
        <attribute name="Comment" id="43315" net="1">
          <![CDATA[]]>
          <graphics count="1">
            <graphic xoff="40.00" x="799.84" y="550.04" id="43316" net="1" show="1" grparent="43319" state="1" pen="0,0,0" brush="255,255,255"/>
          </graphics>
        </attribute>
        <attribute name="Multiplicity" id="43317" net="1">
          <![CDATA[1]]>
          <graphics count="1">
            <graphic xoff="20.00" x="779.84" y="550.04" id="43318" net="1" show="1" grparent="43319" state="1" pen="0,0,0" brush="255,255,255"/>
          </graphics>
        </attribute>
        <graphics count="1">
          <graphic id="43319" net="1" source="34083" target="42386" state="1" show="1" pen="0,0,0" brush="0,0,0" edge_designtype="3">
            <points count="2">
              <point x="1250.00" y="422.60"/>
              <point x="269.68" y="677.48"/>
            </points>
          </graphic>
        </graphics>
      </edge>
      <edge source="42387" target="34066" id="43320" net="1">
        <attribute name="Comment" id="43321" net="1">
          <![CDATA[]]>
          <graphics count="1">
            <graphic xoff="40.00" x="779.96" y="550.01" id="43322" net="1" show="1" grparent="43325" state="1" pen="0,0,0" brush="255,255,255"/>
          </graphics>
        </attribute>
        <attribute name="Multiplicity" id="43323" net="1">
          <![CDATA[1]]>
          <graphics count="1">
            <graphic xoff="20.00" x="759.96" y="550.01" id="43324" net="1" show="1" grparent="43325" state="1" pen="0,0,0" brush="255,255,255"/>
          </graphics>
        </attribute>
        <graphics count="1">
          <graphic id="43325" net="1" source="42397" target="34074" state="1" show="1" pen="0,0,0" brush="0,0,0" edge_designtype="3">
            <points count="2">
              <point x="229.91" y="618.67"/>
              <point x="1250.00" y="481.35"/>
            </points>
          </graphic>
        </graphics>
      </edge>
      <edge source="34066" target="42387" id="43326" net="1">
        <attribute name="Comment" id="43327" net="1">
          <![CDATA[]]>
          <graphics count="1">
            <graphic xoff="40.00" x="779.96" y="550.01" id="43328" net="1" show="1" grparent="43331" state="1" pen="0,0,0" brush="255,255,255"/>
          </graphics>
        </attribute>
        <attribute name="Multiplicity" id="43329" net="1">
          <![CDATA[1]]>
          <graphics count="1">
            <graphic xoff="20.00" x="759.96" y="550.01" id="43330" net="1" show="1" grparent="43331" state="1" pen="0,0,0" brush="255,255,255"/>
          </graphics>
        </attribute>
        <graphics count="1">
          <graphic id="43331" net="1" source="34074" target="42397" state="1" show="1" pen="0,0,0" brush="0,0,0" edge_designtype="3">
            <points count="2">
              <point x="1250.00" y="481.35"/>
              <point x="229.91" y="618.67"/>
            </points>
          </graphic>
        </graphics>
      </edge>
      <edge source="42354" target="36652" id="43332" net="1">
        <attribute name="Comment" id="43333" net="1">
          <![CDATA[]]>
          <graphics count="1">
            <graphic xoff="40.00" x="371.39" y="458.66" id="43334" net="1" show="1" grparent="43337" state="1" pen="0,0,0" brush="255,255,255"/>
          </graphics>
        </attribute>
        <attribute name="Multiplicity" id="43335" net="1">
          <![CDATA[1]]>
          <graphics count="1">
            <graphic xoff="20.00" x="351.39" y="458.66" id="43336" net="1" show="1" grparent="43337" state="1" pen="0,0,0" brush="255,255,255"/>
          </graphics>
        </attribute>
        <graphics count="1">
          <graphic id="43337" net="1" source="42364" target="36660" state="1" show="1" pen="0,0,0" brush="0,0,0" edge_designtype="3">
            <points count="2">
              <point x="572.79" y="226.93"/>
              <point x="90.00" y="690.40"/>
            </points>
          </graphic>
        </graphics>
      </edge>
      <edge source="36652" target="42354" id="43338" net="1">
        <attribute name="Comment" id="43339" net="1">
          <![CDATA[]]>
          <graphics count="1">
            <graphic xoff="40.00" x="371.39" y="458.66" id="43340" net="1" show="1" grparent="43343" state="1" pen="0,0,0" brush="255,255,255"/>
          </graphics>
        </attribute>
        <attribute name="Multiplicity" id="43341" net="1">
          <![CDATA[1]]>
          <graphics count="1">
            <graphic xoff="20.00" x="351.39" y="458.66" id="43342" net="1" show="1" grparent="43343" state="1" pen="0,0,0" brush="255,255,255"/>
          </graphics>
        </attribute>
        <graphics count="1">
          <graphic id="43343" net="1" source="36660" target="42364" state="1" show="1" pen="0,0,0" brush="0,0,0" edge_designtype="3">
            <points count="2">
              <point x="90.00" y="690.40"/>
              <point x="572.79" y="226.93"/>
            </points>
          </graphic>
        </graphics>
      </edge>
      <edge source="42365" target="36643" id="43344" net="1">
        <attribute name="Comment" id="43345" net="1">
          <![CDATA[]]>
          <graphics count="1">
            <graphic xoff="40.00" x="361.34" y="388.61" id="43346" net="1" show="1" grparent="43349" state="1" pen="0,0,0" brush="255,255,255"/>
          </graphics>
        </attribute>
        <attribute name="Multiplicity" id="43347" net="1">
          <![CDATA[1]]>
          <graphics count="1">
            <graphic xoff="20.00" x="341.34" y="388.61" id="43348" net="1" show="1" grparent="43349" state="1" pen="0,0,0" brush="255,255,255"/>
          </graphics>
        </attribute>
        <graphics count="1">
          <graphic id="43349" net="1" source="42375" target="36651" state="1" show="1" pen="0,0,0" brush="0,0,0" edge_designtype="3">
            <points count="2">
              <point x="553.07" y="147.21"/>
              <point x="89.60" y="630.00"/>
            </points>
          </graphic>
        </graphics>
      </edge>
      <edge source="36643" target="42365" id="43350" net="1">
        <attribute name="Comment" id="43351" net="1">
          <![CDATA[]]>
          <graphics count="1">
            <graphic xoff="40.00" x="361.34" y="388.61" id="43352" net="1" show="1" grparent="43355" state="1" pen="0,0,0" brush="255,255,255"/>
          </graphics>
        </attribute>
        <attribute name="Multiplicity" id="43353" net="1">
          <![CDATA[1]]>
          <graphics count="1">
            <graphic xoff="20.00" x="341.34" y="388.61" id="43354" net="1" show="1" grparent="43355" state="1" pen="0,0,0" brush="255,255,255"/>
          </graphics>
        </attribute>
        <graphics count="1">
          <graphic id="43355" net="1" source="36651" target="42375" state="1" show="1" pen="0,0,0" brush="0,0,0" edge_designtype="3">
            <points count="2">
              <point x="89.60" y="630.00"/>
              <point x="553.07" y="147.21"/>
            </points>
          </graphic>
        </graphics>
      </edge>
      <edge source="42431" target="36643" id="43356" net="1">
        <attribute name="Comment" id="43357" net="1">
          <![CDATA[]]>
          <graphics count="1">
            <graphic xoff="40.00" x="380.28" y="730.10" id="43358" net="1" show="1" grparent="43361" state="1" pen="0,0,0" brush="255,255,255"/>
          </graphics>
        </attribute>
        <attribute name="Multiplicity" id="43359" net="1">
          <![CDATA[1]]>
          <graphics count="1">
            <graphic xoff="20.00" x="360.28" y="730.10" id="43360" net="1" show="1" grparent="43361" state="1" pen="0,0,0" brush="255,255,255"/>
          </graphics>
        </attribute>
        <graphics count="1">
          <graphic id="43361" net="1" source="42441" target="36651" state="1" show="1" pen="0,0,0" brush="0,0,0" edge_designtype="3">
            <points count="2">
              <point x="590.55" y="816.73"/>
              <point x="90.00" y="643.46"/>
            </points>
          </graphic>
        </graphics>
      </edge>
      <edge source="36643" target="42431" id="43362" net="1">
        <attribute name="Comment" id="43363" net="1">
          <![CDATA[]]>
          <graphics count="1">
            <graphic xoff="40.00" x="380.28" y="730.10" id="43364" net="1" show="1" grparent="43367" state="1" pen="0,0,0" brush="255,255,255"/>
          </graphics>
        </attribute>
        <attribute name="Multiplicity" id="43365" net="1">
          <![CDATA[1]]>
          <graphics count="1">
            <graphic xoff="20.00" x="360.28" y="730.10" id="43366" net="1" show="1" grparent="43367" state="1" pen="0,0,0" brush="255,255,255"/>
          </graphics>
        </attribute>
        <graphics count="1">
          <graphic id="43367" net="1" source="36651" target="42441" state="1" show="1" pen="0,0,0" brush="0,0,0" edge_designtype="3">
            <points count="2">
              <point x="90.00" y="643.46"/>
              <point x="590.55" y="816.73"/>
            </points>
          </graphic>
        </graphics>
      </edge>
      <edge source="42475" target="36643" id="43368" net="1">
        <attribute name="Comment" id="43369" net="1">
          <![CDATA[]]>
          <graphics count="1">
            <graphic xoff="40.00" x="620.14" y="519.97" id="43370" net="1" show="1" grparent="43373" state="1" pen="0,0,0" brush="255,255,255"/>
          </graphics>
        </attribute>
        <attribute name="Multiplicity" id="43371" net="1">
          <![CDATA[1]]>
          <graphics count="1">
            <graphic xoff="20.00" x="600.14" y="519.97" id="43372" net="1" show="1" grparent="43373" state="1" pen="0,0,0" brush="255,255,255"/>
          </graphics>
        </attribute>
        <graphics count="1">
          <graphic id="43373" net="1" source="42485" target="36651" state="1" show="1" pen="0,0,0" brush="0,0,0" edge_designtype="3">
            <points count="2">
              <point x="1070.28" y="402.33"/>
              <point x="90.00" y="637.60"/>
            </points>
          </graphic>
        </graphics>
      </edge>
      <edge source="36643" target="42475" id="43374" net="1">
        <attribute name="Comment" id="43375" net="1">
          <![CDATA[]]>
          <graphics count="1">
            <graphic xoff="40.00" x="620.14" y="519.97" id="43376" net="1" show="1" grparent="43379" state="1" pen="0,0,0" brush="255,255,255"/>
          </graphics>
        </attribute>
        <attribute name="Multiplicity" id="43377" net="1">
          <![CDATA[1]]>
          <graphics count="1">
            <graphic xoff="20.00" x="600.14" y="519.97" id="43378" net="1" show="1" grparent="43379" state="1" pen="0,0,0" brush="255,255,255"/>
          </graphics>
        </attribute>
        <graphics count="1">
          <graphic id="43379" net="1" source="36651" target="42485" state="1" show="1" pen="0,0,0" brush="0,0,0" edge_designtype="3">
            <points count="2">
              <point x="90.00" y="637.60"/>
              <point x="1070.28" y="402.33"/>
            </points>
          </graphic>
        </graphics>
      </edge>
      <edge source="42431" target="36652" id="43380" net="1">
        <attribute name="Comment" id="43381" net="1">
          <![CDATA[]]>
          <graphics count="1">
            <graphic xoff="40.00" x="380.13" y="760.03" id="43382" net="1" show="1" grparent="43385" state="1" pen="0,0,0" brush="255,255,255"/>
          </graphics>
        </attribute>
        <attribute name="Multiplicity" id="43383" net="1">
          <![CDATA[1]]>
          <graphics count="1">
            <graphic xoff="20.00" x="360.13" y="760.03" id="43384" net="1" show="1" grparent="43385" state="1" pen="0,0,0" brush="255,255,255"/>
          </graphics>
        </attribute>
        <graphics count="1">
          <graphic id="43385" net="1" source="42441" target="36660" state="1" show="1" pen="0,0,0" brush="0,0,0" edge_designtype="3">
            <points count="2">
              <point x="590.26" y="817.75"/>
              <point x="90.00" y="702.31"/>
            </points>
          </graphic>
        </graphics>
      </edge>
      <edge source="36652" target="42431" id="43386" net="1">
        <attribute name="Comment" id="43387" net="1">
          <![CDATA[]]>
          <graphics count="1">
            <graphic xoff="40.00" x="380.13" y="760.03" id="43388" net="1" show="1" grparent="43391" state="1" pen="0,0,0" brush="255,255,255"/>
          </graphics>
        </attribute>
        <attribute name="Multiplicity" id="43389" net="1">
          <![CDATA[1]]>
          <graphics count="1">
            <graphic xoff="20.00" x="360.13" y="760.03" id="43390" net="1" show="1" grparent="43391" state="1" pen="0,0,0" brush="255,255,255"/>
          </graphics>
        </attribute>
        <graphics count="1">
          <graphic id="43391" net="1" source="36660" target="42441" state="1" show="1" pen="0,0,0" brush="0,0,0" edge_designtype="3">
            <points count="2">
              <point x="90.00" y="702.31"/>
              <point x="590.26" y="817.75"/>
            </points>
          </graphic>
        </graphics>
      </edge>
      <edge source="42475" target="36652" id="43392" net="1">
        <attribute name="Comment" id="43393" net="1">
          <![CDATA[]]>
          <graphics count="1">
            <graphic xoff="40.00" x="620.21" y="549.94" id="43394" net="1" show="1" grparent="43397" state="1" pen="0,0,0" brush="255,255,255"/>
          </graphics>
        </attribute>
        <attribute name="Multiplicity" id="43395" net="1">
          <![CDATA[1]]>
          <graphics count="1">
            <graphic xoff="20.00" x="600.21" y="549.94" id="43396" net="1" show="1" grparent="43397" state="1" pen="0,0,0" brush="255,255,255"/>
          </graphics>
        </attribute>
        <graphics count="1">
          <graphic id="43397" net="1" source="42485" target="36660" state="1" show="1" pen="0,0,0" brush="0,0,0" edge_designtype="3">
            <points count="2">
              <point x="1070.42" y="402.87"/>
              <point x="90.00" y="697.00"/>
            </points>
          </graphic>
        </graphics>
      </edge>
      <edge source="36652" target="42475" id="43398" net="1">
        <attribute name="Comment" id="43399" net="1">
          <![CDATA[]]>
          <graphics count="1">
            <graphic xoff="40.00" x="620.21" y="549.94" id="43400" net="1" show="1" grparent="43403" state="1" pen="0,0,0" brush="255,255,255"/>
          </graphics>
        </attribute>
        <attribute name="Multiplicity" id="43401" net="1">
          <![CDATA[1]]>
          <graphics count="1">
            <graphic xoff="20.00" x="600.21" y="549.94" id="43402" net="1" show="1" grparent="43403" state="1" pen="0,0,0" brush="255,255,255"/>
          </graphics>
        </attribute>
        <graphics count="1">
          <graphic id="43403" net="1" source="36660" target="42485" state="1" show="1" pen="0,0,0" brush="0,0,0" edge_designtype="3">
            <points count="2">
              <point x="90.00" y="697.00"/>
              <point x="1070.42" y="402.87"/>
            </points>
          </graphic>
        </graphics>
      </edge>
      <edge source="42365" target="36661" id="43404" net="1">
        <attribute name="Comment" id="43405" net="1">
          <![CDATA[]]>
          <graphics count="1">
            <graphic xoff="40.00" x="540.05" y="359.82" id="43406" net="1" show="1" grparent="43409" state="1" pen="0,0,0" brush="255,255,255"/>
          </graphics>
        </attribute>
        <attribute name="Multiplicity" id="43407" net="1">
          <![CDATA[1]]>
          <graphics count="1">
            <graphic xoff="20.00" x="520.05" y="359.82" id="43408" net="1" show="1" grparent="43409" state="1" pen="0,0,0" brush="255,255,255"/>
          </graphics>
        </attribute>
        <graphics count="1">
          <graphic id="43409" net="1" source="42375" target="36669" state="1" show="1" pen="0,0,0" brush="0,0,0" edge_designtype="3">
            <points count="2">
              <point x="557.37" y="149.65"/>
              <point x="442.73" y="570.00"/>
            </points>
          </graphic>
        </graphics>
      </edge>
      <edge source="36661" target="42365" id="43410" net="1">
        <attribute name="Comment" id="43411" net="1">
          <![CDATA[]]>
          <graphics count="1">
            <graphic xoff="40.00" x="540.05" y="359.82" id="43412" net="1" show="1" grparent="43415" state="1" pen="0,0,0" brush="255,255,255"/>
          </graphics>
        </attribute>
        <attribute name="Multiplicity" id="43413" net="1">
          <![CDATA[1]]>
          <graphics count="1">
            <graphic xoff="20.00" x="520.05" y="359.82" id="43414" net="1" show="1" grparent="43415" state="1" pen="0,0,0" brush="255,255,255"/>
          </graphics>
        </attribute>
        <graphics count="1">
          <graphic id="43415" net="1" source="36669" target="42375" state="1" show="1" pen="0,0,0" brush="0,0,0" edge_designtype="3">
            <points count="2">
              <point x="442.73" y="570.00"/>
              <point x="557.37" y="149.65"/>
            </points>
          </graphic>
        </graphics>
      </edge>
      <edge source="42420" target="36661" id="43416" net="1">
        <attribute name="Comment" id="43417" net="1">
          <![CDATA[]]>
          <graphics count="1">
            <graphic xoff="40.00" x="560.38" y="720.66" id="43418" net="1" show="1" grparent="43421" state="1" pen="0,0,0" brush="255,255,255"/>
          </graphics>
        </attribute>
        <attribute name="Multiplicity" id="43419" net="1">
          <![CDATA[1]]>
          <graphics count="1">
            <graphic xoff="20.00" x="540.38" y="720.66" id="43420" net="1" show="1" grparent="43421" state="1" pen="0,0,0" brush="255,255,255"/>
          </graphics>
        </attribute>
        <graphics count="1">
          <graphic id="43421" net="1" source="42430" target="36669" state="1" show="1" pen="0,0,0" brush="0,0,0" edge_designtype="3">
            <points count="2">
              <point x="595.04" y="851.32"/>
              <point x="445.71" y="590.00"/>
            </points>
          </graphic>
        </graphics>
      </edge>
      <edge source="36661" target="42420" id="43422" net="1">
        <attribute name="Comment" id="43423" net="1">
          <![CDATA[]]>
          <graphics count="1">
            <graphic xoff="40.00" x="560.38" y="720.66" id="43424" net="1" show="1" grparent="43427" state="1" pen="0,0,0" brush="255,255,255"/>
          </graphics>
        </attribute>
        <attribute name="Multiplicity" id="43425" net="1">
          <![CDATA[1]]>
          <graphics count="1">
            <graphic xoff="20.00" x="540.38" y="720.66" id="43426" net="1" show="1" grparent="43427" state="1" pen="0,0,0" brush="255,255,255"/>
          </graphics>
        </attribute>
        <graphics count="1">
          <graphic id="43427" net="1" source="36669" target="42430" state="1" show="1" pen="0,0,0" brush="0,0,0" edge_designtype="3">
            <points count="2">
              <point x="445.71" y="590.00"/>
              <point x="595.04" y="851.32"/>
            </points>
          </graphic>
        </graphics>
      </edge>
      <edge source="42464" target="36661" id="43428" net="1">
        <attribute name="Comment" id="43429" net="1">
          <![CDATA[]]>
          <graphics count="1">
            <graphic xoff="40.00" x="820.08" y="519.99" id="43430" net="1" show="1" grparent="43433" state="1" pen="0,0,0" brush="255,255,255"/>
          </graphics>
        </attribute>
        <attribute name="Multiplicity" id="43431" net="1">
          <![CDATA[1]]>
          <graphics count="1">
            <graphic xoff="20.00" x="800.08" y="519.99" id="43432" net="1" show="1" grparent="43433" state="1" pen="0,0,0" brush="255,255,255"/>
          </graphics>
        </attribute>
        <graphics count="1">
          <graphic id="43433" net="1" source="42474" target="36669" state="1" show="1" pen="0,0,0" brush="0,0,0" edge_designtype="3">
            <points count="2">
              <point x="1110.15" y="461.74"/>
              <point x="450.00" y="578.24"/>
            </points>
          </graphic>
        </graphics>
      </edge>
      <edge source="36661" target="42464" id="43434" net="1">
        <attribute name="Comment" id="43435" net="1">
          <![CDATA[]]>
          <graphics count="1">
            <graphic xoff="40.00" x="820.08" y="519.99" id="43436" net="1" show="1" grparent="43439" state="1" pen="0,0,0" brush="255,255,255"/>
          </graphics>
        </attribute>
        <attribute name="Multiplicity" id="43437" net="1">
          <![CDATA[1]]>
          <graphics count="1">
            <graphic xoff="20.00" x="800.08" y="519.99" id="43438" net="1" show="1" grparent="43439" state="1" pen="0,0,0" brush="255,255,255"/>
          </graphics>
        </attribute>
        <graphics count="1">
          <graphic id="43439" net="1" source="36669" target="42474" state="1" show="1" pen="0,0,0" brush="0,0,0" edge_designtype="3">
            <points count="2">
              <point x="450.00" y="578.24"/>
              <point x="1110.15" y="461.74"/>
            </points>
          </graphic>
        </graphics>
      </edge>
      <edge source="42354" target="38282" id="43440" net="1">
        <attribute name="Comment" id="43441" net="1">
          <![CDATA[]]>
          <graphics count="1">
            <graphic xoff="40.00" x="570.04" y="419.85" id="43442" net="1" show="1" grparent="43445" state="1" pen="0,0,0" brush="255,255,255"/>
          </graphics>
        </attribute>
        <attribute name="Multiplicity" id="43443" net="1">
          <![CDATA[1]]>
          <graphics count="1">
            <graphic xoff="20.00" x="550.04" y="419.85" id="43444" net="1" show="1" grparent="43445" state="1" pen="0,0,0" brush="255,255,255"/>
          </graphics>
        </attribute>
        <graphics count="1">
          <graphic id="43445" net="1" source="42364" target="38290" state="1" show="1" pen="0,0,0" brush="0,0,0" edge_designtype="3">
            <points count="2">
              <point x="577.57" y="229.70"/>
              <point x="482.50" y="610.00"/>
            </points>
          </graphic>
        </graphics>
      </edge>
      <edge source="38282" target="42354" id="43446" net="1">
        <attribute name="Comment" id="43447" net="1">
          <![CDATA[]]>
          <graphics count="1">
            <graphic xoff="40.00" x="570.04" y="419.85" id="43448" net="1" show="1" grparent="43451" state="1" pen="0,0,0" brush="255,255,255"/>
          </graphics>
        </attribute>
        <attribute name="Multiplicity" id="43449" net="1">
          <![CDATA[1]]>
          <graphics count="1">
            <graphic xoff="20.00" x="550.04" y="419.85" id="43450" net="1" show="1" grparent="43451" state="1" pen="0,0,0" brush="255,255,255"/>
          </graphics>
        </attribute>
        <graphics count="1">
          <graphic id="43451" net="1" source="38290" target="42364" state="1" show="1" pen="0,0,0" brush="0,0,0" edge_designtype="3">
            <points count="2">
              <point x="482.50" y="610.00"/>
              <point x="577.57" y="229.70"/>
            </points>
          </graphic>
        </graphics>
      </edge>
      <edge source="42431" target="38282" id="43452" net="1">
        <attribute name="Comment" id="43453" net="1">
          <![CDATA[]]>
          <graphics count="1">
            <graphic xoff="40.00" x="580.43" y="720.71" id="43454" net="1" show="1" grparent="43457" state="1" pen="0,0,0" brush="255,255,255"/>
          </graphics>
        </attribute>
        <attribute name="Multiplicity" id="43455" net="1">
          <![CDATA[1]]>
          <graphics count="1">
            <graphic xoff="20.00" x="560.43" y="720.71" id="43456" net="1" show="1" grparent="43457" state="1" pen="0,0,0" brush="255,255,255"/>
          </graphics>
        </attribute>
        <graphics count="1">
          <graphic id="43457" net="1" source="42441" target="38290" state="1" show="1" pen="0,0,0" brush="0,0,0" edge_designtype="3">
            <points count="2">
              <point x="594.86" y="811.43"/>
              <point x="486.00" y="630.00"/>
            </points>
          </graphic>
        </graphics>
      </edge>
      <edge source="38282" target="42431" id="43458" net="1">
        <attribute name="Comment" id="43459" net="1">
          <![CDATA[]]>
          <graphics count="1">
            <graphic xoff="40.00" x="580.43" y="720.71" id="43460" net="1" show="1" grparent="43463" state="1" pen="0,0,0" brush="255,255,255"/>
          </graphics>
        </attribute>
        <attribute name="Multiplicity" id="43461" net="1">
          <![CDATA[1]]>
          <graphics count="1">
            <graphic xoff="20.00" x="560.43" y="720.71" id="43462" net="1" show="1" grparent="43463" state="1" pen="0,0,0" brush="255,255,255"/>
          </graphics>
        </attribute>
        <graphics count="1">
          <graphic id="43463" net="1" source="38290" target="42441" state="1" show="1" pen="0,0,0" brush="0,0,0" edge_designtype="3">
            <points count="2">
              <point x="486.00" y="630.00"/>
              <point x="594.86" y="811.43"/>
            </points>
          </graphic>
        </graphics>
      </edge>
      <edge source="42464" target="38282" id="43464" net="1">
        <attribute name="Comment" id="43465" net="1">
          <![CDATA[]]>
          <graphics count="1">
            <graphic xoff="40.00" x="840.15" y="539.96" id="43466" net="1" show="1" grparent="43469" state="1" pen="0,0,0" brush="255,255,255"/>
          </graphics>
        </attribute>
        <attribute name="Multiplicity" id="43467" net="1">
          <![CDATA[1]]>
          <graphics count="1">
            <graphic xoff="20.00" x="820.15" y="539.96" id="43468" net="1" show="1" grparent="43469" state="1" pen="0,0,0" brush="255,255,255"/>
          </graphics>
        </attribute>
        <graphics count="1">
          <graphic id="43469" net="1" source="42474" target="38290" state="1" show="1" pen="0,0,0" brush="0,0,0" edge_designtype="3">
            <points count="2">
              <point x="1110.30" y="462.43"/>
              <point x="490.00" y="617.50"/>
            </points>
          </graphic>
        </graphics>
      </edge>
      <edge source="38282" target="42464" id="43470" net="1">
        <attribute name="Comment" id="43471" net="1">
          <![CDATA[]]>
          <graphics count="1">
            <graphic xoff="40.00" x="840.15" y="539.96" id="43472" net="1" show="1" grparent="43475" state="1" pen="0,0,0" brush="255,255,255"/>
          </graphics>
        </attribute>
        <attribute name="Multiplicity" id="43473" net="1">
          <![CDATA[1]]>
          <graphics count="1">
            <graphic xoff="20.00" x="820.15" y="539.96" id="43474" net="1" show="1" grparent="43475" state="1" pen="0,0,0" brush="255,255,255"/>
          </graphics>
        </attribute>
        <graphics count="1">
          <graphic id="43475" net="1" source="38290" target="42474" state="1" show="1" pen="0,0,0" brush="0,0,0" edge_designtype="3">
            <points count="2">
              <point x="490.00" y="617.50"/>
              <point x="1110.30" y="462.43"/>
            </points>
          </graphic>
        </graphics>
      </edge>
      <edge source="42354" target="36670" id="43476" net="1">
        <attribute name="Comment" id="43477" net="1">
          <![CDATA[]]>
          <graphics count="1">
            <graphic xoff="40.00" x="550.07" y="439.76" id="43478" net="1" show="1" grparent="43481" state="1" pen="0,0,0" brush="255,255,255"/>
          </graphics>
        </attribute>
        <attribute name="Multiplicity" id="43479" net="1">
          <![CDATA[1]]>
          <graphics count="1">
            <graphic xoff="20.00" x="530.07" y="439.76" id="43480" net="1" show="1" grparent="43481" state="1" pen="0,0,0" brush="255,255,255"/>
          </graphics>
        </attribute>
        <graphics count="1">
          <graphic id="43481" net="1" source="42364" target="36678" state="1" show="1" pen="0,0,0" brush="0,0,0" edge_designtype="3">
            <points count="2">
              <point x="576.97" y="229.53"/>
              <point x="443.18" y="650.00"/>
            </points>
          </graphic>
        </graphics>
      </edge>
      <edge source="36670" target="42354" id="43482" net="1">
        <attribute name="Comment" id="43483" net="1">
          <![CDATA[]]>
          <graphics count="1">
            <graphic xoff="40.00" x="550.07" y="439.76" id="43484" net="1" show="1" grparent="43487" state="1" pen="0,0,0" brush="255,255,255"/>
          </graphics>
        </attribute>
        <attribute name="Multiplicity" id="43485" net="1">
          <![CDATA[1]]>
          <graphics count="1">
            <graphic xoff="20.00" x="530.07" y="439.76" id="43486" net="1" show="1" grparent="43487" state="1" pen="0,0,0" brush="255,255,255"/>
          </graphics>
        </attribute>
        <graphics count="1">
          <graphic id="43487" net="1" source="36678" target="42364" state="1" show="1" pen="0,0,0" brush="0,0,0" edge_designtype="3">
            <points count="2">
              <point x="443.18" y="650.00"/>
              <point x="576.97" y="229.53"/>
            </points>
          </graphic>
        </graphics>
      </edge>
      <edge source="42420" target="36670" id="43488" net="1">
        <attribute name="Comment" id="43489" net="1">
          <![CDATA[]]>
          <graphics count="1">
            <graphic xoff="40.00" x="560.88" y="761.10" id="43490" net="1" show="1" grparent="43493" state="1" pen="0,0,0" brush="255,255,255"/>
          </graphics>
        </attribute>
        <attribute name="Multiplicity" id="43491" net="1">
          <![CDATA[1]]>
          <graphics count="1">
            <graphic xoff="20.00" x="540.88" y="761.10" id="43492" net="1" show="1" grparent="43493" state="1" pen="0,0,0" brush="255,255,255"/>
          </graphics>
        </attribute>
        <graphics count="1">
          <graphic id="43493" net="1" source="42430" target="36678" state="1" show="1" pen="0,0,0" brush="0,0,0" edge_designtype="3">
            <points count="2">
              <point x="593.75" y="852.19"/>
              <point x="448.00" y="670.00"/>
            </points>
          </graphic>
        </graphics>
      </edge>
      <edge source="36670" target="42420" id="43494" net="1">
        <attribute name="Comment" id="43495" net="1">
          <![CDATA[]]>
          <graphics count="1">
            <graphic xoff="40.00" x="560.88" y="761.10" id="43496" net="1" show="1" grparent="43499" state="1" pen="0,0,0" brush="255,255,255"/>
          </graphics>
        </attribute>
        <attribute name="Multiplicity" id="43497" net="1">
          <![CDATA[1]]>
          <graphics count="1">
            <graphic xoff="20.00" x="540.88" y="761.10" id="43498" net="1" show="1" grparent="43499" state="1" pen="0,0,0" brush="255,255,255"/>
          </graphics>
        </attribute>
        <graphics count="1">
          <graphic id="43499" net="1" source="36678" target="42430" state="1" show="1" pen="0,0,0" brush="0,0,0" edge_designtype="3">
            <points count="2">
              <point x="448.00" y="670.00"/>
              <point x="593.75" y="852.19"/>
            </points>
          </graphic>
        </graphics>
      </edge>
      <edge source="42464" target="36670" id="43500" net="1">
        <attribute name="Comment" id="43501" net="1">
          <![CDATA[]]>
          <graphics count="1">
            <graphic xoff="40.00" x="820.20" y="559.94" id="43502" net="1" show="1" grparent="43505" state="1" pen="0,0,0" brush="255,255,255"/>
          </graphics>
        </attribute>
        <attribute name="Multiplicity" id="43503" net="1">
          <![CDATA[1]]>
          <graphics count="1">
            <graphic xoff="20.00" x="800.20" y="559.94" id="43504" net="1" show="1" grparent="43505" state="1" pen="0,0,0" brush="255,255,255"/>
          </graphics>
        </attribute>
        <graphics count="1">
          <graphic id="43505" net="1" source="42474" target="36678" state="1" show="1" pen="0,0,0" brush="0,0,0" edge_designtype="3">
            <points count="2">
              <point x="1110.41" y="462.82"/>
              <point x="450.00" y="657.06"/>
            </points>
          </graphic>
        </graphics>
      </edge>
      <edge source="36670" target="42464" id="43506" net="1">
        <attribute name="Comment" id="43507" net="1">
          <![CDATA[]]>
          <graphics count="1">
            <graphic xoff="40.00" x="820.20" y="559.94" id="43508" net="1" show="1" grparent="43511" state="1" pen="0,0,0" brush="255,255,255"/>
          </graphics>
        </attribute>
        <attribute name="Multiplicity" id="43509" net="1">
          <![CDATA[1]]>
          <graphics count="1">
            <graphic xoff="20.00" x="800.20" y="559.94" id="43510" net="1" show="1" grparent="43511" state="1" pen="0,0,0" brush="255,255,255"/>
          </graphics>
        </attribute>
        <graphics count="1">
          <graphic id="43511" net="1" source="36678" target="42474" state="1" show="1" pen="0,0,0" brush="0,0,0" edge_designtype="3">
            <points count="2">
              <point x="450.00" y="657.06"/>
              <point x="1110.41" y="462.82"/>
            </points>
          </graphic>
        </graphics>
      </edge>
      <edge source="42365" target="36679" id="43512" net="1">
        <attribute name="Comment" id="43513" net="1">
          <![CDATA[]]>
          <graphics count="1">
            <graphic xoff="40.00" x="540.02" y="419.89" id="43514" net="1" show="1" grparent="43517" state="1" pen="0,0,0" brush="255,255,255"/>
          </graphics>
        </attribute>
        <attribute name="Multiplicity" id="43515" net="1">
          <![CDATA[1]]>
          <graphics count="1">
            <graphic xoff="20.00" x="520.02" y="419.89" id="43516" net="1" show="1" grparent="43517" state="1" pen="0,0,0" brush="255,255,255"/>
          </graphics>
        </attribute>
        <graphics count="1">
          <graphic id="43517" net="1" source="42375" target="36687" state="1" show="1" pen="0,0,0" brush="0,0,0" edge_designtype="3">
            <points count="2">
              <point x="557.90" y="149.78"/>
              <point x="442.14" y="690.00"/>
            </points>
          </graphic>
        </graphics>
      </edge>
      <edge source="36679" target="42365" id="43518" net="1">
        <attribute name="Comment" id="43519" net="1">
          <![CDATA[]]>
          <graphics count="1">
            <graphic xoff="40.00" x="540.02" y="419.89" id="43520" net="1" show="1" grparent="43523" state="1" pen="0,0,0" brush="255,255,255"/>
          </graphics>
        </attribute>
        <attribute name="Multiplicity" id="43521" net="1">
          <![CDATA[1]]>
          <graphics count="1">
            <graphic xoff="20.00" x="520.02" y="419.89" id="43522" net="1" show="1" grparent="43523" state="1" pen="0,0,0" brush="255,255,255"/>
          </graphics>
        </attribute>
        <graphics count="1">
          <graphic id="43523" net="1" source="36687" target="42375" state="1" show="1" pen="0,0,0" brush="0,0,0" edge_designtype="3">
            <points count="2">
              <point x="442.14" y="690.00"/>
              <point x="557.90" y="149.78"/>
            </points>
          </graphic>
        </graphics>
      </edge>
      <edge source="42431" target="36679" id="43524" net="1">
        <attribute name="Comment" id="43525" net="1">
          <![CDATA[]]>
          <graphics count="1">
            <graphic xoff="40.00" x="561.00" y="760.75" id="43526" net="1" show="1" grparent="43529" state="1" pen="0,0,0" brush="255,255,255"/>
          </graphics>
        </attribute>
        <attribute name="Multiplicity" id="43527" net="1">
          <![CDATA[1]]>
          <graphics count="1">
            <graphic xoff="20.00" x="541.00" y="760.75" id="43528" net="1" show="1" grparent="43529" state="1" pen="0,0,0" brush="255,255,255"/>
          </graphics>
        </attribute>
        <graphics count="1">
          <graphic id="43529" net="1" source="42441" target="36687" state="1" show="1" pen="0,0,0" brush="0,0,0" edge_designtype="3">
            <points count="2">
              <point x="592.00" y="814.00"/>
              <point x="450.00" y="707.50"/>
            </points>
          </graphic>
        </graphics>
      </edge>
      <edge source="36679" target="42431" id="43530" net="1">
        <attribute name="Comment" id="43531" net="1">
          <![CDATA[]]>
          <graphics count="1">
            <graphic xoff="40.00" x="561.00" y="760.75" id="43532" net="1" show="1" grparent="43535" state="1" pen="0,0,0" brush="255,255,255"/>
          </graphics>
        </attribute>
        <attribute name="Multiplicity" id="43533" net="1">
          <![CDATA[1]]>
          <graphics count="1">
            <graphic xoff="20.00" x="541.00" y="760.75" id="43534" net="1" show="1" grparent="43535" state="1" pen="0,0,0" brush="255,255,255"/>
          </graphics>
        </attribute>
        <graphics count="1">
          <graphic id="43535" net="1" source="36687" target="42441" state="1" show="1" pen="0,0,0" brush="0,0,0" edge_designtype="3">
            <points count="2">
              <point x="450.00" y="707.50"/>
              <point x="592.00" y="814.00"/>
            </points>
          </graphic>
        </graphics>
      </edge>
      <edge source="42464" target="36679" id="43536" net="1">
        <attribute name="Comment" id="43537" net="1">
          <![CDATA[]]>
          <graphics count="1">
            <graphic xoff="40.00" x="820.29" y="579.90" id="43538" net="1" show="1" grparent="43541" state="1" pen="0,0,0" brush="255,255,255"/>
          </graphics>
        </attribute>
        <attribute name="Multiplicity" id="43539" net="1">
          <![CDATA[1]]>
          <graphics count="1">
            <graphic xoff="20.00" x="800.29" y="579.90" id="43540" net="1" show="1" grparent="43541" state="1" pen="0,0,0" brush="255,255,255"/>
          </graphics>
        </attribute>
        <graphics count="1">
          <graphic id="43541" net="1" source="42474" target="36687" state="1" show="1" pen="0,0,0" brush="0,0,0" edge_designtype="3">
            <points count="2">
              <point x="1110.57" y="463.33"/>
              <point x="450.00" y="696.47"/>
            </points>
          </graphic>
        </graphics>
      </edge>
      <edge source="36679" target="42464" id="43542" net="1">
        <attribute name="Comment" id="43543" net="1">
          <![CDATA[]]>
          <graphics count="1">
            <graphic xoff="40.00" x="820.29" y="579.90" id="43544" net="1" show="1" grparent="43547" state="1" pen="0,0,0" brush="255,255,255"/>
          </graphics>
        </attribute>
        <attribute name="Multiplicity" id="43545" net="1">
          <![CDATA[1]]>
          <graphics count="1">
            <graphic xoff="20.00" x="800.29" y="579.90" id="43546" net="1" show="1" grparent="43547" state="1" pen="0,0,0" brush="255,255,255"/>
          </graphics>
        </attribute>
        <graphics count="1">
          <graphic id="43547" net="1" source="36687" target="42474" state="1" show="1" pen="0,0,0" brush="0,0,0" edge_designtype="3">
            <points count="2">
              <point x="450.00" y="696.47"/>
              <point x="1110.57" y="463.33"/>
            </points>
          </graphic>
        </graphics>
      </edge>
      <edge source="42365" target="36688" id="43548" net="1">
        <attribute name="Comment" id="43549" net="1">
          <![CDATA[]]>
          <graphics count="1">
            <graphic xoff="40.00" x="520.05" y="439.83" id="43550" net="1" show="1" grparent="43553" state="1" pen="0,0,0" brush="255,255,255"/>
          </graphics>
        </attribute>
        <attribute name="Multiplicity" id="43551" net="1">
          <![CDATA[1]]>
          <graphics count="1">
            <graphic xoff="20.00" x="500.05" y="439.83" id="43552" net="1" show="1" grparent="43553" state="1" pen="0,0,0" brush="255,255,255"/>
          </graphics>
        </attribute>
        <graphics count="1">
          <graphic id="43553" net="1" source="42375" target="36696" state="1" show="1" pen="0,0,0" brush="0,0,0" edge_designtype="3">
            <points count="2">
              <point x="557.42" y="149.66"/>
              <point x="402.67" y="730.00"/>
            </points>
          </graphic>
        </graphics>
      </edge>
      <edge source="36688" target="42365" id="43554" net="1">
        <attribute name="Comment" id="43555" net="1">
          <![CDATA[]]>
          <graphics count="1">
            <graphic xoff="40.00" x="520.05" y="439.83" id="43556" net="1" show="1" grparent="43559" state="1" pen="0,0,0" brush="255,255,255"/>
          </graphics>
        </attribute>
        <attribute name="Multiplicity" id="43557" net="1">
          <![CDATA[1]]>
          <graphics count="1">
            <graphic xoff="20.00" x="500.05" y="439.83" id="43558" net="1" show="1" grparent="43559" state="1" pen="0,0,0" brush="255,255,255"/>
          </graphics>
        </attribute>
        <graphics count="1">
          <graphic id="43559" net="1" source="36696" target="42375" state="1" show="1" pen="0,0,0" brush="0,0,0" edge_designtype="3">
            <points count="2">
              <point x="402.67" y="730.00"/>
              <point x="557.42" y="149.66"/>
            </points>
          </graphic>
        </graphics>
      </edge>
      <edge source="42475" target="36688" id="43560" net="1">
        <attribute name="Comment" id="43561" net="1">
          <![CDATA[]]>
          <graphics count="1">
            <graphic xoff="40.00" x="780.53" y="569.74" id="43562" net="1" show="1" grparent="43565" state="1" pen="0,0,0" brush="255,255,255"/>
          </graphics>
        </attribute>
        <attribute name="Multiplicity" id="43563" net="1">
          <![CDATA[1]]>
          <graphics count="1">
            <graphic xoff="20.00" x="760.53" y="569.74" id="43564" net="1" show="1" grparent="43565" state="1" pen="0,0,0" brush="255,255,255"/>
          </graphics>
        </attribute>
        <graphics count="1">
          <graphic id="43565" net="1" source="42485" target="36696" state="1" show="1" pen="0,0,0" brush="0,0,0" edge_designtype="3">
            <points count="2">
              <point x="1071.06" y="404.47"/>
              <point x="410.00" y="735.00"/>
            </points>
          </graphic>
        </graphics>
      </edge>
      <edge source="36688" target="42475" id="43566" net="1">
        <attribute name="Comment" id="43567" net="1">
          <![CDATA[]]>
          <graphics count="1">
            <graphic xoff="40.00" x="780.53" y="569.74" id="43568" net="1" show="1" grparent="43571" state="1" pen="0,0,0" brush="255,255,255"/>
          </graphics>
        </attribute>
        <attribute name="Multiplicity" id="43569" net="1">
          <![CDATA[1]]>
          <graphics count="1">
            <graphic xoff="20.00" x="760.53" y="569.74" id="43570" net="1" show="1" grparent="43571" state="1" pen="0,0,0" brush="255,255,255"/>
          </graphics>
        </attribute>
        <graphics count="1">
          <graphic id="43571" net="1" source="36696" target="42485" state="1" show="1" pen="0,0,0" brush="0,0,0" edge_designtype="3">
            <points count="2">
              <point x="410.00" y="735.00"/>
              <point x="1071.06" y="404.47"/>
            </points>
          </graphic>
        </graphics>
      </edge>
      <edge source="42420" target="36688" id="43572" net="1">
        <attribute name="Comment" id="43573" net="1">
          <![CDATA[]]>
          <graphics count="1">
            <graphic xoff="40.00" x="540.71" y="800.43" id="43574" net="1" show="1" grparent="43577" state="1" pen="0,0,0" brush="255,255,255"/>
          </graphics>
        </attribute>
        <attribute name="Multiplicity" id="43575" net="1">
          <![CDATA[1]]>
          <graphics count="1">
            <graphic xoff="20.00" x="520.71" y="800.43" id="43576" net="1" show="1" grparent="43577" state="1" pen="0,0,0" brush="255,255,255"/>
          </graphics>
        </attribute>
        <graphics count="1">
          <graphic id="43577" net="1" source="42430" target="36696" state="1" show="1" pen="0,0,0" brush="0,0,0" edge_designtype="3">
            <points count="2">
              <point x="591.43" y="854.86"/>
              <point x="410.00" y="746.00"/>
            </points>
          </graphic>
        </graphics>
      </edge>
      <edge source="36688" target="42420" id="43578" net="1">
        <attribute name="Comment" id="43579" net="1">
          <![CDATA[]]>
          <graphics count="1">
            <graphic xoff="40.00" x="540.71" y="800.43" id="43580" net="1" show="1" grparent="43583" state="1" pen="0,0,0" brush="255,255,255"/>
          </graphics>
        </attribute>
        <attribute name="Multiplicity" id="43581" net="1">
          <![CDATA[1]]>
          <graphics count="1">
            <graphic xoff="20.00" x="520.71" y="800.43" id="43582" net="1" show="1" grparent="43583" state="1" pen="0,0,0" brush="255,255,255"/>
          </graphics>
        </attribute>
        <graphics count="1">
          <graphic id="43583" net="1" source="36696" target="42430" state="1" show="1" pen="0,0,0" brush="0,0,0" edge_designtype="3">
            <points count="2">
              <point x="410.00" y="746.00"/>
              <point x="591.43" y="854.86"/>
            </points>
          </graphic>
        </graphics>
      </edge>
      <edge source="42354" target="36697" id="43584" net="1">
        <attribute name="Comment" id="43585" net="1">
          <![CDATA[]]>
          <graphics count="1">
            <graphic xoff="40.00" x="510.15" y="489.63" id="43586" net="1" show="1" grparent="43589" state="1" pen="0,0,0" brush="255,255,255"/>
          </graphics>
        </attribute>
        <attribute name="Multiplicity" id="43587" net="1">
          <![CDATA[1]]>
          <graphics count="1">
            <graphic xoff="20.00" x="490.15" y="489.63" id="43588" net="1" show="1" grparent="43589" state="1" pen="0,0,0" brush="255,255,255"/>
          </graphics>
        </attribute>
        <graphics count="1">
          <graphic id="43589" net="1" source="42364" target="36705" state="1" show="1" pen="0,0,0" brush="0,0,0" edge_designtype="3">
            <points count="2">
              <point x="576.23" y="229.26"/>
              <point x="364.07" y="750.00"/>
            </points>
          </graphic>
        </graphics>
      </edge>
      <edge source="36697" target="42354" id="43590" net="1">
        <attribute name="Comment" id="43591" net="1">
          <![CDATA[]]>
          <graphics count="1">
            <graphic xoff="40.00" x="510.15" y="489.63" id="43592" net="1" show="1" grparent="43595" state="1" pen="0,0,0" brush="255,255,255"/>
          </graphics>
        </attribute>
        <attribute name="Multiplicity" id="43593" net="1">
          <![CDATA[1]]>
          <graphics count="1">
            <graphic xoff="20.00" x="490.15" y="489.63" id="43594" net="1" show="1" grparent="43595" state="1" pen="0,0,0" brush="255,255,255"/>
          </graphics>
        </attribute>
        <graphics count="1">
          <graphic id="43595" net="1" source="36705" target="42364" state="1" show="1" pen="0,0,0" brush="0,0,0" edge_designtype="3">
            <points count="2">
              <point x="364.07" y="750.00"/>
              <point x="576.23" y="229.26"/>
            </points>
          </graphic>
        </graphics>
      </edge>
      <edge source="42475" target="36697" id="43596" net="1">
        <attribute name="Comment" id="43597" net="1">
          <![CDATA[]]>
          <graphics count="1">
            <graphic xoff="40.00" x="760.53" y="579.74" id="43598" net="1" show="1" grparent="43601" state="1" pen="0,0,0" brush="255,255,255"/>
          </graphics>
        </attribute>
        <attribute name="Multiplicity" id="43599" net="1">
          <![CDATA[1]]>
          <graphics count="1">
            <graphic xoff="20.00" x="740.53" y="579.74" id="43600" net="1" show="1" grparent="43601" state="1" pen="0,0,0" brush="255,255,255"/>
          </graphics>
        </attribute>
        <graphics count="1">
          <graphic id="43601" net="1" source="42485" target="36705" state="1" show="1" pen="0,0,0" brush="0,0,0" edge_designtype="3">
            <points count="2">
              <point x="1071.06" y="404.47"/>
              <point x="370.00" y="755.00"/>
            </points>
          </graphic>
        </graphics>
      </edge>
      <edge source="36697" target="42475" id="43602" net="1">
        <attribute name="Comment" id="43603" net="1">
          <![CDATA[]]>
          <graphics count="1">
            <graphic xoff="40.00" x="760.53" y="579.74" id="43604" net="1" show="1" grparent="43607" state="1" pen="0,0,0" brush="255,255,255"/>
          </graphics>
        </attribute>
        <attribute name="Multiplicity" id="43605" net="1">
          <![CDATA[1]]>
          <graphics count="1">
            <graphic xoff="20.00" x="740.53" y="579.74" id="43606" net="1" show="1" grparent="43607" state="1" pen="0,0,0" brush="255,255,255"/>
          </graphics>
        </attribute>
        <graphics count="1">
          <graphic id="43607" net="1" source="36705" target="42485" state="1" show="1" pen="0,0,0" brush="0,0,0" edge_designtype="3">
            <points count="2">
              <point x="370.00" y="755.00"/>
              <point x="1071.06" y="404.47"/>
            </points>
          </graphic>
        </graphics>
      </edge>
      <edge source="42420" target="36697" id="43608" net="1">
        <attribute name="Comment" id="43609" net="1">
          <![CDATA[]]>
          <graphics count="1">
            <graphic xoff="40.00" x="520.38" y="810.16" id="43610" net="1" show="1" grparent="43613" state="1" pen="0,0,0" brush="255,255,255"/>
          </graphics>
        </attribute>
        <attribute name="Multiplicity" id="43611" net="1">
          <![CDATA[1]]>
          <graphics count="1">
            <graphic xoff="20.00" x="500.38" y="810.16" id="43612" net="1" show="1" grparent="43613" state="1" pen="0,0,0" brush="255,255,255"/>
          </graphics>
        </attribute>
        <graphics count="1">
          <graphic id="43613" net="1" source="42430" target="36705" state="1" show="1" pen="0,0,0" brush="0,0,0" edge_designtype="3">
            <points count="2">
              <point x="590.77" y="856.15"/>
              <point x="370.00" y="764.17"/>
            </points>
          </graphic>
        </graphics>
      </edge>
      <edge source="36697" target="42420" id="43614" net="1">
        <attribute name="Comment" id="43615" net="1">
          <![CDATA[]]>
          <graphics count="1">
            <graphic xoff="40.00" x="520.38" y="810.16" id="43616" net="1" show="1" grparent="43619" state="1" pen="0,0,0" brush="255,255,255"/>
          </graphics>
        </attribute>
        <attribute name="Multiplicity" id="43617" net="1">
          <![CDATA[1]]>
          <graphics count="1">
            <graphic xoff="20.00" x="500.38" y="810.16" id="43618" net="1" show="1" grparent="43619" state="1" pen="0,0,0" brush="255,255,255"/>
          </graphics>
        </attribute>
        <graphics count="1">
          <graphic id="43619" net="1" source="36705" target="42430" state="1" show="1" pen="0,0,0" brush="0,0,0" edge_designtype="3">
            <points count="2">
              <point x="370.00" y="764.17"/>
              <point x="590.77" y="856.15"/>
            </points>
          </graphic>
        </graphics>
      </edge>
      <edge source="42420" target="34796" id="43620" net="1">
        <attribute name="Comment" id="43621" net="1">
          <![CDATA[]]>
          <graphics count="1">
            <graphic xoff="40.00" x="798.88" y="730.91" id="43622" net="1" show="1" grparent="43625" state="1" pen="0,0,0" brush="255,255,255"/>
          </graphics>
        </attribute>
        <attribute name="Multiplicity" id="43623" net="1">
          <![CDATA[1]]>
          <graphics count="1">
            <graphic xoff="20.00" x="778.88" y="730.91" id="43624" net="1" show="1" grparent="43625" state="1" pen="0,0,0" brush="255,255,255"/>
          </graphics>
        </attribute>
        <graphics count="1">
          <graphic id="43625" net="1" source="42430" target="34804" state="1" show="1" pen="0,0,0" brush="0,0,0" edge_designtype="3">
            <points count="2">
              <point x="607.76" y="853.69"/>
              <point x="910.00" y="608.13"/>
            </points>
          </graphic>
        </graphics>
      </edge>
      <edge source="34796" target="42420" id="43626" net="1">
        <attribute name="Comment" id="43627" net="1">
          <![CDATA[]]>
          <graphics count="1">
            <graphic xoff="40.00" x="798.88" y="730.91" id="43628" net="1" show="1" grparent="43631" state="1" pen="0,0,0" brush="255,255,255"/>
          </graphics>
        </attribute>
        <attribute name="Multiplicity" id="43629" net="1">
          <![CDATA[1]]>
          <graphics count="1">
            <graphic xoff="20.00" x="778.88" y="730.91" id="43630" net="1" show="1" grparent="43631" state="1" pen="0,0,0" brush="255,255,255"/>
          </graphics>
        </attribute>
        <graphics count="1">
          <graphic id="43631" net="1" source="34804" target="42430" state="1" show="1" pen="0,0,0" brush="0,0,0" edge_designtype="3">
            <points count="2">
              <point x="910.00" y="608.13"/>
              <point x="607.76" y="853.69"/>
            </points>
          </graphic>
        </graphics>
      </edge>
      <edge source="42464" target="34796" id="43632" net="1">
        <attribute name="Comment" id="43633" net="1">
          <![CDATA[]]>
          <graphics count="1">
            <graphic xoff="40.00" x="1060.90" y="529.37" id="43634" net="1" show="1" grparent="43637" state="1" pen="0,0,0" brush="255,255,255"/>
          </graphics>
        </attribute>
        <attribute name="Multiplicity" id="43635" net="1">
          <![CDATA[1]]>
          <graphics count="1">
            <graphic xoff="20.00" x="1040.90" y="529.37" id="43636" net="1" show="1" grparent="43637" state="1" pen="0,0,0" brush="255,255,255"/>
          </graphics>
        </attribute>
        <graphics count="1">
          <graphic id="43637" net="1" source="42474" target="34804" state="1" show="1" pen="0,0,0" brush="0,0,0" edge_designtype="3">
            <points count="2">
              <point x="1111.81" y="465.73"/>
              <point x="930.00" y="593.00"/>
            </points>
          </graphic>
        </graphics>
      </edge>
      <edge source="34796" target="42464" id="43638" net="1">
        <attribute name="Comment" id="43639" net="1">
          <![CDATA[]]>
          <graphics count="1">
            <graphic xoff="40.00" x="1060.90" y="529.37" id="43640" net="1" show="1" grparent="43643" state="1" pen="0,0,0" brush="255,255,255"/>
          </graphics>
        </attribute>
        <attribute name="Multiplicity" id="43641" net="1">
          <![CDATA[1]]>
          <graphics count="1">
            <graphic xoff="20.00" x="1040.90" y="529.37" id="43642" net="1" show="1" grparent="43643" state="1" pen="0,0,0" brush="255,255,255"/>
          </graphics>
        </attribute>
        <graphics count="1">
          <graphic id="43643" net="1" source="34804" target="42474" state="1" show="1" pen="0,0,0" brush="0,0,0" edge_designtype="3">
            <points count="2">
              <point x="930.00" y="593.00"/>
              <point x="1111.81" y="465.73"/>
            </points>
          </graphic>
        </graphics>
      </edge>
      <edge source="42420" target="34787" id="43656" net="1">
        <attribute name="Comment" id="43657" net="1">
          <![CDATA[]]>
          <graphics count="1">
            <graphic xoff="40.00" x="799.24" y="760.48" id="43658" net="1" show="1" grparent="43661" state="1" pen="0,0,0" brush="255,255,255"/>
          </graphics>
        </attribute>
        <attribute name="Multiplicity" id="43659" net="1">
          <![CDATA[1]]>
          <graphics count="1">
            <graphic xoff="20.00" x="779.24" y="760.48" id="43660" net="1" show="1" grparent="43661" state="1" pen="0,0,0" brush="255,255,255"/>
          </graphics>
        </attribute>
        <graphics count="1">
          <graphic id="43661" net="1" source="42430" target="34795" state="1" show="1" pen="0,0,0" brush="0,0,0" edge_designtype="3">
            <points count="2">
              <point x="608.48" y="854.70"/>
              <point x="910.00" y="666.25"/>
            </points>
          </graphic>
        </graphics>
      </edge>
      <edge source="34787" target="42420" id="43662" net="1">
        <attribute name="Comment" id="43663" net="1">
          <![CDATA[]]>
          <graphics count="1">
            <graphic xoff="40.00" x="799.24" y="760.48" id="43664" net="1" show="1" grparent="43667" state="1" pen="0,0,0" brush="255,255,255"/>
          </graphics>
        </attribute>
        <attribute name="Multiplicity" id="43665" net="1">
          <![CDATA[1]]>
          <graphics count="1">
            <graphic xoff="20.00" x="779.24" y="760.48" id="43666" net="1" show="1" grparent="43667" state="1" pen="0,0,0" brush="255,255,255"/>
          </graphics>
        </attribute>
        <graphics count="1">
          <graphic id="43667" net="1" source="34795" target="42430" state="1" show="1" pen="0,0,0" brush="0,0,0" edge_designtype="3">
            <points count="2">
              <point x="910.00" y="666.25"/>
              <point x="608.48" y="854.70"/>
            </points>
          </graphic>
        </graphics>
      </edge>
      <edge source="42475" target="34787" id="43668" net="1">
        <attribute name="Comment" id="43669" net="1">
          <![CDATA[]]>
          <graphics count="1">
            <graphic xoff="40.00" x="1040.46" y="529.26" id="43670" net="1" show="1" grparent="43673" state="1" pen="0,0,0" brush="255,255,255"/>
          </graphics>
        </attribute>
        <attribute name="Multiplicity" id="43671" net="1">
          <![CDATA[1]]>
          <graphics count="1">
            <graphic xoff="20.00" x="1020.46" y="529.26" id="43672" net="1" show="1" grparent="43673" state="1" pen="0,0,0" brush="255,255,255"/>
          </graphics>
        </attribute>
        <graphics count="1">
          <graphic id="43673" net="1" source="42485" target="34795" state="1" show="1" pen="0,0,0" brush="0,0,0" edge_designtype="3">
            <points count="2">
              <point x="1074.76" y="408.52"/>
              <point x="926.15" y="650.00"/>
            </points>
          </graphic>
        </graphics>
      </edge>
      <edge source="34787" target="42475" id="43674" net="1">
        <attribute name="Comment" id="43675" net="1">
          <![CDATA[]]>
          <graphics count="1">
            <graphic xoff="40.00" x="1040.46" y="529.26" id="43676" net="1" show="1" grparent="43679" state="1" pen="0,0,0" brush="255,255,255"/>
          </graphics>
        </attribute>
        <attribute name="Multiplicity" id="43677" net="1">
          <![CDATA[1]]>
          <graphics count="1">
            <graphic xoff="20.00" x="1020.46" y="529.26" id="43678" net="1" show="1" grparent="43679" state="1" pen="0,0,0" brush="255,255,255"/>
          </graphics>
        </attribute>
        <graphics count="1">
          <graphic id="43679" net="1" source="34795" target="42485" state="1" show="1" pen="0,0,0" brush="0,0,0" edge_designtype="3">
            <points count="2">
              <point x="926.15" y="650.00"/>
              <point x="1074.76" y="408.52"/>
            </points>
          </graphic>
        </graphics>
      </edge>
      <edge source="42431" target="34778" id="43692" net="1">
        <attribute name="Comment" id="43693" net="1">
          <![CDATA[]]>
          <graphics count="1">
            <graphic xoff="40.00" x="799.77" y="770.07" id="43694" net="1" show="1" grparent="43697" state="1" pen="0,0,0" brush="255,255,255"/>
          </graphics>
        </attribute>
        <attribute name="Multiplicity" id="43695" net="1">
          <![CDATA[1]]>
          <graphics count="1">
            <graphic xoff="20.00" x="779.77" y="770.07" id="43696" net="1" show="1" grparent="43697" state="1" pen="0,0,0" brush="255,255,255"/>
          </graphics>
        </attribute>
        <graphics count="1">
          <graphic id="43697" net="1" source="42441" target="34786" state="1" show="1" pen="0,0,0" brush="0,0,0" edge_designtype="3">
            <points count="2">
              <point x="609.54" y="817.02"/>
              <point x="910.00" y="723.13"/>
            </points>
          </graphic>
        </graphics>
      </edge>
      <edge source="34778" target="42431" id="43698" net="1">
        <attribute name="Comment" id="43699" net="1">
          <![CDATA[]]>
          <graphics count="1">
            <graphic xoff="40.00" x="799.77" y="770.07" id="43700" net="1" show="1" grparent="43703" state="1" pen="0,0,0" brush="255,255,255"/>
          </graphics>
        </attribute>
        <attribute name="Multiplicity" id="43701" net="1">
          <![CDATA[1]]>
          <graphics count="1">
            <graphic xoff="20.00" x="779.77" y="770.07" id="43702" net="1" show="1" grparent="43703" state="1" pen="0,0,0" brush="255,255,255"/>
          </graphics>
        </attribute>
        <graphics count="1">
          <graphic id="43703" net="1" source="34786" target="42441" state="1" show="1" pen="0,0,0" brush="0,0,0" edge_designtype="3">
            <points count="2">
              <point x="910.00" y="723.13"/>
              <point x="609.54" y="817.02"/>
            </points>
          </graphic>
        </graphics>
      </edge>
      <edge source="42387" target="34778" id="43716" net="1">
        <attribute name="Comment" id="43717" net="1">
          <![CDATA[]]>
          <graphics count="1">
            <graphic xoff="40.00" x="609.95" y="669.99" id="43718" net="1" show="1" grparent="43721" state="1" pen="0,0,0" brush="255,255,255"/>
          </graphics>
        </attribute>
        <attribute name="Multiplicity" id="43719" net="1">
          <![CDATA[1]]>
          <graphics count="1">
            <graphic xoff="20.00" x="589.95" y="669.99" id="43720" net="1" show="1" grparent="43721" state="1" pen="0,0,0" brush="255,255,255"/>
          </graphics>
        </attribute>
        <graphics count="1">
          <graphic id="43721" net="1" source="42397" target="34786" state="1" show="1" pen="0,0,0" brush="0,0,0" edge_designtype="3">
            <points count="2">
              <point x="229.90" y="621.41"/>
              <point x="910.00" y="718.57"/>
            </points>
          </graphic>
        </graphics>
      </edge>
      <edge source="34778" target="42387" id="43722" net="1">
        <attribute name="Comment" id="43723" net="1">
          <![CDATA[]]>
          <graphics count="1">
            <graphic xoff="40.00" x="609.95" y="669.99" id="43724" net="1" show="1" grparent="43727" state="1" pen="0,0,0" brush="255,255,255"/>
          </graphics>
        </attribute>
        <attribute name="Multiplicity" id="43725" net="1">
          <![CDATA[1]]>
          <graphics count="1">
            <graphic xoff="20.00" x="589.95" y="669.99" id="43726" net="1" show="1" grparent="43727" state="1" pen="0,0,0" brush="255,255,255"/>
          </graphics>
        </attribute>
        <graphics count="1">
          <graphic id="43727" net="1" source="34786" target="42397" state="1" show="1" pen="0,0,0" brush="0,0,0" edge_designtype="3">
            <points count="2">
              <point x="910.00" y="718.57"/>
              <point x="229.90" y="621.41"/>
            </points>
          </graphic>
        </graphics>
      </edge>
      <edge source="42475" target="34778" id="43752" net="1">
        <attribute name="Comment" id="43753" net="1">
          <![CDATA[]]>
          <graphics count="1">
            <graphic xoff="40.00" x="1040.26" y="559.47" id="43754" net="1" show="1" grparent="43757" state="1" pen="0,0,0" brush="255,255,255"/>
          </graphics>
        </attribute>
        <attribute name="Multiplicity" id="43755" net="1">
          <![CDATA[1]]>
          <graphics count="1">
            <graphic xoff="20.00" x="1020.26" y="559.47" id="43756" net="1" show="1" grparent="43757" state="1" pen="0,0,0" brush="255,255,255"/>
          </graphics>
        </attribute>
        <graphics count="1">
          <graphic id="43757" net="1" source="42485" target="34786" state="1" show="1" pen="0,0,0" brush="0,0,0" edge_designtype="3">
            <points count="2">
              <point x="1075.53" y="408.94"/>
              <point x="925.00" y="710.00"/>
            </points>
          </graphic>
        </graphics>
      </edge>
      <edge source="34778" target="42475" id="43758" net="1">
        <attribute name="Comment" id="43759" net="1">
          <![CDATA[]]>
          <graphics count="1">
            <graphic xoff="40.00" x="1040.26" y="559.47" id="43760" net="1" show="1" grparent="43763" state="1" pen="0,0,0" brush="255,255,255"/>
          </graphics>
        </attribute>
        <attribute name="Multiplicity" id="43761" net="1">
          <![CDATA[1]]>
          <graphics count="1">
            <graphic xoff="20.00" x="1020.26" y="559.47" id="43762" net="1" show="1" grparent="43763" state="1" pen="0,0,0" brush="255,255,255"/>
          </graphics>
        </attribute>
        <graphics count="1">
          <graphic id="43763" net="1" source="34786" target="42485" state="1" show="1" pen="0,0,0" brush="0,0,0" edge_designtype="3">
            <points count="2">
              <point x="925.00" y="710.00"/>
              <point x="1075.53" y="408.94"/>
            </points>
          </graphic>
        </graphics>
      </edge>
      <edge source="42420" target="34769" id="43764" net="1">
        <attribute name="Comment" id="43765" net="1">
          <![CDATA[]]>
          <graphics count="1">
            <graphic xoff="40.00" x="799.85" y="820.04" id="43766" net="1" show="1" grparent="43769" state="1" pen="0,0,0" brush="255,255,255"/>
          </graphics>
        </attribute>
        <attribute name="Multiplicity" id="43767" net="1">
          <![CDATA[1]]>
          <graphics count="1">
            <graphic xoff="20.00" x="779.85" y="820.04" id="43768" net="1" show="1" grparent="43769" state="1" pen="0,0,0" brush="255,255,255"/>
          </graphics>
        </attribute>
        <graphics count="1">
          <graphic id="43769" net="1" source="42430" target="34777" state="1" show="1" pen="0,0,0" brush="0,0,0" edge_designtype="3">
            <points count="2">
              <point x="609.70" y="857.57"/>
              <point x="910.00" y="782.50"/>
            </points>
          </graphic>
        </graphics>
      </edge>
      <edge source="34769" target="42420" id="43770" net="1">
        <attribute name="Comment" id="43771" net="1">
          <![CDATA[]]>
          <graphics count="1">
            <graphic xoff="40.00" x="799.85" y="820.04" id="43772" net="1" show="1" grparent="43775" state="1" pen="0,0,0" brush="255,255,255"/>
          </graphics>
        </attribute>
        <attribute name="Multiplicity" id="43773" net="1">
          <![CDATA[1]]>
          <graphics count="1">
            <graphic xoff="20.00" x="779.85" y="820.04" id="43774" net="1" show="1" grparent="43775" state="1" pen="0,0,0" brush="255,255,255"/>
          </graphics>
        </attribute>
        <graphics count="1">
          <graphic id="43775" net="1" source="34777" target="42430" state="1" show="1" pen="0,0,0" brush="0,0,0" edge_designtype="3">
            <points count="2">
              <point x="910.00" y="782.50"/>
              <point x="609.70" y="857.57"/>
            </points>
          </graphic>
        </graphics>
      </edge>
      <edge source="42387" target="34769" id="43776" net="1">
        <attribute name="Comment" id="43777" net="1">
          <![CDATA[]]>
          <graphics count="1">
            <graphic xoff="40.00" x="609.87" y="699.97" id="43778" net="1" show="1" grparent="43781" state="1" pen="0,0,0" brush="255,255,255"/>
          </graphics>
        </attribute>
        <attribute name="Multiplicity" id="43779" net="1">
          <![CDATA[1]]>
          <graphics count="1">
            <graphic xoff="20.00" x="589.87" y="699.97" id="43780" net="1" show="1" grparent="43781" state="1" pen="0,0,0" brush="255,255,255"/>
          </graphics>
        </attribute>
        <graphics count="1">
          <graphic id="43781" net="1" source="42397" target="34777" state="1" show="1" pen="0,0,0" brush="0,0,0" edge_designtype="3">
            <points count="2">
              <point x="229.75" y="622.23"/>
              <point x="910.00" y="777.71"/>
            </points>
          </graphic>
        </graphics>
      </edge>
      <edge source="34769" target="42387" id="43782" net="1">
        <attribute name="Comment" id="43783" net="1">
          <![CDATA[]]>
          <graphics count="1">
            <graphic xoff="40.00" x="609.87" y="699.97" id="43784" net="1" show="1" grparent="43787" state="1" pen="0,0,0" brush="255,255,255"/>
          </graphics>
        </attribute>
        <attribute name="Multiplicity" id="43785" net="1">
          <![CDATA[1]]>
          <graphics count="1">
            <graphic xoff="20.00" x="589.87" y="699.97" id="43786" net="1" show="1" grparent="43787" state="1" pen="0,0,0" brush="255,255,255"/>
          </graphics>
        </attribute>
        <graphics count="1">
          <graphic id="43787" net="1" source="34777" target="42397" state="1" show="1" pen="0,0,0" brush="0,0,0" edge_designtype="3">
            <points count="2">
              <point x="910.00" y="777.71"/>
              <point x="229.75" y="622.23"/>
            </points>
          </graphic>
        </graphics>
      </edge>
      <edge source="42464" target="34769" id="43788" net="1">
        <attribute name="Comment" id="43789" net="1">
          <![CDATA[]]>
          <graphics count="1">
            <graphic xoff="40.00" x="1060.48" y="619.24" id="43790" net="1" show="1" grparent="43793" state="1" pen="0,0,0" brush="255,255,255"/>
          </graphics>
        </attribute>
        <attribute name="Multiplicity" id="43791" net="1">
          <![CDATA[1]]>
          <graphics count="1">
            <graphic xoff="20.00" x="1040.48" y="619.24" id="43792" net="1" show="1" grparent="43793" state="1" pen="0,0,0" brush="255,255,255"/>
          </graphics>
        </attribute>
        <graphics count="1">
          <graphic id="43793" net="1" source="42474" target="34777" state="1" show="1" pen="0,0,0" brush="0,0,0" edge_designtype="3">
            <points count="2">
              <point x="1114.70" y="468.48"/>
              <point x="926.25" y="770.00"/>
            </points>
          </graphic>
        </graphics>
      </edge>
      <edge source="34769" target="42464" id="43794" net="1">
        <attribute name="Comment" id="43795" net="1">
          <![CDATA[]]>
          <graphics count="1">
            <graphic xoff="40.00" x="1060.48" y="619.24" id="43796" net="1" show="1" grparent="43799" state="1" pen="0,0,0" brush="255,255,255"/>
          </graphics>
        </attribute>
        <attribute name="Multiplicity" id="43797" net="1">
          <![CDATA[1]]>
          <graphics count="1">
            <graphic xoff="20.00" x="1040.48" y="619.24" id="43798" net="1" show="1" grparent="43799" state="1" pen="0,0,0" brush="255,255,255"/>
          </graphics>
        </attribute>
        <graphics count="1">
          <graphic id="43799" net="1" source="34777" target="42474" state="1" show="1" pen="0,0,0" brush="0,0,0" edge_designtype="3">
            <points count="2">
              <point x="926.25" y="770.00"/>
              <point x="1114.70" y="468.48"/>
            </points>
          </graphic>
        </graphics>
      </edge>
      <edge source="42420" target="34760" id="43800" net="1">
        <attribute name="Comment" id="43801" net="1">
          <![CDATA[]]>
          <graphics count="1">
            <graphic xoff="40.00" x="799.99" y="850.00" id="43802" net="1" show="1" grparent="43805" state="1" pen="0,0,0" brush="255,255,255"/>
          </graphics>
        </attribute>
        <attribute name="Multiplicity" id="43803" net="1">
          <![CDATA[1]]>
          <graphics count="1">
            <graphic xoff="20.00" x="779.99" y="850.00" id="43804" net="1" show="1" grparent="43805" state="1" pen="0,0,0" brush="255,255,255"/>
          </graphics>
        </attribute>
        <graphics count="1">
          <graphic id="43805" net="1" source="42430" target="34768" state="1" show="1" pen="0,0,0" brush="0,0,0" edge_designtype="3">
            <points count="2">
              <point x="609.98" y="859.38"/>
              <point x="910.00" y="840.63"/>
            </points>
          </graphic>
        </graphics>
      </edge>
      <edge source="34760" target="42420" id="43806" net="1">
        <attribute name="Comment" id="43807" net="1">
          <![CDATA[]]>
          <graphics count="1">
            <graphic xoff="40.00" x="799.99" y="850.00" id="43808" net="1" show="1" grparent="43811" state="1" pen="0,0,0" brush="255,255,255"/>
          </graphics>
        </attribute>
        <attribute name="Multiplicity" id="43809" net="1">
          <![CDATA[1]]>
          <graphics count="1">
            <graphic xoff="20.00" x="779.99" y="850.00" id="43810" net="1" show="1" grparent="43811" state="1" pen="0,0,0" brush="255,255,255"/>
          </graphics>
        </attribute>
        <graphics count="1">
          <graphic id="43811" net="1" source="34768" target="42430" state="1" show="1" pen="0,0,0" brush="0,0,0" edge_designtype="3">
            <points count="2">
              <point x="910.00" y="840.63"/>
              <point x="609.98" y="859.38"/>
            </points>
          </graphic>
        </graphics>
      </edge>
      <edge source="42475" target="34760" id="43812" net="1">
        <attribute name="Comment" id="43813" net="1">
          <![CDATA[]]>
          <graphics count="1">
            <graphic xoff="40.00" x="1040.11" y="619.70" id="43814" net="1" show="1" grparent="43817" state="1" pen="0,0,0" brush="255,255,255"/>
          </graphics>
        </attribute>
        <attribute name="Multiplicity" id="43815" net="1">
          <![CDATA[1]]>
          <graphics count="1">
            <graphic xoff="20.00" x="1020.11" y="619.70" id="43816" net="1" show="1" grparent="43817" state="1" pen="0,0,0" brush="255,255,255"/>
          </graphics>
        </attribute>
        <graphics count="1">
          <graphic id="43817" net="1" source="42485" target="34768" state="1" show="1" pen="0,0,0" brush="0,0,0" edge_designtype="3">
            <points count="2">
              <point x="1076.58" y="409.40"/>
              <point x="923.64" y="830.00"/>
            </points>
          </graphic>
        </graphics>
      </edge>
      <edge source="34760" target="42475" id="43818" net="1">
        <attribute name="Comment" id="43819" net="1">
          <![CDATA[]]>
          <graphics count="1">
            <graphic xoff="40.00" x="1040.11" y="619.70" id="43820" net="1" show="1" grparent="43823" state="1" pen="0,0,0" brush="255,255,255"/>
          </graphics>
        </attribute>
        <attribute name="Multiplicity" id="43821" net="1">
          <![CDATA[1]]>
          <graphics count="1">
            <graphic xoff="20.00" x="1020.11" y="619.70" id="43822" net="1" show="1" grparent="43823" state="1" pen="0,0,0" brush="255,255,255"/>
          </graphics>
        </attribute>
        <graphics count="1">
          <graphic id="43823" net="1" source="34768" target="42485" state="1" show="1" pen="0,0,0" brush="0,0,0" edge_designtype="3">
            <points count="2">
              <point x="923.64" y="830.00"/>
              <point x="1076.58" y="409.40"/>
            </points>
          </graphic>
        </graphics>
      </edge>
      <edge source="42387" target="34760" id="43824" net="1">
        <attribute name="Comment" id="43825" net="1">
          <![CDATA[]]>
          <graphics count="1">
            <graphic xoff="40.00" x="609.77" y="729.93" id="43826" net="1" show="1" grparent="43829" state="1" pen="0,0,0" brush="255,255,255"/>
          </graphics>
        </attribute>
        <attribute name="Multiplicity" id="43827" net="1">
          <![CDATA[1]]>
          <graphics count="1">
            <graphic xoff="20.00" x="589.77" y="729.93" id="43828" net="1" show="1" grparent="43829" state="1" pen="0,0,0" brush="255,255,255"/>
          </graphics>
        </attribute>
        <graphics count="1">
          <graphic id="43829" net="1" source="42397" target="34768" state="1" show="1" pen="0,0,0" brush="0,0,0" edge_designtype="3">
            <points count="2">
              <point x="229.54" y="623.00"/>
              <point x="910.00" y="836.86"/>
            </points>
          </graphic>
        </graphics>
      </edge>
      <edge source="34760" target="42387" id="43830" net="1">
        <attribute name="Comment" id="43831" net="1">
          <![CDATA[]]>
          <graphics count="1">
            <graphic xoff="40.00" x="609.77" y="729.93" id="43832" net="1" show="1" grparent="43835" state="1" pen="0,0,0" brush="255,255,255"/>
          </graphics>
        </attribute>
        <attribute name="Multiplicity" id="43833" net="1">
          <![CDATA[1]]>
          <graphics count="1">
            <graphic xoff="20.00" x="589.77" y="729.93" id="43834" net="1" show="1" grparent="43835" state="1" pen="0,0,0" brush="255,255,255"/>
          </graphics>
        </attribute>
        <graphics count="1">
          <graphic id="43835" net="1" source="34768" target="42397" state="1" show="1" pen="0,0,0" brush="0,0,0" edge_designtype="3">
            <points count="2">
              <point x="910.00" y="836.86"/>
              <point x="229.54" y="623.00"/>
            </points>
          </graphic>
        </graphics>
      </edge>
      <edge source="42431" target="34805" id="43836" net="1">
        <attribute name="Comment" id="43837" net="1">
          <![CDATA[]]>
          <graphics count="1">
            <graphic xoff="40.00" x="979.90" y="750.02" id="43838" net="1" show="1" grparent="43841" state="1" pen="0,0,0" brush="255,255,255"/>
          </graphics>
        </attribute>
        <attribute name="Multiplicity" id="43839" net="1">
          <![CDATA[1]]>
          <graphics count="1">
            <graphic xoff="20.00" x="959.90" y="750.02" id="43840" net="1" show="1" grparent="43841" state="1" pen="0,0,0" brush="255,255,255"/>
          </graphics>
        </attribute>
        <graphics count="1">
          <graphic id="43841" net="1" source="42441" target="34813" state="1" show="1" pen="0,0,0" brush="0,0,0" edge_designtype="3">
            <points count="2">
              <point x="609.79" y="817.98"/>
              <point x="1270.00" y="682.06"/>
            </points>
          </graphic>
        </graphics>
      </edge>
      <edge source="34805" target="42431" id="43842" net="1">
        <attribute name="Comment" id="43843" net="1">
          <![CDATA[]]>
          <graphics count="1">
            <graphic xoff="40.00" x="979.90" y="750.02" id="43844" net="1" show="1" grparent="43847" state="1" pen="0,0,0" brush="255,255,255"/>
          </graphics>
        </attribute>
        <attribute name="Multiplicity" id="43845" net="1">
          <![CDATA[1]]>
          <graphics count="1">
            <graphic xoff="20.00" x="959.90" y="750.02" id="43846" net="1" show="1" grparent="43847" state="1" pen="0,0,0" brush="255,255,255"/>
          </graphics>
        </attribute>
        <graphics count="1">
          <graphic id="43847" net="1" source="34813" target="42441" state="1" show="1" pen="0,0,0" brush="0,0,0" edge_designtype="3">
            <points count="2">
              <point x="1270.00" y="682.06"/>
              <point x="609.79" y="817.98"/>
            </points>
          </graphic>
        </graphics>
      </edge>
      <edge source="42464" target="34805" id="43848" net="1">
        <attribute name="Comment" id="43849" net="1">
          <![CDATA[]]>
          <graphics count="1">
            <graphic xoff="40.00" x="1239.30" y="569.04" id="43850" net="1" show="1" grparent="43853" state="1" pen="0,0,0" brush="255,255,255"/>
          </graphics>
        </attribute>
        <attribute name="Multiplicity" id="43851" net="1">
          <![CDATA[1]]>
          <graphics count="1">
            <graphic xoff="20.00" x="1219.30" y="569.04" id="43852" net="1" show="1" grparent="43853" state="1" pen="0,0,0" brush="255,255,255"/>
          </graphics>
        </attribute>
        <graphics count="1">
          <graphic id="43853" net="1" source="42474" target="34813" state="1" show="1" pen="0,0,0" brush="0,0,0" edge_designtype="3">
            <points count="2">
              <point x="1125.88" y="468.09"/>
              <point x="1272.73" y="670.00"/>
            </points>
          </graphic>
        </graphics>
      </edge>
      <edge source="34805" target="42464" id="43854" net="1">
        <attribute name="Comment" id="43855" net="1">
          <![CDATA[]]>
          <graphics count="1">
            <graphic xoff="40.00" x="1239.30" y="569.04" id="43856" net="1" show="1" grparent="43859" state="1" pen="0,0,0" brush="255,255,255"/>
          </graphics>
        </attribute>
        <attribute name="Multiplicity" id="43857" net="1">
          <![CDATA[1]]>
          <graphics count="1">
            <graphic xoff="20.00" x="1219.30" y="569.04" id="43858" net="1" show="1" grparent="43859" state="1" pen="0,0,0" brush="255,255,255"/>
          </graphics>
        </attribute>
        <graphics count="1">
          <graphic id="43859" net="1" source="34813" target="42474" state="1" show="1" pen="0,0,0" brush="0,0,0" edge_designtype="3">
            <points count="2">
              <point x="1272.73" y="670.00"/>
              <point x="1125.88" y="468.09"/>
            </points>
          </graphic>
        </graphics>
      </edge>
      <edge source="42376" target="34805" id="43860" net="1">
        <attribute name="Comment" id="43861" net="1">
          <![CDATA[]]>
          <graphics count="1">
            <graphic xoff="40.00" x="810.00" y="680.00" id="43862" net="1" show="1" grparent="43865" state="1" pen="0,0,0" brush="255,255,255"/>
          </graphics>
        </attribute>
        <attribute name="Multiplicity" id="43863" net="1">
          <![CDATA[1]]>
          <graphics count="1">
            <graphic xoff="20.00" x="790.00" y="680.00" id="43864" net="1" show="1" grparent="43865" state="1" pen="0,0,0" brush="255,255,255"/>
          </graphics>
        </attribute>
        <graphics count="1">
          <graphic id="43865" net="1" source="42386" target="34813" state="1" show="1" pen="0,0,0" brush="0,0,0" edge_designtype="3">
            <points count="2">
              <point x="270.00" y="680.00"/>
              <point x="1270.00" y="680.00"/>
            </points>
          </graphic>
        </graphics>
      </edge>
      <edge source="34805" target="42376" id="43866" net="1">
        <attribute name="Comment" id="43867" net="1">
          <![CDATA[]]>
          <graphics count="1">
            <graphic xoff="40.00" x="810.00" y="680.00" id="43868" net="1" show="1" grparent="43871" state="1" pen="0,0,0" brush="255,255,255"/>
          </graphics>
        </attribute>
        <attribute name="Multiplicity" id="43869" net="1">
          <![CDATA[1]]>
          <graphics count="1">
            <graphic xoff="20.00" x="790.00" y="680.00" id="43870" net="1" show="1" grparent="43871" state="1" pen="0,0,0" brush="255,255,255"/>
          </graphics>
        </attribute>
        <graphics count="1">
          <graphic id="43871" net="1" source="34813" target="42386" state="1" show="1" pen="0,0,0" brush="0,0,0" edge_designtype="3">
            <points count="2">
              <point x="1270.00" y="680.00"/>
              <point x="270.00" y="680.00"/>
            </points>
          </graphic>
        </graphics>
      </edge>
      <edge source="42376" target="34796" id="43896" net="1">
        <attribute name="Comment" id="43897" net="1">
          <![CDATA[]]>
          <graphics count="1">
            <graphic xoff="40.00" x="629.96" y="640.00" id="43898" net="1" show="1" grparent="43901" state="1" pen="0,0,0" brush="255,255,255"/>
          </graphics>
        </attribute>
        <attribute name="Multiplicity" id="43899" net="1">
          <![CDATA[1]]>
          <graphics count="1">
            <graphic xoff="20.00" x="609.96" y="640.00" id="43900" net="1" show="1" grparent="43901" state="1" pen="0,0,0" brush="255,255,255"/>
          </graphics>
        </attribute>
        <graphics count="1">
          <graphic id="43901" net="1" source="42386" target="34804" state="1" show="1" pen="0,0,0" brush="0,0,0" edge_designtype="3">
            <points count="2">
              <point x="269.93" y="678.80"/>
              <point x="910.00" y="601.21"/>
            </points>
          </graphic>
        </graphics>
      </edge>
      <edge source="34796" target="42376" id="43902" net="1">
        <attribute name="Comment" id="43903" net="1">
          <![CDATA[]]>
          <graphics count="1">
            <graphic xoff="40.00" x="629.96" y="640.00" id="43904" net="1" show="1" grparent="43907" state="1" pen="0,0,0" brush="255,255,255"/>
          </graphics>
        </attribute>
        <attribute name="Multiplicity" id="43905" net="1">
          <![CDATA[1]]>
          <graphics count="1">
            <graphic xoff="20.00" x="609.96" y="640.00" id="43906" net="1" show="1" grparent="43907" state="1" pen="0,0,0" brush="255,255,255"/>
          </graphics>
        </attribute>
        <graphics count="1">
          <graphic id="43907" net="1" source="34804" target="42386" state="1" show="1" pen="0,0,0" brush="0,0,0" edge_designtype="3">
            <points count="2">
              <point x="910.00" y="601.21"/>
              <point x="269.93" y="678.80"/>
            </points>
          </graphic>
        </graphics>
      </edge>
      <edge source="42376" target="34787" id="43932" net="1">
        <attribute name="Comment" id="43933" net="1">
          <![CDATA[]]>
          <graphics count="1">
            <graphic xoff="40.00" x="630.00" y="670.00" id="43934" net="1" show="1" grparent="43937" state="1" pen="0,0,0" brush="255,255,255"/>
          </graphics>
        </attribute>
        <attribute name="Multiplicity" id="43935" net="1">
          <![CDATA[1]]>
          <graphics count="1">
            <graphic xoff="20.00" x="610.00" y="670.00" id="43936" net="1" show="1" grparent="43937" state="1" pen="0,0,0" brush="255,255,255"/>
          </graphics>
        </attribute>
        <graphics count="1">
          <graphic id="43937" net="1" source="42386" target="34795" state="1" show="1" pen="0,0,0" brush="0,0,0" edge_designtype="3">
            <points count="2">
              <point x="270.00" y="679.70"/>
              <point x="910.00" y="660.30"/>
            </points>
          </graphic>
        </graphics>
      </edge>
      <edge source="34787" target="42376" id="43938" net="1">
        <attribute name="Comment" id="43939" net="1">
          <![CDATA[]]>
          <graphics count="1">
            <graphic xoff="40.00" x="630.00" y="670.00" id="43940" net="1" show="1" grparent="43943" state="1" pen="0,0,0" brush="255,255,255"/>
          </graphics>
        </attribute>
        <attribute name="Multiplicity" id="43941" net="1">
          <![CDATA[1]]>
          <graphics count="1">
            <graphic xoff="20.00" x="610.00" y="670.00" id="43942" net="1" show="1" grparent="43943" state="1" pen="0,0,0" brush="255,255,255"/>
          </graphics>
        </attribute>
        <graphics count="1">
          <graphic id="43943" net="1" source="34795" target="42386" state="1" show="1" pen="0,0,0" brush="0,0,0" edge_designtype="3">
            <points count="2">
              <point x="910.00" y="660.30"/>
              <point x="270.00" y="679.70"/>
            </points>
          </graphic>
        </graphics>
      </edge>
      <edge source="42431" target="34814" id="43944" net="1">
        <attribute name="Comment" id="43945" net="1">
          <![CDATA[]]>
          <graphics count="1">
            <graphic xoff="40.00" x="979.97" y="780.00" id="43946" net="1" show="1" grparent="43949" state="1" pen="0,0,0" brush="255,255,255"/>
          </graphics>
        </attribute>
        <attribute name="Multiplicity" id="43947" net="1">
          <![CDATA[1]]>
          <graphics count="1">
            <graphic xoff="20.00" x="959.97" y="780.00" id="43948" net="1" show="1" grparent="43949" state="1" pen="0,0,0" brush="255,255,255"/>
          </graphics>
        </attribute>
        <graphics count="1">
          <graphic id="43949" net="1" source="42441" target="34822" state="1" show="1" pen="0,0,0" brush="0,0,0" edge_designtype="3">
            <points count="2">
              <point x="609.93" y="818.83"/>
              <point x="1270.00" y="741.18"/>
            </points>
          </graphic>
        </graphics>
      </edge>
      <edge source="34814" target="42431" id="43950" net="1">
        <attribute name="Comment" id="43951" net="1">
          <![CDATA[]]>
          <graphics count="1">
            <graphic xoff="40.00" x="979.97" y="780.00" id="43952" net="1" show="1" grparent="43955" state="1" pen="0,0,0" brush="255,255,255"/>
          </graphics>
        </attribute>
        <attribute name="Multiplicity" id="43953" net="1">
          <![CDATA[1]]>
          <graphics count="1">
            <graphic xoff="20.00" x="959.97" y="780.00" id="43954" net="1" show="1" grparent="43955" state="1" pen="0,0,0" brush="255,255,255"/>
          </graphics>
        </attribute>
        <graphics count="1">
          <graphic id="43955" net="1" source="34822" target="42441" state="1" show="1" pen="0,0,0" brush="0,0,0" edge_designtype="3">
            <points count="2">
              <point x="1270.00" y="741.18"/>
              <point x="609.93" y="818.83"/>
            </points>
          </graphic>
        </graphics>
      </edge>
      <edge source="42475" target="34814" id="43956" net="1">
        <attribute name="Comment" id="43957" net="1">
          <![CDATA[]]>
          <graphics count="1">
            <graphic xoff="40.00" x="1219.59" y="569.31" id="43958" net="1" show="1" grparent="43961" state="1" pen="0,0,0" brush="255,255,255"/>
          </graphics>
        </attribute>
        <attribute name="Multiplicity" id="43959" net="1">
          <![CDATA[1]]>
          <graphics count="1">
            <graphic xoff="20.00" x="1199.59" y="569.31" id="43960" net="1" show="1" grparent="43961" state="1" pen="0,0,0" brush="255,255,255"/>
          </graphics>
        </attribute>
        <graphics count="1">
          <graphic id="43961" net="1" source="42485" target="34822" state="1" show="1" pen="0,0,0" brush="0,0,0" edge_designtype="3">
            <points count="2">
              <point x="1085.07" y="408.62"/>
              <point x="1274.12" y="730.00"/>
            </points>
          </graphic>
        </graphics>
      </edge>
      <edge source="34814" target="42475" id="43962" net="1">
        <attribute name="Comment" id="43963" net="1">
          <![CDATA[]]>
          <graphics count="1">
            <graphic xoff="40.00" x="1219.59" y="569.31" id="43964" net="1" show="1" grparent="43967" state="1" pen="0,0,0" brush="255,255,255"/>
          </graphics>
        </attribute>
        <attribute name="Multiplicity" id="43965" net="1">
          <![CDATA[1]]>
          <graphics count="1">
            <graphic xoff="20.00" x="1199.59" y="569.31" id="43966" net="1" show="1" grparent="43967" state="1" pen="0,0,0" brush="255,255,255"/>
          </graphics>
        </attribute>
        <graphics count="1">
          <graphic id="43967" net="1" source="34822" target="42485" state="1" show="1" pen="0,0,0" brush="0,0,0" edge_designtype="3">
            <points count="2">
              <point x="1274.12" y="730.00"/>
              <point x="1085.07" y="408.62"/>
            </points>
          </graphic>
        </graphics>
      </edge>
      <edge source="42376" target="34814" id="43968" net="1">
        <attribute name="Comment" id="43969" net="1">
          <![CDATA[]]>
          <graphics count="1">
            <graphic xoff="40.00" x="809.99" y="710.00" id="43970" net="1" show="1" grparent="43973" state="1" pen="0,0,0" brush="255,255,255"/>
          </graphics>
        </attribute>
        <attribute name="Multiplicity" id="43971" net="1">
          <![CDATA[1]]>
          <graphics count="1">
            <graphic xoff="20.00" x="789.99" y="710.00" id="43972" net="1" show="1" grparent="43973" state="1" pen="0,0,0" brush="255,255,255"/>
          </graphics>
        </attribute>
        <graphics count="1">
          <graphic id="43973" net="1" source="42386" target="34822" state="1" show="1" pen="0,0,0" brush="0,0,0" edge_designtype="3">
            <points count="2">
              <point x="269.98" y="680.59"/>
              <point x="1270.00" y="739.41"/>
            </points>
          </graphic>
        </graphics>
      </edge>
      <edge source="34814" target="42376" id="43974" net="1">
        <attribute name="Comment" id="43975" net="1">
          <![CDATA[]]>
          <graphics count="1">
            <graphic xoff="40.00" x="809.99" y="710.00" id="43976" net="1" show="1" grparent="43979" state="1" pen="0,0,0" brush="255,255,255"/>
          </graphics>
        </attribute>
        <attribute name="Multiplicity" id="43977" net="1">
          <![CDATA[1]]>
          <graphics count="1">
            <graphic xoff="20.00" x="789.99" y="710.00" id="43978" net="1" show="1" grparent="43979" state="1" pen="0,0,0" brush="255,255,255"/>
          </graphics>
        </attribute>
        <graphics count="1">
          <graphic id="43979" net="1" source="34822" target="42386" state="1" show="1" pen="0,0,0" brush="0,0,0" edge_designtype="3">
            <points count="2">
              <point x="1270.00" y="739.41"/>
              <point x="269.98" y="680.59"/>
            </points>
          </graphic>
        </graphics>
      </edge>
      <edge source="42431" target="34823" id="43980" net="1">
        <attribute name="Comment" id="43981" net="1">
          <![CDATA[]]>
          <graphics count="1">
            <graphic xoff="40.00" x="980.00" y="810.00" id="43982" net="1" show="1" grparent="43985" state="1" pen="0,0,0" brush="255,255,255"/>
          </graphics>
        </attribute>
        <attribute name="Multiplicity" id="43983" net="1">
          <![CDATA[1]]>
          <graphics count="1">
            <graphic xoff="20.00" x="960.00" y="810.00" id="43984" net="1" show="1" grparent="43985" state="1" pen="0,0,0" brush="255,255,255"/>
          </graphics>
        </attribute>
        <graphics count="1">
          <graphic id="43985" net="1" source="42441" target="34831" state="1" show="1" pen="0,0,0" brush="0,0,0" edge_designtype="3">
            <points count="2">
              <point x="610.00" y="819.71"/>
              <point x="1270.00" y="800.29"/>
            </points>
          </graphic>
        </graphics>
      </edge>
      <edge source="34823" target="42431" id="43986" net="1">
        <attribute name="Comment" id="43987" net="1">
          <![CDATA[]]>
          <graphics count="1">
            <graphic xoff="40.00" x="980.00" y="810.00" id="43988" net="1" show="1" grparent="43991" state="1" pen="0,0,0" brush="255,255,255"/>
          </graphics>
        </attribute>
        <attribute name="Multiplicity" id="43989" net="1">
          <![CDATA[1]]>
          <graphics count="1">
            <graphic xoff="20.00" x="960.00" y="810.00" id="43990" net="1" show="1" grparent="43991" state="1" pen="0,0,0" brush="255,255,255"/>
          </graphics>
        </attribute>
        <graphics count="1">
          <graphic id="43991" net="1" source="34831" target="42441" state="1" show="1" pen="0,0,0" brush="0,0,0" edge_designtype="3">
            <points count="2">
              <point x="1270.00" y="800.29"/>
              <point x="610.00" y="819.71"/>
            </points>
          </graphic>
        </graphics>
      </edge>
      <edge source="42464" target="34823" id="43992" net="1">
        <attribute name="Comment" id="43993" net="1">
          <![CDATA[]]>
          <graphics count="1">
            <graphic xoff="40.00" x="1239.78" y="629.52" id="43994" net="1" show="1" grparent="43997" state="1" pen="0,0,0" brush="255,255,255"/>
          </graphics>
        </attribute>
        <attribute name="Multiplicity" id="43995" net="1">
          <![CDATA[1]]>
          <graphics count="1">
            <graphic xoff="20.00" x="1219.78" y="629.52" id="43996" net="1" show="1" grparent="43997" state="1" pen="0,0,0" brush="255,255,255"/>
          </graphics>
        </attribute>
        <graphics count="1">
          <graphic id="43997" net="1" source="42474" target="34831" state="1" show="1" pen="0,0,0" brush="0,0,0" edge_designtype="3">
            <points count="2">
              <point x="1124.26" y="469.05"/>
              <point x="1275.29" y="790.00"/>
            </points>
          </graphic>
        </graphics>
      </edge>
      <edge source="34823" target="42464" id="43998" net="1">
        <attribute name="Comment" id="43999" net="1">
          <![CDATA[]]>
          <graphics count="1">
            <graphic xoff="40.00" x="1239.78" y="629.52" id="44000" net="1" show="1" grparent="44003" state="1" pen="0,0,0" brush="255,255,255"/>
          </graphics>
        </attribute>
        <attribute name="Multiplicity" id="44001" net="1">
          <![CDATA[1]]>
          <graphics count="1">
            <graphic xoff="20.00" x="1219.78" y="629.52" id="44002" net="1" show="1" grparent="44003" state="1" pen="0,0,0" brush="255,255,255"/>
          </graphics>
        </attribute>
        <graphics count="1">
          <graphic id="44003" net="1" source="34831" target="42474" state="1" show="1" pen="0,0,0" brush="0,0,0" edge_designtype="3">
            <points count="2">
              <point x="1275.29" y="790.00"/>
              <point x="1124.26" y="469.05"/>
            </points>
          </graphic>
        </graphics>
      </edge>
      <edge source="42387" target="34823" id="44004" net="1">
        <attribute name="Comment" id="44005" net="1">
          <![CDATA[]]>
          <graphics count="1">
            <graphic xoff="40.00" x="789.93" y="709.99" id="44006" net="1" show="1" grparent="44009" state="1" pen="0,0,0" brush="255,255,255"/>
          </graphics>
        </attribute>
        <attribute name="Multiplicity" id="44007" net="1">
          <![CDATA[1]]>
          <graphics count="1">
            <graphic xoff="20.00" x="769.93" y="709.99" id="44008" net="1" show="1" grparent="44009" state="1" pen="0,0,0" brush="255,255,255"/>
          </graphics>
        </attribute>
        <graphics count="1">
          <graphic id="44009" net="1" source="42397" target="34831" state="1" show="1" pen="0,0,0" brush="0,0,0" edge_designtype="3">
            <points count="2">
              <point x="229.86" y="621.67"/>
              <point x="1270.00" y="798.30"/>
            </points>
          </graphic>
        </graphics>
      </edge>
      <edge source="34823" target="42387" id="44010" net="1">
        <attribute name="Comment" id="44011" net="1">
          <![CDATA[]]>
          <graphics count="1">
            <graphic xoff="40.00" x="789.93" y="709.99" id="44012" net="1" show="1" grparent="44015" state="1" pen="0,0,0" brush="255,255,255"/>
          </graphics>
        </attribute>
        <attribute name="Multiplicity" id="44013" net="1">
          <![CDATA[1]]>
          <graphics count="1">
            <graphic xoff="20.00" x="769.93" y="709.99" id="44014" net="1" show="1" grparent="44015" state="1" pen="0,0,0" brush="255,255,255"/>
          </graphics>
        </attribute>
        <graphics count="1">
          <graphic id="44015" net="1" source="34831" target="42397" state="1" show="1" pen="0,0,0" brush="0,0,0" edge_designtype="3">
            <points count="2">
              <point x="1270.00" y="798.30"/>
              <point x="229.86" y="621.67"/>
            </points>
          </graphic>
        </graphics>
      </edge>
      <edge source="42409" target="33165" id="44016" net="1">
        <attribute name="Comment" id="44017" net="1">
          <![CDATA[]]>
          <graphics count="1">
            <graphic xoff="40.00" x="799.70" y="320.11" id="44018" net="1" show="1" grparent="44021" state="1" pen="0,0,0" brush="255,255,255"/>
          </graphics>
        </attribute>
        <attribute name="Multiplicity" id="44019" net="1">
          <![CDATA[1]]>
          <graphics count="1">
            <graphic xoff="20.00" x="779.70" y="320.11" id="44020" net="1" show="1" grparent="44021" state="1" pen="0,0,0" brush="255,255,255"/>
          </graphics>
        </attribute>
        <graphics count="1">
          <graphic id="44021" net="1" source="42419" target="33173" state="1" show="1" pen="0,0,0" brush="0,0,0" edge_designtype="3">
            <points count="2">
              <point x="549.40" y="396.58"/>
              <point x="970.00" y="243.64"/>
            </points>
          </graphic>
        </graphics>
      </edge>
      <edge source="33165" target="42409" id="44022" net="1">
        <attribute name="Comment" id="44023" net="1">
          <![CDATA[]]>
          <graphics count="1">
            <graphic xoff="40.00" x="799.70" y="320.11" id="44024" net="1" show="1" grparent="44027" state="1" pen="0,0,0" brush="255,255,255"/>
          </graphics>
        </attribute>
        <attribute name="Multiplicity" id="44025" net="1">
          <![CDATA[1]]>
          <graphics count="1">
            <graphic xoff="20.00" x="779.70" y="320.11" id="44026" net="1" show="1" grparent="44027" state="1" pen="0,0,0" brush="255,255,255"/>
          </graphics>
        </attribute>
        <graphics count="1">
          <graphic id="44027" net="1" source="33173" target="42419" state="1" show="1" pen="0,0,0" brush="0,0,0" edge_designtype="3">
            <points count="2">
              <point x="970.00" y="243.64"/>
              <point x="549.40" y="396.58"/>
            </points>
          </graphic>
        </graphics>
      </edge>
      <edge source="42387" target="33165" id="44028" net="1">
        <attribute name="Comment" id="44029" net="1">
          <![CDATA[]]>
          <graphics count="1">
            <graphic xoff="40.00" x="639.47" y="430.26" id="44030" net="1" show="1" grparent="44033" state="1" pen="0,0,0" brush="255,255,255"/>
          </graphics>
        </attribute>
        <attribute name="Multiplicity" id="44031" net="1">
          <![CDATA[1]]>
          <graphics count="1">
            <graphic xoff="20.00" x="619.47" y="430.26" id="44032" net="1" show="1" grparent="44033" state="1" pen="0,0,0" brush="255,255,255"/>
          </graphics>
        </attribute>
        <graphics count="1">
          <graphic id="44033" net="1" source="42397" target="33173" state="1" show="1" pen="0,0,0" brush="0,0,0" edge_designtype="3">
            <points count="2">
              <point x="228.94" y="615.53"/>
              <point x="970.00" y="245.00"/>
            </points>
          </graphic>
        </graphics>
      </edge>
      <edge source="33165" target="42387" id="44034" net="1">
        <attribute name="Comment" id="44035" net="1">
          <![CDATA[]]>
          <graphics count="1">
            <graphic xoff="40.00" x="639.47" y="430.26" id="44036" net="1" show="1" grparent="44039" state="1" pen="0,0,0" brush="255,255,255"/>
          </graphics>
        </attribute>
        <attribute name="Multiplicity" id="44037" net="1">
          <![CDATA[1]]>
          <graphics count="1">
            <graphic xoff="20.00" x="619.47" y="430.26" id="44038" net="1" show="1" grparent="44039" state="1" pen="0,0,0" brush="255,255,255"/>
          </graphics>
        </attribute>
        <graphics count="1">
          <graphic id="44039" net="1" source="33173" target="42397" state="1" show="1" pen="0,0,0" brush="0,0,0" edge_designtype="3">
            <points count="2">
              <point x="970.00" y="245.00"/>
              <point x="228.94" y="615.53"/>
            </points>
          </graphic>
        </graphics>
      </edge>
      <edge source="42464" target="33165" id="44040" net="1">
        <attribute name="Comment" id="44041" net="1">
          <![CDATA[]]>
          <graphics count="1">
            <graphic xoff="40.00" x="1090.50" y="350.78" id="44042" net="1" show="1" grparent="44045" state="1" pen="0,0,0" brush="255,255,255"/>
          </graphics>
        </attribute>
        <attribute name="Multiplicity" id="44043" net="1">
          <![CDATA[1]]>
          <graphics count="1">
            <graphic xoff="20.00" x="1070.50" y="350.78" id="44044" net="1" show="1" grparent="44045" state="1" pen="0,0,0" brush="255,255,255"/>
          </graphics>
        </attribute>
        <graphics count="1">
          <graphic id="44045" net="1" source="42474" target="33173" state="1" show="1" pen="0,0,0" brush="0,0,0" edge_designtype="3">
            <points count="2">
              <point x="1114.63" y="451.56"/>
              <point x="986.36" y="250.00"/>
            </points>
          </graphic>
        </graphics>
      </edge>
      <edge source="33165" target="42464" id="44046" net="1">
        <attribute name="Comment" id="44047" net="1">
          <![CDATA[]]>
          <graphics count="1">
            <graphic xoff="40.00" x="1090.50" y="350.78" id="44048" net="1" show="1" grparent="44051" state="1" pen="0,0,0" brush="255,255,255"/>
          </graphics>
        </attribute>
        <attribute name="Multiplicity" id="44049" net="1">
          <![CDATA[1]]>
          <graphics count="1">
            <graphic xoff="20.00" x="1070.50" y="350.78" id="44050" net="1" show="1" grparent="44051" state="1" pen="0,0,0" brush="255,255,255"/>
          </graphics>
        </attribute>
        <graphics count="1">
          <graphic id="44051" net="1" source="33173" target="42474" state="1" show="1" pen="0,0,0" brush="0,0,0" edge_designtype="3">
            <points count="2">
              <point x="986.36" y="250.00"/>
              <point x="1114.63" y="451.56"/>
            </points>
          </graphic>
        </graphics>
      </edge>
      <edge source="42453" target="33165" id="44052" net="1">
        <attribute name="Comment" id="44053" net="1">
          <![CDATA[]]>
          <graphics count="1">
            <graphic xoff="40.00" x="1070.02" y="470.11" id="44054" net="1" show="1" grparent="44057" state="1" pen="0,0,0" brush="255,255,255"/>
          </graphics>
        </attribute>
        <attribute name="Multiplicity" id="44055" net="1">
          <![CDATA[1]]>
          <graphics count="1">
            <graphic xoff="20.00" x="1050.02" y="470.11" id="44056" net="1" show="1" grparent="44057" state="1" pen="0,0,0" brush="255,255,255"/>
          </graphics>
        </attribute>
        <graphics count="1">
          <graphic id="44057" net="1" source="42463" target="33173" state="1" show="1" pen="0,0,0" brush="0,0,0" edge_designtype="3">
            <points count="2">
              <point x="1077.88" y="690.23"/>
              <point x="982.17" y="250.00"/>
            </points>
          </graphic>
        </graphics>
      </edge>
      <edge source="33165" target="42453" id="44058" net="1">
        <attribute name="Comment" id="44059" net="1">
          <![CDATA[]]>
          <graphics count="1">
            <graphic xoff="40.00" x="1070.02" y="470.11" id="44060" net="1" show="1" grparent="44063" state="1" pen="0,0,0" brush="255,255,255"/>
          </graphics>
        </attribute>
        <attribute name="Multiplicity" id="44061" net="1">
          <![CDATA[1]]>
          <graphics count="1">
            <graphic xoff="20.00" x="1050.02" y="470.11" id="44062" net="1" show="1" grparent="44063" state="1" pen="0,0,0" brush="255,255,255"/>
          </graphics>
        </attribute>
        <graphics count="1">
          <graphic id="44063" net="1" source="33173" target="42463" state="1" show="1" pen="0,0,0" brush="0,0,0" edge_designtype="3">
            <points count="2">
              <point x="982.17" y="250.00"/>
              <point x="1077.88" y="690.23"/>
            </points>
          </graphic>
        </graphics>
      </edge>
      <edge source="42398" target="33120" id="44064" net="1">
        <attribute name="Comment" id="44065" net="1">
          <![CDATA[]]>
          <graphics count="1">
            <graphic xoff="40.00" x="738.69" y="351.20" id="44066" net="1" show="1" grparent="44069" state="1" pen="0,0,0" brush="255,255,255"/>
          </graphics>
        </attribute>
        <attribute name="Multiplicity" id="44067" net="1">
          <![CDATA[1]]>
          <graphics count="1">
            <graphic xoff="20.00" x="718.69" y="351.20" id="44068" net="1" show="1" grparent="44069" state="1" pen="0,0,0" brush="255,255,255"/>
          </graphics>
        </attribute>
        <graphics count="1">
          <graphic id="44069" net="1" source="42408" target="33128" state="1" show="1" pen="0,0,0" brush="0,0,0" edge_designtype="3">
            <points count="2">
              <point x="587.37" y="453.24"/>
              <point x="810.00" y="249.17"/>
            </points>
          </graphic>
        </graphics>
      </edge>
      <edge source="33120" target="42398" id="44070" net="1">
        <attribute name="Comment" id="44071" net="1">
          <![CDATA[]]>
          <graphics count="1">
            <graphic xoff="40.00" x="738.69" y="351.20" id="44072" net="1" show="1" grparent="44075" state="1" pen="0,0,0" brush="255,255,255"/>
          </graphics>
        </attribute>
        <attribute name="Multiplicity" id="44073" net="1">
          <![CDATA[1]]>
          <graphics count="1">
            <graphic xoff="20.00" x="718.69" y="351.20" id="44074" net="1" show="1" grparent="44075" state="1" pen="0,0,0" brush="255,255,255"/>
          </graphics>
        </attribute>
        <graphics count="1">
          <graphic id="44075" net="1" source="33128" target="42408" state="1" show="1" pen="0,0,0" brush="0,0,0" edge_designtype="3">
            <points count="2">
              <point x="810.00" y="249.17"/>
              <point x="587.37" y="453.24"/>
            </points>
          </graphic>
        </graphics>
      </edge>
      <edge source="42387" target="33120" id="44076" net="1">
        <attribute name="Comment" id="44077" net="1">
          <![CDATA[]]>
          <graphics count="1">
            <graphic xoff="40.00" x="559.22" y="430.49" id="44078" net="1" show="1" grparent="44081" state="1" pen="0,0,0" brush="255,255,255"/>
          </graphics>
        </attribute>
        <attribute name="Multiplicity" id="44079" net="1">
          <![CDATA[1]]>
          <graphics count="1">
            <graphic xoff="20.00" x="539.22" y="430.49" id="44080" net="1" show="1" grparent="44081" state="1" pen="0,0,0" brush="255,255,255"/>
          </graphics>
        </attribute>
        <graphics count="1">
          <graphic id="44081" net="1" source="42397" target="33128" state="1" show="1" pen="0,0,0" brush="0,0,0" edge_designtype="3">
            <points count="2">
              <point x="228.45" y="614.65"/>
              <point x="810.00" y="246.33"/>
            </points>
          </graphic>
        </graphics>
      </edge>
      <edge source="33120" target="42387" id="44082" net="1">
        <attribute name="Comment" id="44083" net="1">
          <![CDATA[]]>
          <graphics count="1">
            <graphic xoff="40.00" x="559.22" y="430.49" id="44084" net="1" show="1" grparent="44087" state="1" pen="0,0,0" brush="255,255,255"/>
          </graphics>
        </attribute>
        <attribute name="Multiplicity" id="44085" net="1">
          <![CDATA[1]]>
          <graphics count="1">
            <graphic xoff="20.00" x="539.22" y="430.49" id="44086" net="1" show="1" grparent="44087" state="1" pen="0,0,0" brush="255,255,255"/>
          </graphics>
        </attribute>
        <graphics count="1">
          <graphic id="44087" net="1" source="33128" target="42397" state="1" show="1" pen="0,0,0" brush="0,0,0" edge_designtype="3">
            <points count="2">
              <point x="810.00" y="246.33"/>
              <point x="228.45" y="614.65"/>
            </points>
          </graphic>
        </graphics>
      </edge>
      <edge source="42453" target="33120" id="44088" net="1">
        <attribute name="Comment" id="44089" net="1">
          <![CDATA[]]>
          <graphics count="1">
            <graphic xoff="40.00" x="990.37" y="470.65" id="44090" net="1" show="1" grparent="44093" state="1" pen="0,0,0" brush="255,255,255"/>
          </graphics>
        </attribute>
        <attribute name="Multiplicity" id="44091" net="1">
          <![CDATA[1]]>
          <graphics count="1">
            <graphic xoff="20.00" x="970.37" y="470.65" id="44092" net="1" show="1" grparent="44093" state="1" pen="0,0,0" brush="255,255,255"/>
          </graphics>
        </attribute>
        <graphics count="1">
          <graphic id="44093" net="1" source="42463" target="33128" state="1" show="1" pen="0,0,0" brush="0,0,0" edge_designtype="3">
            <points count="2">
              <point x="1075.08" y="691.29"/>
              <point x="825.65" y="250.00"/>
            </points>
          </graphic>
        </graphics>
      </edge>
      <edge source="33120" target="42453" id="44094" net="1">
        <attribute name="Comment" id="44095" net="1">
          <![CDATA[]]>
          <graphics count="1">
            <graphic xoff="40.00" x="990.37" y="470.65" id="44096" net="1" show="1" grparent="44099" state="1" pen="0,0,0" brush="255,255,255"/>
          </graphics>
        </attribute>
        <attribute name="Multiplicity" id="44097" net="1">
          <![CDATA[1]]>
          <graphics count="1">
            <graphic xoff="20.00" x="970.37" y="470.65" id="44098" net="1" show="1" grparent="44099" state="1" pen="0,0,0" brush="255,255,255"/>
          </graphics>
        </attribute>
        <graphics count="1">
          <graphic id="44099" net="1" source="33128" target="42463" state="1" show="1" pen="0,0,0" brush="0,0,0" edge_designtype="3">
            <points count="2">
              <point x="825.65" y="250.00"/>
              <point x="1075.08" y="691.29"/>
            </points>
          </graphic>
        </graphics>
      </edge>
      <edge source="42464" target="33120" id="44100" net="1">
        <attribute name="Comment" id="44101" net="1">
          <![CDATA[]]>
          <graphics count="1">
            <graphic xoff="40.00" x="1010.97" y="350.71" id="44102" net="1" show="1" grparent="44105" state="1" pen="0,0,0" brush="255,255,255"/>
          </graphics>
        </attribute>
        <attribute name="Multiplicity" id="44103" net="1">
          <![CDATA[1]]>
          <graphics count="1">
            <graphic xoff="20.00" x="990.97" y="350.71" id="44104" net="1" show="1" grparent="44105" state="1" pen="0,0,0" brush="255,255,255"/>
          </graphics>
        </attribute>
        <graphics count="1">
          <graphic id="44105" net="1" source="42474" target="33128" state="1" show="1" pen="0,0,0" brush="0,0,0" edge_designtype="3">
            <points count="2">
              <point x="1111.94" y="454.09"/>
              <point x="830.00" y="247.33"/>
            </points>
          </graphic>
        </graphics>
      </edge>
      <edge source="33120" target="42464" id="44106" net="1">
        <attribute name="Comment" id="44107" net="1">
          <![CDATA[]]>
          <graphics count="1">
            <graphic xoff="40.00" x="1010.97" y="350.71" id="44108" net="1" show="1" grparent="44111" state="1" pen="0,0,0" brush="255,255,255"/>
          </graphics>
        </attribute>
        <attribute name="Multiplicity" id="44109" net="1">
          <![CDATA[1]]>
          <graphics count="1">
            <graphic xoff="20.00" x="990.97" y="350.71" id="44110" net="1" show="1" grparent="44111" state="1" pen="0,0,0" brush="255,255,255"/>
          </graphics>
        </attribute>
        <graphics count="1">
          <graphic id="44111" net="1" source="33128" target="42474" state="1" show="1" pen="0,0,0" brush="0,0,0" edge_designtype="3">
            <points count="2">
              <point x="830.00" y="247.33"/>
              <point x="1111.94" y="454.09"/>
            </points>
          </graphic>
        </graphics>
      </edge>
      <edge source="42398" target="33183" id="44112" net="1">
        <attribute name="Comment" id="44113" net="1">
          <![CDATA[]]>
          <graphics count="1">
            <graphic xoff="40.00" x="839.13" y="310.59" id="44114" net="1" show="1" grparent="44117" state="1" pen="0,0,0" brush="255,255,255"/>
          </graphics>
        </attribute>
        <attribute name="Multiplicity" id="44115" net="1">
          <![CDATA[1]]>
          <graphics count="1">
            <graphic xoff="20.00" x="819.13" y="310.59" id="44116" net="1" show="1" grparent="44117" state="1" pen="0,0,0" brush="255,255,255"/>
          </graphics>
        </attribute>
        <graphics count="1">
          <graphic id="44117" net="1" source="42408" target="33191" state="1" show="1" pen="0,0,0" brush="0,0,0" edge_designtype="3">
            <points count="2">
              <point x="588.26" y="454.37"/>
              <point x="1010.00" y="166.82"/>
            </points>
          </graphic>
        </graphics>
      </edge>
      <edge source="33183" target="42398" id="44118" net="1">
        <attribute name="Comment" id="44119" net="1">
          <![CDATA[]]>
          <graphics count="1">
            <graphic xoff="40.00" x="839.13" y="310.59" id="44120" net="1" show="1" grparent="44123" state="1" pen="0,0,0" brush="255,255,255"/>
          </graphics>
        </attribute>
        <attribute name="Multiplicity" id="44121" net="1">
          <![CDATA[1]]>
          <graphics count="1">
            <graphic xoff="20.00" x="819.13" y="310.59" id="44122" net="1" show="1" grparent="44123" state="1" pen="0,0,0" brush="255,255,255"/>
          </graphics>
        </attribute>
        <graphics count="1">
          <graphic id="44123" net="1" source="33191" target="42408" state="1" show="1" pen="0,0,0" brush="0,0,0" edge_designtype="3">
            <points count="2">
              <point x="1010.00" y="166.82"/>
              <point x="588.26" y="454.37"/>
            </points>
          </graphic>
        </graphics>
      </edge>
      <edge source="42387" target="33183" id="44124" net="1">
        <attribute name="Comment" id="44125" net="1">
          <![CDATA[]]>
          <graphics count="1">
            <graphic xoff="40.00" x="659.33" y="390.38" id="44126" net="1" show="1" grparent="44129" state="1" pen="0,0,0" brush="255,255,255"/>
          </graphics>
        </attribute>
        <attribute name="Multiplicity" id="44127" net="1">
          <![CDATA[1]]>
          <graphics count="1">
            <graphic xoff="20.00" x="639.33" y="390.38" id="44128" net="1" show="1" grparent="44129" state="1" pen="0,0,0" brush="255,255,255"/>
          </graphics>
        </attribute>
        <graphics count="1">
          <graphic id="44129" net="1" source="42397" target="33191" state="1" show="1" pen="0,0,0" brush="0,0,0" edge_designtype="3">
            <points count="2">
              <point x="228.67" y="615.02"/>
              <point x="1010.00" y="165.75"/>
            </points>
          </graphic>
        </graphics>
      </edge>
      <edge source="33183" target="42387" id="44130" net="1">
        <attribute name="Comment" id="44131" net="1">
          <![CDATA[]]>
          <graphics count="1">
            <graphic xoff="40.00" x="659.33" y="390.38" id="44132" net="1" show="1" grparent="44135" state="1" pen="0,0,0" brush="255,255,255"/>
          </graphics>
        </attribute>
        <attribute name="Multiplicity" id="44133" net="1">
          <![CDATA[1]]>
          <graphics count="1">
            <graphic xoff="20.00" x="639.33" y="390.38" id="44134" net="1" show="1" grparent="44135" state="1" pen="0,0,0" brush="255,255,255"/>
          </graphics>
        </attribute>
        <graphics count="1">
          <graphic id="44135" net="1" source="33191" target="42397" state="1" show="1" pen="0,0,0" brush="0,0,0" edge_designtype="3">
            <points count="2">
              <point x="1010.00" y="165.75"/>
              <point x="228.67" y="615.02"/>
            </points>
          </graphic>
        </graphics>
      </edge>
      <edge source="42475" target="33183" id="44166" net="1">
        <attribute name="Comment" id="44167" net="1">
          <![CDATA[]]>
          <graphics count="1">
            <graphic xoff="40.00" x="1090.04" y="280.15" id="44168" net="1" show="1" grparent="44171" state="1" pen="0,0,0" brush="255,255,255"/>
          </graphics>
        </attribute>
        <attribute name="Multiplicity" id="44169" net="1">
          <![CDATA[1]]>
          <graphics count="1">
            <graphic xoff="20.00" x="1070.04" y="280.15" id="44170" net="1" show="1" grparent="44171" state="1" pen="0,0,0" brush="255,255,255"/>
          </graphics>
        </attribute>
        <graphics count="1">
          <graphic id="44171" net="1" source="42485" target="33191" state="1" show="1" pen="0,0,0" brush="0,0,0" edge_designtype="3">
            <points count="2">
              <point x="1077.57" y="390.30"/>
              <point x="1022.50" y="170.00"/>
            </points>
          </graphic>
        </graphics>
      </edge>
      <edge source="33183" target="42475" id="44172" net="1">
        <attribute name="Comment" id="44173" net="1">
          <![CDATA[]]>
          <graphics count="1">
            <graphic xoff="40.00" x="1090.04" y="280.15" id="44174" net="1" show="1" grparent="44177" state="1" pen="0,0,0" brush="255,255,255"/>
          </graphics>
        </attribute>
        <attribute name="Multiplicity" id="44175" net="1">
          <![CDATA[1]]>
          <graphics count="1">
            <graphic xoff="20.00" x="1070.04" y="280.15" id="44176" net="1" show="1" grparent="44177" state="1" pen="0,0,0" brush="255,255,255"/>
          </graphics>
        </attribute>
        <graphics count="1">
          <graphic id="44177" net="1" source="33191" target="42485" state="1" show="1" pen="0,0,0" brush="0,0,0" edge_designtype="3">
            <points count="2">
              <point x="1022.50" y="170.00"/>
              <point x="1077.57" y="390.30"/>
            </points>
          </graphic>
        </graphics>
      </edge>
      <edge source="42409" target="33111" id="44178" net="1">
        <attribute name="Comment" id="44179" net="1">
          <![CDATA[]]>
          <graphics count="1">
            <graphic xoff="40.00" x="708.96" y="300.80" id="44180" net="1" show="1" grparent="44183" state="1" pen="0,0,0" brush="255,255,255"/>
          </graphics>
        </attribute>
        <attribute name="Multiplicity" id="44181" net="1">
          <![CDATA[1]]>
          <graphics count="1">
            <graphic xoff="20.00" x="688.96" y="300.80" id="44182" net="1" show="1" grparent="44183" state="1" pen="0,0,0" brush="255,255,255"/>
          </graphics>
        </attribute>
        <graphics count="1">
          <graphic id="44183" net="1" source="42419" target="33119" state="1" show="1" pen="0,0,0" brush="0,0,0" edge_designtype="3">
            <points count="2">
              <point x="547.93" y="393.90"/>
              <point x="790.00" y="207.69"/>
            </points>
          </graphic>
        </graphics>
      </edge>
      <edge source="33111" target="42409" id="44184" net="1">
        <attribute name="Comment" id="44185" net="1">
          <![CDATA[]]>
          <graphics count="1">
            <graphic xoff="40.00" x="708.96" y="300.80" id="44186" net="1" show="1" grparent="44189" state="1" pen="0,0,0" brush="255,255,255"/>
          </graphics>
        </attribute>
        <attribute name="Multiplicity" id="44187" net="1">
          <![CDATA[1]]>
          <graphics count="1">
            <graphic xoff="20.00" x="688.96" y="300.80" id="44188" net="1" show="1" grparent="44189" state="1" pen="0,0,0" brush="255,255,255"/>
          </graphics>
        </attribute>
        <graphics count="1">
          <graphic id="44189" net="1" source="33119" target="42419" state="1" show="1" pen="0,0,0" brush="0,0,0" edge_designtype="3">
            <points count="2">
              <point x="790.00" y="207.69"/>
              <point x="547.93" y="393.90"/>
            </points>
          </graphic>
        </graphics>
      </edge>
      <edge source="42376" target="33111" id="44190" net="1">
        <attribute name="Comment" id="44191" net="1">
          <![CDATA[]]>
          <graphics count="1">
            <graphic xoff="40.00" x="568.74" y="441.12" id="44192" net="1" show="1" grparent="44195" state="1" pen="0,0,0" brush="255,255,255"/>
          </graphics>
        </attribute>
        <attribute name="Multiplicity" id="44193" net="1">
          <![CDATA[1]]>
          <graphics count="1">
            <graphic xoff="20.00" x="548.74" y="441.12" id="44194" net="1" show="1" grparent="44195" state="1" pen="0,0,0" brush="255,255,255"/>
          </graphics>
        </attribute>
        <graphics count="1">
          <graphic id="44195" net="1" source="42386" target="33119" state="1" show="1" pen="0,0,0" brush="0,0,0" edge_designtype="3">
            <points count="2">
              <point x="267.47" y="673.36"/>
              <point x="790.00" y="208.89"/>
            </points>
          </graphic>
        </graphics>
      </edge>
      <edge source="33111" target="42376" id="44196" net="1">
        <attribute name="Comment" id="44197" net="1">
          <![CDATA[]]>
          <graphics count="1">
            <graphic xoff="40.00" x="568.74" y="441.12" id="44198" net="1" show="1" grparent="44201" state="1" pen="0,0,0" brush="255,255,255"/>
          </graphics>
        </attribute>
        <attribute name="Multiplicity" id="44199" net="1">
          <![CDATA[1]]>
          <graphics count="1">
            <graphic xoff="20.00" x="548.74" y="441.12" id="44200" net="1" show="1" grparent="44201" state="1" pen="0,0,0" brush="255,255,255"/>
          </graphics>
        </attribute>
        <graphics count="1">
          <graphic id="44201" net="1" source="33119" target="42386" state="1" show="1" pen="0,0,0" brush="0,0,0" edge_designtype="3">
            <points count="2">
              <point x="790.00" y="208.89"/>
              <point x="267.47" y="673.36"/>
            </points>
          </graphic>
        </graphics>
      </edge>
      <edge source="42453" target="33111" id="44202" net="1">
        <attribute name="Comment" id="44203" net="1">
          <![CDATA[]]>
          <graphics count="1">
            <graphic xoff="40.00" x="980.08" y="450.14" id="44204" net="1" show="1" grparent="44207" state="1" pen="0,0,0" brush="255,255,255"/>
          </graphics>
        </attribute>
        <attribute name="Multiplicity" id="44205" net="1">
          <![CDATA[1]]>
          <graphics count="1">
            <graphic xoff="20.00" x="960.08" y="450.14" id="44206" net="1" show="1" grparent="44207" state="1" pen="0,0,0" brush="255,255,255"/>
          </graphics>
        </attribute>
        <graphics count="1">
          <graphic id="44207" net="1" source="42463" target="33119" state="1" show="1" pen="0,0,0" brush="0,0,0" edge_designtype="3">
            <points count="2">
              <point x="1075.11" y="691.27"/>
              <point x="805.04" y="209.00"/>
            </points>
          </graphic>
        </graphics>
      </edge>
      <edge source="33111" target="42453" id="44208" net="1">
        <attribute name="Comment" id="44209" net="1">
          <![CDATA[]]>
          <graphics count="1">
            <graphic xoff="40.00" x="980.08" y="450.14" id="44210" net="1" show="1" grparent="44213" state="1" pen="0,0,0" brush="255,255,255"/>
          </graphics>
        </attribute>
        <attribute name="Multiplicity" id="44211" net="1">
          <![CDATA[1]]>
          <graphics count="1">
            <graphic xoff="20.00" x="960.08" y="450.14" id="44212" net="1" show="1" grparent="44213" state="1" pen="0,0,0" brush="255,255,255"/>
          </graphics>
        </attribute>
        <graphics count="1">
          <graphic id="44213" net="1" source="33119" target="42463" state="1" show="1" pen="0,0,0" brush="0,0,0" edge_designtype="3">
            <points count="2">
              <point x="805.04" y="209.00"/>
              <point x="1075.11" y="691.27"/>
            </points>
          </graphic>
        </graphics>
      </edge>
      <edge source="42464" target="33111" id="44214" net="1">
        <attribute name="Comment" id="44215" net="1">
          <![CDATA[]]>
          <graphics count="1">
            <graphic xoff="40.00" x="1001.12" y="330.91" id="44216" net="1" show="1" grparent="44219" state="1" pen="0,0,0" brush="255,255,255"/>
          </graphics>
        </attribute>
        <attribute name="Multiplicity" id="44217" net="1">
          <![CDATA[1]]>
          <graphics count="1">
            <graphic xoff="20.00" x="981.12" y="330.91" id="44218" net="1" show="1" grparent="44219" state="1" pen="0,0,0" brush="255,255,255"/>
          </graphics>
        </attribute>
        <graphics count="1">
          <graphic id="44219" net="1" source="42474" target="33119" state="1" show="1" pen="0,0,0" brush="0,0,0" edge_designtype="3">
            <points count="2">
              <point x="1112.24" y="453.69"/>
              <point x="810.00" y="208.13"/>
            </points>
          </graphic>
        </graphics>
      </edge>
      <edge source="33111" target="42464" id="44220" net="1">
        <attribute name="Comment" id="44221" net="1">
          <![CDATA[]]>
          <graphics count="1">
            <graphic xoff="40.00" x="1001.12" y="330.91" id="44222" net="1" show="1" grparent="44225" state="1" pen="0,0,0" brush="255,255,255"/>
          </graphics>
        </attribute>
        <attribute name="Multiplicity" id="44223" net="1">
          <![CDATA[1]]>
          <graphics count="1">
            <graphic xoff="20.00" x="981.12" y="330.91" id="44224" net="1" show="1" grparent="44225" state="1" pen="0,0,0" brush="255,255,255"/>
          </graphics>
        </attribute>
        <graphics count="1">
          <graphic id="44225" net="1" source="33119" target="42474" state="1" show="1" pen="0,0,0" brush="0,0,0" edge_designtype="3">
            <points count="2">
              <point x="810.00" y="208.13"/>
              <point x="1112.24" y="453.69"/>
            </points>
          </graphic>
        </graphics>
      </edge>
      <edge source="42409" target="33156" id="44226" net="1">
        <attribute name="Comment" id="44227" net="1">
          <![CDATA[]]>
          <graphics count="1">
            <graphic xoff="40.00" x="779.47" y="300.26" id="44228" net="1" show="1" grparent="44231" state="1" pen="0,0,0" brush="255,255,255"/>
          </graphics>
        </attribute>
        <attribute name="Multiplicity" id="44229" net="1">
          <![CDATA[1]]>
          <graphics count="1">
            <graphic xoff="20.00" x="759.47" y="300.26" id="44230" net="1" show="1" grparent="44231" state="1" pen="0,0,0" brush="255,255,255"/>
          </graphics>
        </attribute>
        <graphics count="1">
          <graphic id="44231" net="1" source="42419" target="33164" state="1" show="1" pen="0,0,0" brush="0,0,0" edge_designtype="3">
            <points count="2">
              <point x="548.94" y="395.53"/>
              <point x="930.00" y="205.00"/>
            </points>
          </graphic>
        </graphics>
      </edge>
      <edge source="33156" target="42409" id="44232" net="1">
        <attribute name="Comment" id="44233" net="1">
          <![CDATA[]]>
          <graphics count="1">
            <graphic xoff="40.00" x="779.47" y="300.26" id="44234" net="1" show="1" grparent="44237" state="1" pen="0,0,0" brush="255,255,255"/>
          </graphics>
        </attribute>
        <attribute name="Multiplicity" id="44235" net="1">
          <![CDATA[1]]>
          <graphics count="1">
            <graphic xoff="20.00" x="759.47" y="300.26" id="44236" net="1" show="1" grparent="44237" state="1" pen="0,0,0" brush="255,255,255"/>
          </graphics>
        </attribute>
        <graphics count="1">
          <graphic id="44237" net="1" source="33164" target="42419" state="1" show="1" pen="0,0,0" brush="0,0,0" edge_designtype="3">
            <points count="2">
              <point x="930.00" y="205.00"/>
              <point x="548.94" y="395.53"/>
            </points>
          </graphic>
        </graphics>
      </edge>
      <edge source="42376" target="33156" id="44238" net="1">
        <attribute name="Comment" id="44239" net="1">
          <![CDATA[]]>
          <graphics count="1">
            <graphic xoff="40.00" x="639.08" y="440.65" id="44240" net="1" show="1" grparent="44243" state="1" pen="0,0,0" brush="255,255,255"/>
          </graphics>
        </attribute>
        <attribute name="Multiplicity" id="44241" net="1">
          <![CDATA[1]]>
          <graphics count="1">
            <graphic xoff="20.00" x="619.08" y="440.65" id="44242" net="1" show="1" grparent="44243" state="1" pen="0,0,0" brush="255,255,255"/>
          </graphics>
        </attribute>
        <graphics count="1">
          <graphic id="44243" net="1" source="42386" target="33164" state="1" show="1" pen="0,0,0" brush="0,0,0" edge_designtype="3">
            <points count="2">
              <point x="268.17" y="674.23"/>
              <point x="930.00" y="207.06"/>
            </points>
          </graphic>
        </graphics>
      </edge>
      <edge source="33156" target="42376" id="44244" net="1">
        <attribute name="Comment" id="44245" net="1">
          <![CDATA[]]>
          <graphics count="1">
            <graphic xoff="40.00" x="639.08" y="440.65" id="44246" net="1" show="1" grparent="44249" state="1" pen="0,0,0" brush="255,255,255"/>
          </graphics>
        </attribute>
        <attribute name="Multiplicity" id="44247" net="1">
          <![CDATA[1]]>
          <graphics count="1">
            <graphic xoff="20.00" x="619.08" y="440.65" id="44248" net="1" show="1" grparent="44249" state="1" pen="0,0,0" brush="255,255,255"/>
          </graphics>
        </attribute>
        <graphics count="1">
          <graphic id="44249" net="1" source="33164" target="42386" state="1" show="1" pen="0,0,0" brush="0,0,0" edge_designtype="3">
            <points count="2">
              <point x="930.00" y="207.06"/>
              <point x="268.17" y="674.23"/>
            </points>
          </graphic>
        </graphics>
      </edge>
      <edge source="42464" target="33156" id="44280" net="1">
        <attribute name="Comment" id="44281" net="1">
          <![CDATA[]]>
          <graphics count="1">
            <graphic xoff="40.00" x="1070.62" y="330.89" id="44282" net="1" show="1" grparent="44285" state="1" pen="0,0,0" brush="255,255,255"/>
          </graphics>
        </attribute>
        <attribute name="Multiplicity" id="44283" net="1">
          <![CDATA[1]]>
          <graphics count="1">
            <graphic xoff="20.00" x="1050.62" y="330.89" id="44284" net="1" show="1" grparent="44285" state="1" pen="0,0,0" brush="255,255,255"/>
          </graphics>
        </attribute>
        <graphics count="1">
          <graphic id="44285" net="1" source="42474" target="33164" state="1" show="1" pen="0,0,0" brush="0,0,0" edge_designtype="3">
            <points count="2">
              <point x="1114.31" y="451.78"/>
              <point x="946.92" y="210.00"/>
            </points>
          </graphic>
        </graphics>
      </edge>
      <edge source="33156" target="42464" id="44286" net="1">
        <attribute name="Comment" id="44287" net="1">
          <![CDATA[]]>
          <graphics count="1">
            <graphic xoff="40.00" x="1070.62" y="330.89" id="44288" net="1" show="1" grparent="44291" state="1" pen="0,0,0" brush="255,255,255"/>
          </graphics>
        </attribute>
        <attribute name="Multiplicity" id="44289" net="1">
          <![CDATA[1]]>
          <graphics count="1">
            <graphic xoff="20.00" x="1050.62" y="330.89" id="44290" net="1" show="1" grparent="44291" state="1" pen="0,0,0" brush="255,255,255"/>
          </graphics>
        </attribute>
        <graphics count="1">
          <graphic id="44291" net="1" source="33164" target="42474" state="1" show="1" pen="0,0,0" brush="0,0,0" edge_designtype="3">
            <points count="2">
              <point x="946.92" y="210.00"/>
              <point x="1114.31" y="451.78"/>
            </points>
          </graphic>
        </graphics>
      </edge>
      <edge source="42398" target="33147" id="44292" net="1">
        <attribute name="Comment" id="44293" net="1">
          <![CDATA[]]>
          <graphics count="1">
            <graphic xoff="40.00" x="778.65" y="311.27" id="44294" net="1" show="1" grparent="44297" state="1" pen="0,0,0" brush="255,255,255"/>
          </graphics>
        </attribute>
        <attribute name="Multiplicity" id="44295" net="1">
          <![CDATA[1]]>
          <graphics count="1">
            <graphic xoff="20.00" x="758.65" y="311.27" id="44296" net="1" show="1" grparent="44297" state="1" pen="0,0,0" brush="255,255,255"/>
          </graphics>
        </attribute>
        <graphics count="1">
          <graphic id="44297" net="1" source="42408" target="33155" state="1" show="1" pen="0,0,0" brush="0,0,0" edge_designtype="3">
            <points count="2">
              <point x="587.30" y="453.16"/>
              <point x="890.00" y="169.38"/>
            </points>
          </graphic>
        </graphics>
      </edge>
      <edge source="33147" target="42398" id="44298" net="1">
        <attribute name="Comment" id="44299" net="1">
          <![CDATA[]]>
          <graphics count="1">
            <graphic xoff="40.00" x="778.65" y="311.27" id="44300" net="1" show="1" grparent="44303" state="1" pen="0,0,0" brush="255,255,255"/>
          </graphics>
        </attribute>
        <attribute name="Multiplicity" id="44301" net="1">
          <![CDATA[1]]>
          <graphics count="1">
            <graphic xoff="20.00" x="758.65" y="311.27" id="44302" net="1" show="1" grparent="44303" state="1" pen="0,0,0" brush="255,255,255"/>
          </graphics>
        </attribute>
        <graphics count="1">
          <graphic id="44303" net="1" source="33155" target="42408" state="1" show="1" pen="0,0,0" brush="0,0,0" edge_designtype="3">
            <points count="2">
              <point x="890.00" y="169.38"/>
              <point x="587.30" y="453.16"/>
            </points>
          </graphic>
        </graphics>
      </edge>
      <edge source="42387" target="33147" id="44304" net="1">
        <attribute name="Comment" id="44305" net="1">
          <![CDATA[]]>
          <graphics count="1">
            <graphic xoff="40.00" x="599.14" y="390.58" id="44306" net="1" show="1" grparent="44309" state="1" pen="0,0,0" brush="255,255,255"/>
          </graphics>
        </attribute>
        <attribute name="Multiplicity" id="44307" net="1">
          <![CDATA[1]]>
          <graphics count="1">
            <graphic xoff="20.00" x="579.14" y="390.58" id="44308" net="1" show="1" grparent="44309" state="1" pen="0,0,0" brush="255,255,255"/>
          </graphics>
        </attribute>
        <graphics count="1">
          <graphic id="44309" net="1" source="42397" target="33155" state="1" show="1" pen="0,0,0" brush="0,0,0" edge_designtype="3">
            <points count="2">
              <point x="228.28" y="614.40"/>
              <point x="890.00" y="166.76"/>
            </points>
          </graphic>
        </graphics>
      </edge>
      <edge source="33147" target="42387" id="44310" net="1">
        <attribute name="Comment" id="44311" net="1">
          <![CDATA[]]>
          <graphics count="1">
            <graphic xoff="40.00" x="599.14" y="390.58" id="44312" net="1" show="1" grparent="44315" state="1" pen="0,0,0" brush="255,255,255"/>
          </graphics>
        </attribute>
        <attribute name="Multiplicity" id="44313" net="1">
          <![CDATA[1]]>
          <graphics count="1">
            <graphic xoff="20.00" x="579.14" y="390.58" id="44314" net="1" show="1" grparent="44315" state="1" pen="0,0,0" brush="255,255,255"/>
          </graphics>
        </attribute>
        <graphics count="1">
          <graphic id="44315" net="1" source="33155" target="42397" state="1" show="1" pen="0,0,0" brush="0,0,0" edge_designtype="3">
            <points count="2">
              <point x="890.00" y="166.76"/>
              <point x="228.28" y="614.40"/>
            </points>
          </graphic>
        </graphics>
      </edge>
      <edge source="42453" target="33147" id="44316" net="1">
        <attribute name="Comment" id="44317" net="1">
          <![CDATA[]]>
          <graphics count="1">
            <graphic xoff="40.00" x="1030.09" y="430.26" id="44318" net="1" show="1" grparent="44321" state="1" pen="0,0,0" brush="255,255,255"/>
          </graphics>
        </attribute>
        <attribute name="Multiplicity" id="44319" net="1">
          <![CDATA[1]]>
          <graphics count="1">
            <graphic xoff="20.00" x="1010.09" y="430.26" id="44320" net="1" show="1" grparent="44321" state="1" pen="0,0,0" brush="255,255,255"/>
          </graphics>
        </attribute>
        <graphics count="1">
          <graphic id="44321" net="1" source="42463" target="33155" state="1" show="1" pen="0,0,0" brush="0,0,0" edge_designtype="3">
            <points count="2">
              <point x="1076.84" y="690.51"/>
              <point x="903.33" y="170.00"/>
            </points>
          </graphic>
        </graphics>
      </edge>
      <edge source="33147" target="42453" id="44322" net="1">
        <attribute name="Comment" id="44323" net="1">
          <![CDATA[]]>
          <graphics count="1">
            <graphic xoff="40.00" x="1030.09" y="430.26" id="44324" net="1" show="1" grparent="44327" state="1" pen="0,0,0" brush="255,255,255"/>
          </graphics>
        </attribute>
        <attribute name="Multiplicity" id="44325" net="1">
          <![CDATA[1]]>
          <graphics count="1">
            <graphic xoff="20.00" x="1010.09" y="430.26" id="44326" net="1" show="1" grparent="44327" state="1" pen="0,0,0" brush="255,255,255"/>
          </graphics>
        </attribute>
        <graphics count="1">
          <graphic id="44327" net="1" source="33155" target="42463" state="1" show="1" pen="0,0,0" brush="0,0,0" edge_designtype="3">
            <points count="2">
              <point x="903.33" y="170.00"/>
              <point x="1076.84" y="690.51"/>
            </points>
          </graphic>
        </graphics>
      </edge>
      <edge source="42464" target="33147" id="44328" net="1">
        <attribute name="Comment" id="44329" net="1">
          <![CDATA[]]>
          <graphics count="1">
            <graphic xoff="40.00" x="1050.71" y="310.97" id="44330" net="1" show="1" grparent="44333" state="1" pen="0,0,0" brush="255,255,255"/>
          </graphics>
        </attribute>
        <attribute name="Multiplicity" id="44331" net="1">
          <![CDATA[1]]>
          <graphics count="1">
            <graphic xoff="20.00" x="1030.71" y="310.97" id="44332" net="1" show="1" grparent="44333" state="1" pen="0,0,0" brush="255,255,255"/>
          </graphics>
        </attribute>
        <graphics count="1">
          <graphic id="44333" net="1" source="42474" target="33155" state="1" show="1" pen="0,0,0" brush="0,0,0" edge_designtype="3">
            <points count="2">
              <point x="1114.09" y="451.94"/>
              <point x="907.33" y="170.00"/>
            </points>
          </graphic>
        </graphics>
      </edge>
      <edge source="33147" target="42464" id="44334" net="1">
        <attribute name="Comment" id="44335" net="1">
          <![CDATA[]]>
          <graphics count="1">
            <graphic xoff="40.00" x="1050.71" y="310.97" id="44336" net="1" show="1" grparent="44339" state="1" pen="0,0,0" brush="255,255,255"/>
          </graphics>
        </attribute>
        <attribute name="Multiplicity" id="44337" net="1">
          <![CDATA[1]]>
          <graphics count="1">
            <graphic xoff="20.00" x="1030.71" y="310.97" id="44338" net="1" show="1" grparent="44339" state="1" pen="0,0,0" brush="255,255,255"/>
          </graphics>
        </attribute>
        <graphics count="1">
          <graphic id="44339" net="1" source="33155" target="42474" state="1" show="1" pen="0,0,0" brush="0,0,0" edge_designtype="3">
            <points count="2">
              <point x="907.33" y="170.00"/>
              <point x="1114.09" y="451.94"/>
            </points>
          </graphic>
        </graphics>
      </edge>
      <edge source="42442" target="33156" id="44364" net="1">
        <attribute name="Comment" id="44365" net="1">
          <![CDATA[]]>
          <graphics count="1">
            <graphic xoff="40.00" x="1070.08" y="480.24" id="44366" net="1" show="1" grparent="44369" state="1" pen="0,0,0" brush="255,255,255"/>
          </graphics>
        </attribute>
        <attribute name="Multiplicity" id="44367" net="1">
          <![CDATA[1]]>
          <graphics count="1">
            <graphic xoff="20.00" x="1050.08" y="480.24" id="44368" net="1" show="1" grparent="44369" state="1" pen="0,0,0" brush="255,255,255"/>
          </graphics>
        </attribute>
        <graphics count="1">
          <graphic id="44369" net="1" source="42452" target="33164" state="1" show="1" pen="0,0,0" brush="0,0,0" edge_designtype="3">
            <points count="2">
              <point x="1116.94" y="750.48"/>
              <point x="943.21" y="210.00"/>
            </points>
          </graphic>
        </graphics>
      </edge>
      <edge source="33156" target="42442" id="44370" net="1">
        <attribute name="Comment" id="44371" net="1">
          <![CDATA[]]>
          <graphics count="1">
            <graphic xoff="40.00" x="1070.08" y="480.24" id="44372" net="1" show="1" grparent="44375" state="1" pen="0,0,0" brush="255,255,255"/>
          </graphics>
        </attribute>
        <attribute name="Multiplicity" id="44373" net="1">
          <![CDATA[1]]>
          <graphics count="1">
            <graphic xoff="20.00" x="1050.08" y="480.24" id="44374" net="1" show="1" grparent="44375" state="1" pen="0,0,0" brush="255,255,255"/>
          </graphics>
        </attribute>
        <graphics count="1">
          <graphic id="44375" net="1" source="33164" target="42452" state="1" show="1" pen="0,0,0" brush="0,0,0" edge_designtype="3">
            <points count="2">
              <point x="943.21" y="210.00"/>
              <point x="1116.94" y="750.48"/>
            </points>
          </graphic>
        </graphics>
      </edge>
      <edge source="42442" target="33183" id="44418" net="1">
        <attribute name="Comment" id="44419" net="1">
          <![CDATA[]]>
          <graphics count="1">
            <graphic xoff="40.00" x="1110.01" y="460.07" id="44420" net="1" show="1" grparent="44423" state="1" pen="0,0,0" brush="255,255,255"/>
          </graphics>
        </attribute>
        <attribute name="Multiplicity" id="44421" net="1">
          <![CDATA[1]]>
          <graphics count="1">
            <graphic xoff="20.00" x="1090.01" y="460.07" id="44422" net="1" show="1" grparent="44423" state="1" pen="0,0,0" brush="255,255,255"/>
          </graphics>
        </attribute>
        <graphics count="1">
          <graphic id="44423" net="1" source="42452" target="33191" state="1" show="1" pen="0,0,0" brush="0,0,0" edge_designtype="3">
            <points count="2">
              <point x="1118.36" y="750.14"/>
              <point x="1021.67" y="170.00"/>
            </points>
          </graphic>
        </graphics>
      </edge>
      <edge source="33183" target="42442" id="44424" net="1">
        <attribute name="Comment" id="44425" net="1">
          <![CDATA[]]>
          <graphics count="1">
            <graphic xoff="40.00" x="1110.01" y="460.07" id="44426" net="1" show="1" grparent="44429" state="1" pen="0,0,0" brush="255,255,255"/>
          </graphics>
        </attribute>
        <attribute name="Multiplicity" id="44427" net="1">
          <![CDATA[1]]>
          <graphics count="1">
            <graphic xoff="20.00" x="1090.01" y="460.07" id="44428" net="1" show="1" grparent="44429" state="1" pen="0,0,0" brush="255,255,255"/>
          </graphics>
        </attribute>
        <graphics count="1">
          <graphic id="44429" net="1" source="33191" target="42452" state="1" show="1" pen="0,0,0" brush="0,0,0" edge_designtype="3">
            <points count="2">
              <point x="1021.67" y="170.00"/>
              <point x="1118.36" y="750.14"/>
            </points>
          </graphic>
        </graphics>
      </edge>
      <edge source="42409" target="33192" id="44430" net="1">
        <attribute name="Comment" id="44431" net="1">
          <![CDATA[]]>
          <graphics count="1">
            <graphic xoff="40.00" x="799.22" y="260.50" id="44432" net="1" show="1" grparent="44435" state="1" pen="0,0,0" brush="255,255,255"/>
          </graphics>
        </attribute>
        <attribute name="Multiplicity" id="44433" net="1">
          <![CDATA[1]]>
          <graphics count="1">
            <graphic xoff="20.00" x="779.22" y="260.50" id="44434" net="1" show="1" grparent="44435" state="1" pen="0,0,0" brush="255,255,255"/>
          </graphics>
        </attribute>
        <graphics count="1">
          <graphic id="44435" net="1" source="42419" target="33200" state="1" show="1" pen="0,0,0" brush="0,0,0" edge_designtype="3">
            <points count="2">
              <point x="548.44" y="394.63"/>
              <point x="970.00" y="126.36"/>
            </points>
          </graphic>
        </graphics>
      </edge>
      <edge source="33192" target="42409" id="44436" net="1">
        <attribute name="Comment" id="44437" net="1">
          <![CDATA[]]>
          <graphics count="1">
            <graphic xoff="40.00" x="799.22" y="260.50" id="44438" net="1" show="1" grparent="44441" state="1" pen="0,0,0" brush="255,255,255"/>
          </graphics>
        </attribute>
        <attribute name="Multiplicity" id="44439" net="1">
          <![CDATA[1]]>
          <graphics count="1">
            <graphic xoff="20.00" x="779.22" y="260.50" id="44440" net="1" show="1" grparent="44441" state="1" pen="0,0,0" brush="255,255,255"/>
          </graphics>
        </attribute>
        <graphics count="1">
          <graphic id="44441" net="1" source="33200" target="42419" state="1" show="1" pen="0,0,0" brush="0,0,0" edge_designtype="3">
            <points count="2">
              <point x="970.00" y="126.36"/>
              <point x="548.44" y="394.63"/>
            </points>
          </graphic>
        </graphics>
      </edge>
      <edge source="42387" target="33192" id="44442" net="1">
        <attribute name="Comment" id="44443" net="1">
          <![CDATA[]]>
          <graphics count="1">
            <graphic xoff="40.00" x="639.18" y="370.54" id="44444" net="1" show="1" grparent="44447" state="1" pen="0,0,0" brush="255,255,255"/>
          </graphics>
        </attribute>
        <attribute name="Multiplicity" id="44445" net="1">
          <![CDATA[1]]>
          <graphics count="1">
            <graphic xoff="20.00" x="619.18" y="370.54" id="44446" net="1" show="1" grparent="44447" state="1" pen="0,0,0" brush="255,255,255"/>
          </graphics>
        </attribute>
        <graphics count="1">
          <graphic id="44447" net="1" source="42397" target="33200" state="1" show="1" pen="0,0,0" brush="0,0,0" edge_designtype="3">
            <points count="2">
              <point x="228.35" y="614.50"/>
              <point x="970.00" y="126.58"/>
            </points>
          </graphic>
        </graphics>
      </edge>
      <edge source="33192" target="42387" id="44448" net="1">
        <attribute name="Comment" id="44449" net="1">
          <![CDATA[]]>
          <graphics count="1">
            <graphic xoff="40.00" x="639.18" y="370.54" id="44450" net="1" show="1" grparent="44453" state="1" pen="0,0,0" brush="255,255,255"/>
          </graphics>
        </attribute>
        <attribute name="Multiplicity" id="44451" net="1">
          <![CDATA[1]]>
          <graphics count="1">
            <graphic xoff="20.00" x="619.18" y="370.54" id="44452" net="1" show="1" grparent="44453" state="1" pen="0,0,0" brush="255,255,255"/>
          </graphics>
        </attribute>
        <graphics count="1">
          <graphic id="44453" net="1" source="33200" target="42397" state="1" show="1" pen="0,0,0" brush="0,0,0" edge_designtype="3">
            <points count="2">
              <point x="970.00" y="126.58"/>
              <point x="228.35" y="614.50"/>
            </points>
          </graphic>
        </graphics>
      </edge>
      <edge source="42442" target="33192" id="44454" net="1">
        <attribute name="Comment" id="44455" net="1">
          <![CDATA[]]>
          <graphics count="1">
            <graphic xoff="40.00" x="1090.03" y="440.12" id="44456" net="1" show="1" grparent="44459" state="1" pen="0,0,0" brush="255,255,255"/>
          </graphics>
        </attribute>
        <attribute name="Multiplicity" id="44457" net="1">
          <![CDATA[1]]>
          <graphics count="1">
            <graphic xoff="20.00" x="1070.03" y="440.12" id="44458" net="1" show="1" grparent="44459" state="1" pen="0,0,0" brush="255,255,255"/>
          </graphics>
        </attribute>
        <graphics count="1">
          <graphic id="44459" net="1" source="42452" target="33200" state="1" show="1" pen="0,0,0" brush="0,0,0" edge_designtype="3">
            <points count="2">
              <point x="1117.86" y="750.23"/>
              <point x="982.19" y="130.00"/>
            </points>
          </graphic>
        </graphics>
      </edge>
      <edge source="33192" target="42442" id="44460" net="1">
        <attribute name="Comment" id="44461" net="1">
          <![CDATA[]]>
          <graphics count="1">
            <graphic xoff="40.00" x="1090.03" y="440.12" id="44462" net="1" show="1" grparent="44465" state="1" pen="0,0,0" brush="255,255,255"/>
          </graphics>
        </attribute>
        <attribute name="Multiplicity" id="44463" net="1">
          <![CDATA[1]]>
          <graphics count="1">
            <graphic xoff="20.00" x="1070.03" y="440.12" id="44464" net="1" show="1" grparent="44465" state="1" pen="0,0,0" brush="255,255,255"/>
          </graphics>
        </attribute>
        <graphics count="1">
          <graphic id="44465" net="1" source="33200" target="42452" state="1" show="1" pen="0,0,0" brush="0,0,0" edge_designtype="3">
            <points count="2">
              <point x="982.19" y="130.00"/>
              <point x="1117.86" y="750.23"/>
            </points>
          </graphic>
        </graphics>
      </edge>
      <edge source="42464" target="33192" id="44466" net="1">
        <attribute name="Comment" id="44467" net="1">
          <![CDATA[]]>
          <graphics count="1">
            <graphic xoff="40.00" x="1090.16" y="290.38" id="44468" net="1" show="1" grparent="44471" state="1" pen="0,0,0" brush="255,255,255"/>
          </graphics>
        </attribute>
        <attribute name="Multiplicity" id="44469" net="1">
          <![CDATA[1]]>
          <graphics count="1">
            <graphic xoff="20.00" x="1070.16" y="290.38" id="44470" net="1" show="1" grparent="44471" state="1" pen="0,0,0" brush="255,255,255"/>
          </graphics>
        </attribute>
        <graphics count="1">
          <graphic id="44471" net="1" source="42474" target="33200" state="1" show="1" pen="0,0,0" brush="0,0,0" edge_designtype="3">
            <points count="2">
              <point x="1116.19" y="450.75"/>
              <point x="984.12" y="130.00"/>
            </points>
          </graphic>
        </graphics>
      </edge>
      <edge source="33192" target="42464" id="44472" net="1">
        <attribute name="Comment" id="44473" net="1">
          <![CDATA[]]>
          <graphics count="1">
            <graphic xoff="40.00" x="1090.16" y="290.38" id="44474" net="1" show="1" grparent="44477" state="1" pen="0,0,0" brush="255,255,255"/>
          </graphics>
        </attribute>
        <attribute name="Multiplicity" id="44475" net="1">
          <![CDATA[1]]>
          <graphics count="1">
            <graphic xoff="20.00" x="1070.16" y="290.38" id="44476" net="1" show="1" grparent="44477" state="1" pen="0,0,0" brush="255,255,255"/>
          </graphics>
        </attribute>
        <graphics count="1">
          <graphic id="44477" net="1" source="33200" target="42474" state="1" show="1" pen="0,0,0" brush="0,0,0" edge_designtype="3">
            <points count="2">
              <point x="984.12" y="130.00"/>
              <point x="1116.19" y="450.75"/>
            </points>
          </graphic>
        </graphics>
      </edge>
      <edge source="42398" target="33102" id="44478" net="1">
        <attribute name="Comment" id="44479" net="1">
          <![CDATA[]]>
          <graphics count="1">
            <graphic xoff="40.00" x="719.44" y="310.84" id="44480" net="1" show="1" grparent="44483" state="1" pen="0,0,0" brush="255,255,255"/>
          </graphics>
        </attribute>
        <attribute name="Multiplicity" id="44481" net="1">
          <![CDATA[1]]>
          <graphics count="1">
            <graphic xoff="20.00" x="699.44" y="310.84" id="44482" net="1" show="1" grparent="44483" state="1" pen="0,0,0" brush="255,255,255"/>
          </graphics>
        </attribute>
        <graphics count="1">
          <graphic id="44483" net="1" source="42408" target="33110" state="1" show="1" pen="0,0,0" brush="0,0,0" edge_designtype="3">
            <points count="2">
              <point x="585.55" y="451.68"/>
              <point x="773.33" y="170.00"/>
            </points>
          </graphic>
        </graphics>
      </edge>
      <edge source="33102" target="42398" id="44484" net="1">
        <attribute name="Comment" id="44485" net="1">
          <![CDATA[]]>
          <graphics count="1">
            <graphic xoff="40.00" x="719.44" y="310.84" id="44486" net="1" show="1" grparent="44489" state="1" pen="0,0,0" brush="255,255,255"/>
          </graphics>
        </attribute>
        <attribute name="Multiplicity" id="44487" net="1">
          <![CDATA[1]]>
          <graphics count="1">
            <graphic xoff="20.00" x="699.44" y="310.84" id="44488" net="1" show="1" grparent="44489" state="1" pen="0,0,0" brush="255,255,255"/>
          </graphics>
        </attribute>
        <graphics count="1">
          <graphic id="44489" net="1" source="33110" target="42408" state="1" show="1" pen="0,0,0" brush="0,0,0" edge_designtype="3">
            <points count="2">
              <point x="773.33" y="170.00"/>
              <point x="585.55" y="451.68"/>
            </points>
          </graphic>
        </graphics>
      </edge>
      <edge source="42376" target="33102" id="44490" net="1">
        <attribute name="Comment" id="44491" net="1">
          <![CDATA[]]>
          <graphics count="1">
            <graphic xoff="40.00" x="558.54" y="421.46" id="44492" net="1" show="1" grparent="44495" state="1" pen="0,0,0" brush="255,255,255"/>
          </graphics>
        </attribute>
        <attribute name="Multiplicity" id="44493" net="1">
          <![CDATA[1]]>
          <graphics count="1">
            <graphic xoff="20.00" x="538.54" y="421.46" id="44494" net="1" show="1" grparent="44495" state="1" pen="0,0,0" brush="255,255,255"/>
          </graphics>
        </attribute>
        <graphics count="1">
          <graphic id="44495" net="1" source="42386" target="33110" state="1" show="1" pen="0,0,0" brush="0,0,0" edge_designtype="3">
            <points count="2">
              <point x="267.07" y="672.93"/>
              <point x="770.00" y="170.00"/>
            </points>
          </graphic>
        </graphics>
      </edge>
      <edge source="33102" target="42376" id="44496" net="1">
        <attribute name="Comment" id="44497" net="1">
          <![CDATA[]]>
          <graphics count="1">
            <graphic xoff="40.00" x="558.54" y="421.46" id="44498" net="1" show="1" grparent="44501" state="1" pen="0,0,0" brush="255,255,255"/>
          </graphics>
        </attribute>
        <attribute name="Multiplicity" id="44499" net="1">
          <![CDATA[1]]>
          <graphics count="1">
            <graphic xoff="20.00" x="538.54" y="421.46" id="44500" net="1" show="1" grparent="44501" state="1" pen="0,0,0" brush="255,255,255"/>
          </graphics>
        </attribute>
        <graphics count="1">
          <graphic id="44501" net="1" source="33110" target="42386" state="1" show="1" pen="0,0,0" brush="0,0,0" edge_designtype="3">
            <points count="2">
              <point x="770.00" y="170.00"/>
              <point x="267.07" y="672.93"/>
            </points>
          </graphic>
        </graphics>
      </edge>
      <edge source="42453" target="33102" id="44502" net="1">
        <attribute name="Comment" id="44503" net="1">
          <![CDATA[]]>
          <graphics count="1">
            <graphic xoff="40.00" x="970.35" y="430.63" id="44504" net="1" show="1" grparent="44507" state="1" pen="0,0,0" brush="255,255,255"/>
          </graphics>
        </attribute>
        <attribute name="Multiplicity" id="44505" net="1">
          <![CDATA[1]]>
          <graphics count="1">
            <graphic xoff="20.00" x="950.35" y="430.63" id="44506" net="1" show="1" grparent="44507" state="1" pen="0,0,0" brush="255,255,255"/>
          </graphics>
        </attribute>
        <graphics count="1">
          <graphic id="44507" net="1" source="42463" target="33110" state="1" show="1" pen="0,0,0" brush="0,0,0" edge_designtype="3">
            <points count="2">
              <point x="1075.14" y="691.26"/>
              <point x="785.56" y="170.00"/>
            </points>
          </graphic>
        </graphics>
      </edge>
      <edge source="33102" target="42453" id="44508" net="1">
        <attribute name="Comment" id="44509" net="1">
          <![CDATA[]]>
          <graphics count="1">
            <graphic xoff="40.00" x="970.35" y="430.63" id="44510" net="1" show="1" grparent="44513" state="1" pen="0,0,0" brush="255,255,255"/>
          </graphics>
        </attribute>
        <attribute name="Multiplicity" id="44511" net="1">
          <![CDATA[1]]>
          <graphics count="1">
            <graphic xoff="20.00" x="950.35" y="430.63" id="44512" net="1" show="1" grparent="44513" state="1" pen="0,0,0" brush="255,255,255"/>
          </graphics>
        </attribute>
        <graphics count="1">
          <graphic id="44513" net="1" source="33110" target="42463" state="1" show="1" pen="0,0,0" brush="0,0,0" edge_designtype="3">
            <points count="2">
              <point x="785.56" y="170.00"/>
              <point x="1075.14" y="691.26"/>
            </points>
          </graphic>
        </graphics>
      </edge>
      <edge source="42475" target="33102" id="44514" net="1">
        <attribute name="Comment" id="44515" net="1">
          <![CDATA[]]>
          <graphics count="1">
            <graphic xoff="40.00" x="971.10" y="280.88" id="44516" net="1" show="1" grparent="44519" state="1" pen="0,0,0" brush="255,255,255"/>
          </graphics>
        </attribute>
        <attribute name="Multiplicity" id="44517" net="1">
          <![CDATA[1]]>
          <graphics count="1">
            <graphic xoff="20.00" x="951.10" y="280.88" id="44518" net="1" show="1" grparent="44519" state="1" pen="0,0,0" brush="255,255,255"/>
          </graphics>
        </attribute>
        <graphics count="1">
          <graphic id="44519" net="1" source="42485" target="33110" state="1" show="1" pen="0,0,0" brush="0,0,0" edge_designtype="3">
            <points count="2">
              <point x="1072.19" y="393.75"/>
              <point x="790.00" y="168.00"/>
            </points>
          </graphic>
        </graphics>
      </edge>
      <edge source="33102" target="42475" id="44520" net="1">
        <attribute name="Comment" id="44521" net="1">
          <![CDATA[]]>
          <graphics count="1">
            <graphic xoff="40.00" x="971.10" y="280.88" id="44522" net="1" show="1" grparent="44525" state="1" pen="0,0,0" brush="255,255,255"/>
          </graphics>
        </attribute>
        <attribute name="Multiplicity" id="44523" net="1">
          <![CDATA[1]]>
          <graphics count="1">
            <graphic xoff="20.00" x="951.10" y="280.88" id="44524" net="1" show="1" grparent="44525" state="1" pen="0,0,0" brush="255,255,255"/>
          </graphics>
        </attribute>
        <graphics count="1">
          <graphic id="44525" net="1" source="33110" target="42485" state="1" show="1" pen="0,0,0" brush="0,0,0" edge_designtype="3">
            <points count="2">
              <point x="790.00" y="168.00"/>
              <point x="1072.19" y="393.75"/>
            </points>
          </graphic>
        </graphics>
      </edge>
      <edge source="42409" target="33138" id="44526" net="1">
        <attribute name="Comment" id="44527" net="1">
          <![CDATA[]]>
          <graphics count="1">
            <graphic xoff="40.00" x="738.76" y="261.08" id="44528" net="1" show="1" grparent="44531" state="1" pen="0,0,0" brush="255,255,255"/>
          </graphics>
        </attribute>
        <attribute name="Multiplicity" id="44529" net="1">
          <![CDATA[1]]>
          <graphics count="1">
            <graphic xoff="20.00" x="718.76" y="261.08" id="44530" net="1" show="1" grparent="44531" state="1" pen="0,0,0" brush="255,255,255"/>
          </graphics>
        </attribute>
        <graphics count="1">
          <graphic id="44531" net="1" source="42419" target="33146" state="1" show="1" pen="0,0,0" brush="0,0,0" edge_designtype="3">
            <points count="2">
              <point x="547.53" y="393.41"/>
              <point x="850.00" y="128.75"/>
            </points>
          </graphic>
        </graphics>
      </edge>
      <edge source="33138" target="42409" id="44532" net="1">
        <attribute name="Comment" id="44533" net="1">
          <![CDATA[]]>
          <graphics count="1">
            <graphic xoff="40.00" x="738.76" y="261.08" id="44534" net="1" show="1" grparent="44537" state="1" pen="0,0,0" brush="255,255,255"/>
          </graphics>
        </attribute>
        <attribute name="Multiplicity" id="44535" net="1">
          <![CDATA[1]]>
          <graphics count="1">
            <graphic xoff="20.00" x="718.76" y="261.08" id="44536" net="1" show="1" grparent="44537" state="1" pen="0,0,0" brush="255,255,255"/>
          </graphics>
        </attribute>
        <graphics count="1">
          <graphic id="44537" net="1" source="33146" target="42419" state="1" show="1" pen="0,0,0" brush="0,0,0" edge_designtype="3">
            <points count="2">
              <point x="850.00" y="128.75"/>
              <point x="547.53" y="393.41"/>
            </points>
          </graphic>
        </graphics>
      </edge>
      <edge source="42376" target="33138" id="44538" net="1">
        <attribute name="Comment" id="44539" net="1">
          <![CDATA[]]>
          <graphics count="1">
            <graphic xoff="40.00" x="598.66" y="401.26" id="44540" net="1" show="1" grparent="44543" state="1" pen="0,0,0" brush="255,255,255"/>
          </graphics>
        </attribute>
        <attribute name="Multiplicity" id="44541" net="1">
          <![CDATA[1]]>
          <graphics count="1">
            <graphic xoff="20.00" x="578.66" y="401.26" id="44542" net="1" show="1" grparent="44543" state="1" pen="0,0,0" brush="255,255,255"/>
          </graphics>
        </attribute>
        <graphics count="1">
          <graphic id="44543" net="1" source="42386" target="33146" state="1" show="1" pen="0,0,0" brush="0,0,0" edge_designtype="3">
            <points count="2">
              <point x="267.31" y="673.18"/>
              <point x="850.00" y="129.33"/>
            </points>
          </graphic>
        </graphics>
      </edge>
      <edge source="33138" target="42376" id="44544" net="1">
        <attribute name="Comment" id="44545" net="1">
          <![CDATA[]]>
          <graphics count="1">
            <graphic xoff="40.00" x="598.66" y="401.26" id="44546" net="1" show="1" grparent="44549" state="1" pen="0,0,0" brush="255,255,255"/>
          </graphics>
        </attribute>
        <attribute name="Multiplicity" id="44547" net="1">
          <![CDATA[1]]>
          <graphics count="1">
            <graphic xoff="20.00" x="578.66" y="401.26" id="44548" net="1" show="1" grparent="44549" state="1" pen="0,0,0" brush="255,255,255"/>
          </graphics>
        </attribute>
        <graphics count="1">
          <graphic id="44549" net="1" source="33146" target="42386" state="1" show="1" pen="0,0,0" brush="0,0,0" edge_designtype="3">
            <points count="2">
              <point x="850.00" y="129.33"/>
              <point x="267.31" y="673.18"/>
            </points>
          </graphic>
        </graphics>
      </edge>
      <edge source="42453" target="33138" id="44550" net="1">
        <attribute name="Comment" id="44551" net="1">
          <![CDATA[]]>
          <graphics count="1">
            <graphic xoff="40.00" x="1010.12" y="410.33" id="44552" net="1" show="1" grparent="44555" state="1" pen="0,0,0" brush="255,255,255"/>
          </graphics>
        </attribute>
        <attribute name="Multiplicity" id="44553" net="1">
          <![CDATA[1]]>
          <graphics count="1">
            <graphic xoff="20.00" x="990.12" y="410.33" id="44554" net="1" show="1" grparent="44555" state="1" pen="0,0,0" brush="255,255,255"/>
          </graphics>
        </attribute>
        <graphics count="1">
          <graphic id="44555" net="1" source="42463" target="33146" state="1" show="1" pen="0,0,0" brush="0,0,0" edge_designtype="3">
            <points count="2">
              <point x="1076.45" y="690.65"/>
              <point x="863.79" y="130.00"/>
            </points>
          </graphic>
        </graphics>
      </edge>
      <edge source="33138" target="42453" id="44556" net="1">
        <attribute name="Comment" id="44557" net="1">
          <![CDATA[]]>
          <graphics count="1">
            <graphic xoff="40.00" x="1010.12" y="410.33" id="44558" net="1" show="1" grparent="44561" state="1" pen="0,0,0" brush="255,255,255"/>
          </graphics>
        </attribute>
        <attribute name="Multiplicity" id="44559" net="1">
          <![CDATA[1]]>
          <graphics count="1">
            <graphic xoff="20.00" x="990.12" y="410.33" id="44560" net="1" show="1" grparent="44561" state="1" pen="0,0,0" brush="255,255,255"/>
          </graphics>
        </attribute>
        <graphics count="1">
          <graphic id="44561" net="1" source="33146" target="42463" state="1" show="1" pen="0,0,0" brush="0,0,0" edge_designtype="3">
            <points count="2">
              <point x="863.79" y="130.00"/>
              <point x="1076.45" y="690.65"/>
            </points>
          </graphic>
        </graphics>
      </edge>
      <edge source="42475" target="33138" id="44562" net="1">
        <attribute name="Comment" id="44563" net="1">
          <![CDATA[]]>
          <graphics count="1">
            <graphic xoff="40.00" x="1010.84" y="261.07" id="44564" net="1" show="1" grparent="44567" state="1" pen="0,0,0" brush="255,255,255"/>
          </graphics>
        </attribute>
        <attribute name="Multiplicity" id="44565" net="1">
          <![CDATA[1]]>
          <graphics count="1">
            <graphic xoff="20.00" x="990.84" y="261.07" id="44566" net="1" show="1" grparent="44567" state="1" pen="0,0,0" brush="255,255,255"/>
          </graphics>
        </attribute>
        <graphics count="1">
          <graphic id="44567" net="1" source="42485" target="33146" state="1" show="1" pen="0,0,0" brush="0,0,0" edge_designtype="3">
            <points count="2">
              <point x="1073.82" y="392.14"/>
              <point x="867.86" y="130.00"/>
            </points>
          </graphic>
        </graphics>
      </edge>
      <edge source="33138" target="42475" id="44568" net="1">
        <attribute name="Comment" id="44569" net="1">
          <![CDATA[]]>
          <graphics count="1">
            <graphic xoff="40.00" x="1010.84" y="261.07" id="44570" net="1" show="1" grparent="44573" state="1" pen="0,0,0" brush="255,255,255"/>
          </graphics>
        </attribute>
        <attribute name="Multiplicity" id="44571" net="1">
          <![CDATA[1]]>
          <graphics count="1">
            <graphic xoff="20.00" x="990.84" y="261.07" id="44572" net="1" show="1" grparent="44573" state="1" pen="0,0,0" brush="255,255,255"/>
          </graphics>
        </attribute>
        <graphics count="1">
          <graphic id="44573" net="1" source="33146" target="42485" state="1" show="1" pen="0,0,0" brush="0,0,0" edge_designtype="3">
            <points count="2">
              <point x="867.86" y="130.00"/>
              <point x="1073.82" y="392.14"/>
            </points>
          </graphic>
        </graphics>
      </edge>
      <edge source="42398" target="33174" id="44574" net="1">
        <attribute name="Comment" id="44575" net="1">
          <![CDATA[]]>
          <graphics count="1">
            <graphic xoff="40.00" x="798.70" y="271.37" id="44576" net="1" show="1" grparent="44579" state="1" pen="0,0,0" brush="255,255,255"/>
          </graphics>
        </attribute>
        <attribute name="Multiplicity" id="44577" net="1">
          <![CDATA[1]]>
          <graphics count="1">
            <graphic xoff="20.00" x="778.70" y="271.37" id="44578" net="1" show="1" grparent="44579" state="1" pen="0,0,0" brush="255,255,255"/>
          </graphics>
        </attribute>
        <graphics count="1">
          <graphic id="44579" net="1" source="42408" target="33182" state="1" show="1" pen="0,0,0" brush="0,0,0" edge_designtype="3">
            <points count="2">
              <point x="586.88" y="452.74"/>
              <point x="930.53" y="90.00"/>
            </points>
          </graphic>
        </graphics>
      </edge>
      <edge source="33174" target="42398" id="44580" net="1">
        <attribute name="Comment" id="44581" net="1">
          <![CDATA[]]>
          <graphics count="1">
            <graphic xoff="40.00" x="798.70" y="271.37" id="44582" net="1" show="1" grparent="44585" state="1" pen="0,0,0" brush="255,255,255"/>
          </graphics>
        </attribute>
        <attribute name="Multiplicity" id="44583" net="1">
          <![CDATA[1]]>
          <graphics count="1">
            <graphic xoff="20.00" x="778.70" y="271.37" id="44584" net="1" show="1" grparent="44585" state="1" pen="0,0,0" brush="255,255,255"/>
          </graphics>
        </attribute>
        <graphics count="1">
          <graphic id="44585" net="1" source="33182" target="42408" state="1" show="1" pen="0,0,0" brush="0,0,0" edge_designtype="3">
            <points count="2">
              <point x="930.53" y="90.00"/>
              <point x="586.88" y="452.74"/>
            </points>
          </graphic>
        </graphics>
      </edge>
      <edge source="42387" target="33174" id="44586" net="1">
        <attribute name="Comment" id="44587" net="1">
          <![CDATA[]]>
          <graphics count="1">
            <graphic xoff="40.00" x="619.00" y="350.75" id="44588" net="1" show="1" grparent="44591" state="1" pen="0,0,0" brush="255,255,255"/>
          </graphics>
        </attribute>
        <attribute name="Multiplicity" id="44589" net="1">
          <![CDATA[1]]>
          <graphics count="1">
            <graphic xoff="20.00" x="599.00" y="350.75" id="44590" net="1" show="1" grparent="44591" state="1" pen="0,0,0" brush="255,255,255"/>
          </graphics>
        </attribute>
        <graphics count="1">
          <graphic id="44591" net="1" source="42397" target="33182" state="1" show="1" pen="0,0,0" brush="0,0,0" edge_designtype="3">
            <points count="2">
              <point x="228.00" y="614.00"/>
              <point x="930.00" y="87.50"/>
            </points>
          </graphic>
        </graphics>
      </edge>
      <edge source="33174" target="42387" id="44592" net="1">
        <attribute name="Comment" id="44593" net="1">
          <![CDATA[]]>
          <graphics count="1">
            <graphic xoff="40.00" x="619.00" y="350.75" id="44594" net="1" show="1" grparent="44597" state="1" pen="0,0,0" brush="255,255,255"/>
          </graphics>
        </attribute>
        <attribute name="Multiplicity" id="44595" net="1">
          <![CDATA[1]]>
          <graphics count="1">
            <graphic xoff="20.00" x="599.00" y="350.75" id="44596" net="1" show="1" grparent="44597" state="1" pen="0,0,0" brush="255,255,255"/>
          </graphics>
        </attribute>
        <graphics count="1">
          <graphic id="44597" net="1" source="33182" target="42397" state="1" show="1" pen="0,0,0" brush="0,0,0" edge_designtype="3">
            <points count="2">
              <point x="930.00" y="87.50"/>
              <point x="228.00" y="614.00"/>
            </points>
          </graphic>
        </graphics>
      </edge>
      <edge source="42442" target="33174" id="44598" net="1">
        <attribute name="Comment" id="44599" net="1">
          <![CDATA[]]>
          <graphics count="1">
            <graphic xoff="40.00" x="1070.04" y="420.17" id="44600" net="1" show="1" grparent="44603" state="1" pen="0,0,0" brush="255,255,255"/>
          </graphics>
        </attribute>
        <attribute name="Multiplicity" id="44601" net="1">
          <![CDATA[1]]>
          <graphics count="1">
            <graphic xoff="20.00" x="1050.04" y="420.17" id="44602" net="1" show="1" grparent="44603" state="1" pen="0,0,0" brush="255,255,255"/>
          </graphics>
        </attribute>
        <graphics count="1">
          <graphic id="44603" net="1" source="42452" target="33182" state="1" show="1" pen="0,0,0" brush="0,0,0" edge_designtype="3">
            <points count="2">
              <point x="1117.44" y="750.33"/>
              <point x="942.65" y="90.00"/>
            </points>
          </graphic>
        </graphics>
      </edge>
      <edge source="33174" target="42442" id="44604" net="1">
        <attribute name="Comment" id="44605" net="1">
          <![CDATA[]]>
          <graphics count="1">
            <graphic xoff="40.00" x="1070.04" y="420.17" id="44606" net="1" show="1" grparent="44609" state="1" pen="0,0,0" brush="255,255,255"/>
          </graphics>
        </attribute>
        <attribute name="Multiplicity" id="44607" net="1">
          <![CDATA[1]]>
          <graphics count="1">
            <graphic xoff="20.00" x="1050.04" y="420.17" id="44608" net="1" show="1" grparent="44609" state="1" pen="0,0,0" brush="255,255,255"/>
          </graphics>
        </attribute>
        <graphics count="1">
          <graphic id="44609" net="1" source="33182" target="42452" state="1" show="1" pen="0,0,0" brush="0,0,0" edge_designtype="3">
            <points count="2">
              <point x="942.65" y="90.00"/>
              <point x="1117.44" y="750.33"/>
            </points>
          </graphic>
        </graphics>
      </edge>
      <edge source="42464" target="33174" id="44610" net="1">
        <attribute name="Comment" id="44611" net="1">
          <![CDATA[]]>
          <graphics count="1">
            <graphic xoff="40.00" x="1070.23" y="270.48" id="44612" net="1" show="1" grparent="44615" state="1" pen="0,0,0" brush="255,255,255"/>
          </graphics>
        </attribute>
        <attribute name="Multiplicity" id="44613" net="1">
          <![CDATA[1]]>
          <graphics count="1">
            <graphic xoff="20.00" x="1050.23" y="270.48" id="44614" net="1" show="1" grparent="44615" state="1" pen="0,0,0" brush="255,255,255"/>
          </graphics>
        </attribute>
        <graphics count="1">
          <graphic id="44615" net="1" source="42474" target="33182" state="1" show="1" pen="0,0,0" brush="0,0,0" edge_designtype="3">
            <points count="2">
              <point x="1115.72" y="450.96"/>
              <point x="944.74" y="90.00"/>
            </points>
          </graphic>
        </graphics>
      </edge>
      <edge source="33174" target="42464" id="44616" net="1">
        <attribute name="Comment" id="44617" net="1">
          <![CDATA[]]>
          <graphics count="1">
            <graphic xoff="40.00" x="1070.23" y="270.48" id="44618" net="1" show="1" grparent="44621" state="1" pen="0,0,0" brush="255,255,255"/>
          </graphics>
        </attribute>
        <attribute name="Multiplicity" id="44619" net="1">
          <![CDATA[1]]>
          <graphics count="1">
            <graphic xoff="20.00" x="1050.23" y="270.48" id="44620" net="1" show="1" grparent="44621" state="1" pen="0,0,0" brush="255,255,255"/>
          </graphics>
        </attribute>
        <graphics count="1">
          <graphic id="44621" net="1" source="33182" target="42474" state="1" show="1" pen="0,0,0" brush="0,0,0" edge_designtype="3">
            <points count="2">
              <point x="944.74" y="90.00"/>
              <point x="1115.72" y="450.96"/>
            </points>
          </graphic>
        </graphics>
      </edge>
      <edge source="42398" target="33093" id="44622" net="1">
        <attribute name="Comment" id="44623" net="1">
          <![CDATA[]]>
          <graphics count="1">
            <graphic xoff="40.00" x="699.78" y="290.48" id="44624" net="1" show="1" grparent="44627" state="1" pen="0,0,0" brush="255,255,255"/>
          </graphics>
        </attribute>
        <attribute name="Multiplicity" id="44625" net="1">
          <![CDATA[1]]>
          <graphics count="1">
            <graphic xoff="20.00" x="679.78" y="290.48" id="44626" net="1" show="1" grparent="44627" state="1" pen="0,0,0" brush="255,255,255"/>
          </graphics>
        </attribute>
        <graphics count="1">
          <graphic id="44627" net="1" source="42408" target="33101" state="1" show="1" pen="0,0,0" brush="0,0,0" edge_designtype="3">
            <points count="2">
              <point x="584.26" y="450.95"/>
              <point x="735.29" y="130.00"/>
            </points>
          </graphic>
        </graphics>
      </edge>
      <edge source="33093" target="42398" id="44628" net="1">
        <attribute name="Comment" id="44629" net="1">
          <![CDATA[]]>
          <graphics count="1">
            <graphic xoff="40.00" x="699.78" y="290.48" id="44630" net="1" show="1" grparent="44633" state="1" pen="0,0,0" brush="255,255,255"/>
          </graphics>
        </attribute>
        <attribute name="Multiplicity" id="44631" net="1">
          <![CDATA[1]]>
          <graphics count="1">
            <graphic xoff="20.00" x="679.78" y="290.48" id="44632" net="1" show="1" grparent="44633" state="1" pen="0,0,0" brush="255,255,255"/>
          </graphics>
        </attribute>
        <graphics count="1">
          <graphic id="44633" net="1" source="33101" target="42408" state="1" show="1" pen="0,0,0" brush="0,0,0" edge_designtype="3">
            <points count="2">
              <point x="735.29" y="130.00"/>
              <point x="584.26" y="450.95"/>
            </points>
          </graphic>
        </graphics>
      </edge>
      <edge source="42376" target="33093" id="44634" net="1">
        <attribute name="Comment" id="44635" net="1">
          <![CDATA[]]>
          <graphics count="1">
            <graphic xoff="40.00" x="538.97" y="401.20" id="44636" net="1" show="1" grparent="44639" state="1" pen="0,0,0" brush="255,255,255"/>
          </graphics>
        </attribute>
        <attribute name="Multiplicity" id="44637" net="1">
          <![CDATA[1]]>
          <graphics count="1">
            <graphic xoff="20.00" x="518.97" y="401.20" id="44638" net="1" show="1" grparent="44639" state="1" pen="0,0,0" brush="255,255,255"/>
          </graphics>
        </attribute>
        <graphics count="1">
          <graphic id="44639" net="1" source="42386" target="33101" state="1" show="1" pen="0,0,0" brush="0,0,0" edge_designtype="3">
            <points count="2">
              <point x="266.51" y="672.41"/>
              <point x="731.43" y="130.00"/>
            </points>
          </graphic>
        </graphics>
      </edge>
      <edge source="33093" target="42376" id="44640" net="1">
        <attribute name="Comment" id="44641" net="1">
          <![CDATA[]]>
          <graphics count="1">
            <graphic xoff="40.00" x="538.97" y="401.20" id="44642" net="1" show="1" grparent="44645" state="1" pen="0,0,0" brush="255,255,255"/>
          </graphics>
        </attribute>
        <attribute name="Multiplicity" id="44643" net="1">
          <![CDATA[1]]>
          <graphics count="1">
            <graphic xoff="20.00" x="518.97" y="401.20" id="44644" net="1" show="1" grparent="44645" state="1" pen="0,0,0" brush="255,255,255"/>
          </graphics>
        </attribute>
        <graphics count="1">
          <graphic id="44645" net="1" source="33101" target="42386" state="1" show="1" pen="0,0,0" brush="0,0,0" edge_designtype="3">
            <points count="2">
              <point x="731.43" y="130.00"/>
              <point x="266.51" y="672.41"/>
            </points>
          </graphic>
        </graphics>
      </edge>
      <edge source="42442" target="33093" id="44646" net="1">
        <attribute name="Comment" id="44647" net="1">
          <![CDATA[]]>
          <graphics count="1">
            <graphic xoff="40.00" x="970.42" y="440.70" id="44648" net="1" show="1" grparent="44651" state="1" pen="0,0,0" brush="255,255,255"/>
          </graphics>
        </attribute>
        <attribute name="Multiplicity" id="44649" net="1">
          <![CDATA[1]]>
          <graphics count="1">
            <graphic xoff="20.00" x="950.42" y="440.70" id="44650" net="1" show="1" grparent="44651" state="1" pen="0,0,0" brush="255,255,255"/>
          </graphics>
        </attribute>
        <graphics count="1">
          <graphic id="44651" net="1" source="42452" target="33101" state="1" show="1" pen="0,0,0" brush="0,0,0" edge_designtype="3">
            <points count="2">
              <point x="1114.89" y="751.40"/>
              <point x="745.94" y="130.00"/>
            </points>
          </graphic>
        </graphics>
      </edge>
      <edge source="33093" target="42442" id="44652" net="1">
        <attribute name="Comment" id="44653" net="1">
          <![CDATA[]]>
          <graphics count="1">
            <graphic xoff="40.00" x="970.42" y="440.70" id="44654" net="1" show="1" grparent="44657" state="1" pen="0,0,0" brush="255,255,255"/>
          </graphics>
        </attribute>
        <attribute name="Multiplicity" id="44655" net="1">
          <![CDATA[1]]>
          <graphics count="1">
            <graphic xoff="20.00" x="950.42" y="440.70" id="44656" net="1" show="1" grparent="44657" state="1" pen="0,0,0" brush="255,255,255"/>
          </graphics>
        </attribute>
        <graphics count="1">
          <graphic id="44657" net="1" source="33101" target="42452" state="1" show="1" pen="0,0,0" brush="0,0,0" edge_designtype="3">
            <points count="2">
              <point x="745.94" y="130.00"/>
              <point x="1114.89" y="751.40"/>
            </points>
          </graphic>
        </graphics>
      </edge>
      <edge source="42464" target="33093" id="44658" net="1">
        <attribute name="Comment" id="44659" net="1">
          <![CDATA[]]>
          <graphics count="1">
            <graphic xoff="40.00" x="971.27" y="291.14" id="44660" net="1" show="1" grparent="44663" state="1" pen="0,0,0" brush="255,255,255"/>
          </graphics>
        </attribute>
        <attribute name="Multiplicity" id="44661" net="1">
          <![CDATA[1]]>
          <graphics count="1">
            <graphic xoff="20.00" x="951.27" y="291.14" id="44662" net="1" show="1" grparent="44663" state="1" pen="0,0,0" brush="255,255,255"/>
          </graphics>
        </attribute>
        <graphics count="1">
          <graphic id="44663" net="1" source="42474" target="33101" state="1" show="1" pen="0,0,0" brush="0,0,0" edge_designtype="3">
            <points count="2">
              <point x="1112.55" y="453.33"/>
              <point x="750.00" y="128.95"/>
            </points>
          </graphic>
        </graphics>
      </edge>
      <edge source="33093" target="42464" id="44664" net="1">
        <attribute name="Comment" id="44665" net="1">
          <![CDATA[]]>
          <graphics count="1">
            <graphic xoff="40.00" x="971.27" y="291.14" id="44666" net="1" show="1" grparent="44669" state="1" pen="0,0,0" brush="255,255,255"/>
          </graphics>
        </attribute>
        <attribute name="Multiplicity" id="44667" net="1">
          <![CDATA[1]]>
          <graphics count="1">
            <graphic xoff="20.00" x="951.27" y="291.14" id="44668" net="1" show="1" grparent="44669" state="1" pen="0,0,0" brush="255,255,255"/>
          </graphics>
        </attribute>
        <graphics count="1">
          <graphic id="44669" net="1" source="33101" target="42474" state="1" show="1" pen="0,0,0" brush="0,0,0" edge_designtype="3">
            <points count="2">
              <point x="750.00" y="128.95"/>
              <point x="1112.55" y="453.33"/>
            </points>
          </graphic>
        </graphics>
      </edge>
      <edge source="42398" target="33129" id="44670" net="1">
        <attribute name="Comment" id="44671" net="1">
          <![CDATA[]]>
          <graphics count="1">
            <graphic xoff="40.00" x="739.51" y="270.77" id="44672" net="1" show="1" grparent="44675" state="1" pen="0,0,0" brush="255,255,255"/>
          </graphics>
        </attribute>
        <attribute name="Multiplicity" id="44673" net="1">
          <![CDATA[1]]>
          <graphics count="1">
            <graphic xoff="20.00" x="719.51" y="270.77" id="44674" net="1" show="1" grparent="44675" state="1" pen="0,0,0" brush="255,255,255"/>
          </graphics>
        </attribute>
        <graphics count="1">
          <graphic id="44675" net="1" source="42408" target="33137" state="1" show="1" pen="0,0,0" brush="0,0,0" edge_designtype="3">
            <points count="2">
              <point x="585.34" y="451.55"/>
              <point x="813.68" y="90.00"/>
            </points>
          </graphic>
        </graphics>
      </edge>
      <edge source="33129" target="42398" id="44676" net="1">
        <attribute name="Comment" id="44677" net="1">
          <![CDATA[]]>
          <graphics count="1">
            <graphic xoff="40.00" x="739.51" y="270.77" id="44678" net="1" show="1" grparent="44681" state="1" pen="0,0,0" brush="255,255,255"/>
          </graphics>
        </attribute>
        <attribute name="Multiplicity" id="44679" net="1">
          <![CDATA[1]]>
          <graphics count="1">
            <graphic xoff="20.00" x="719.51" y="270.77" id="44680" net="1" show="1" grparent="44681" state="1" pen="0,0,0" brush="255,255,255"/>
          </graphics>
        </attribute>
        <graphics count="1">
          <graphic id="44681" net="1" source="33137" target="42408" state="1" show="1" pen="0,0,0" brush="0,0,0" edge_designtype="3">
            <points count="2">
              <point x="813.68" y="90.00"/>
              <point x="585.34" y="451.55"/>
            </points>
          </graphic>
        </graphics>
      </edge>
      <edge source="42376" target="33129" id="44682" net="1">
        <attribute name="Comment" id="44683" net="1">
          <![CDATA[]]>
          <graphics count="1">
            <graphic xoff="40.00" x="578.74" y="381.34" id="44684" net="1" show="1" grparent="44687" state="1" pen="0,0,0" brush="255,255,255"/>
          </graphics>
        </attribute>
        <attribute name="Multiplicity" id="44685" net="1">
          <![CDATA[1]]>
          <graphics count="1">
            <graphic xoff="20.00" x="558.74" y="381.34" id="44686" net="1" show="1" grparent="44687" state="1" pen="0,0,0" brush="255,255,255"/>
          </graphics>
        </attribute>
        <graphics count="1">
          <graphic id="44687" net="1" source="42386" target="33137" state="1" show="1" pen="0,0,0" brush="0,0,0" edge_designtype="3">
            <points count="2">
              <point x="266.82" y="672.69"/>
              <point x="810.67" y="90.00"/>
            </points>
          </graphic>
        </graphics>
      </edge>
      <edge source="33129" target="42376" id="44688" net="1">
        <attribute name="Comment" id="44689" net="1">
          <![CDATA[]]>
          <graphics count="1">
            <graphic xoff="40.00" x="578.74" y="381.34" id="44690" net="1" show="1" grparent="44693" state="1" pen="0,0,0" brush="255,255,255"/>
          </graphics>
        </attribute>
        <attribute name="Multiplicity" id="44691" net="1">
          <![CDATA[1]]>
          <graphics count="1">
            <graphic xoff="20.00" x="558.74" y="381.34" id="44692" net="1" show="1" grparent="44693" state="1" pen="0,0,0" brush="255,255,255"/>
          </graphics>
        </attribute>
        <graphics count="1">
          <graphic id="44693" net="1" source="33137" target="42386" state="1" show="1" pen="0,0,0" brush="0,0,0" edge_designtype="3">
            <points count="2">
              <point x="810.67" y="90.00"/>
              <point x="266.82" y="672.69"/>
            </points>
          </graphic>
        </graphics>
      </edge>
      <edge source="42442" target="33129" id="44694" net="1">
        <attribute name="Comment" id="44695" net="1">
          <![CDATA[]]>
          <graphics count="1">
            <graphic xoff="40.00" x="1010.19" y="420.43" id="44696" net="1" show="1" grparent="44699" state="1" pen="0,0,0" brush="255,255,255"/>
          </graphics>
        </attribute>
        <attribute name="Multiplicity" id="44697" net="1">
          <![CDATA[1]]>
          <graphics count="1">
            <graphic xoff="20.00" x="990.19" y="420.43" id="44698" net="1" show="1" grparent="44699" state="1" pen="0,0,0" brush="255,255,255"/>
          </graphics>
        </attribute>
        <graphics count="1">
          <graphic id="44699" net="1" source="42452" target="33137" state="1" show="1" pen="0,0,0" brush="0,0,0" edge_designtype="3">
            <points count="2">
              <point x="1115.96" y="750.85"/>
              <point x="824.41" y="90.00"/>
            </points>
          </graphic>
        </graphics>
      </edge>
      <edge source="33129" target="42442" id="44700" net="1">
        <attribute name="Comment" id="44701" net="1">
          <![CDATA[]]>
          <graphics count="1">
            <graphic xoff="40.00" x="1010.19" y="420.43" id="44702" net="1" show="1" grparent="44705" state="1" pen="0,0,0" brush="255,255,255"/>
          </graphics>
        </attribute>
        <attribute name="Multiplicity" id="44703" net="1">
          <![CDATA[1]]>
          <graphics count="1">
            <graphic xoff="20.00" x="990.19" y="420.43" id="44704" net="1" show="1" grparent="44705" state="1" pen="0,0,0" brush="255,255,255"/>
          </graphics>
        </attribute>
        <graphics count="1">
          <graphic id="44705" net="1" source="33137" target="42452" state="1" show="1" pen="0,0,0" brush="0,0,0" edge_designtype="3">
            <points count="2">
              <point x="824.41" y="90.00"/>
              <point x="1115.96" y="750.85"/>
            </points>
          </graphic>
        </graphics>
      </edge>
      <edge source="42475" target="33129" id="44706" net="1">
        <attribute name="Comment" id="44707" net="1">
          <![CDATA[]]>
          <graphics count="1">
            <graphic xoff="40.00" x="990.91" y="241.12" id="44708" net="1" show="1" grparent="44711" state="1" pen="0,0,0" brush="255,255,255"/>
          </graphics>
        </attribute>
        <attribute name="Multiplicity" id="44709" net="1">
          <![CDATA[1]]>
          <graphics count="1">
            <graphic xoff="20.00" x="970.91" y="241.12" id="44710" net="1" show="1" grparent="44711" state="1" pen="0,0,0" brush="255,255,255"/>
          </graphics>
        </attribute>
        <graphics count="1">
          <graphic id="44711" net="1" source="42485" target="33137" state="1" show="1" pen="0,0,0" brush="0,0,0" edge_designtype="3">
            <points count="2">
              <point x="1073.69" y="392.24"/>
              <point x="828.13" y="90.00"/>
            </points>
          </graphic>
        </graphics>
      </edge>
      <edge source="33129" target="42475" id="44712" net="1">
        <attribute name="Comment" id="44713" net="1">
          <![CDATA[]]>
          <graphics count="1">
            <graphic xoff="40.00" x="990.91" y="241.12" id="44714" net="1" show="1" grparent="44717" state="1" pen="0,0,0" brush="255,255,255"/>
          </graphics>
        </attribute>
        <attribute name="Multiplicity" id="44715" net="1">
          <![CDATA[1]]>
          <graphics count="1">
            <graphic xoff="20.00" x="970.91" y="241.12" id="44716" net="1" show="1" grparent="44717" state="1" pen="0,0,0" brush="255,255,255"/>
          </graphics>
        </attribute>
        <graphics count="1">
          <graphic id="44717" net="1" source="33137" target="42485" state="1" show="1" pen="0,0,0" brush="0,0,0" edge_designtype="3">
            <points count="2">
              <point x="828.13" y="90.00"/>
              <point x="1073.69" y="392.24"/>
            </points>
          </graphic>
        </graphics>
      </edge>
      <edge source="42398" target="33084" id="44718" net="1">
        <attribute name="Comment" id="44719" net="1">
          <![CDATA[]]>
          <graphics count="1">
            <graphic xoff="40.00" x="679.93" y="270.23" id="44720" net="1" show="1" grparent="44723" state="1" pen="0,0,0" brush="255,255,255"/>
          </graphics>
        </attribute>
        <attribute name="Multiplicity" id="44721" net="1">
          <![CDATA[1]]>
          <graphics count="1">
            <graphic xoff="20.00" x="659.93" y="270.23" id="44722" net="1" show="1" grparent="44723" state="1" pen="0,0,0" brush="255,255,255"/>
          </graphics>
        </attribute>
        <graphics count="1">
          <graphic id="44723" net="1" source="42408" target="33092" state="1" show="1" pen="0,0,0" brush="0,0,0" edge_designtype="3">
            <points count="2">
              <point x="583.01" y="450.46"/>
              <point x="696.84" y="90.00"/>
            </points>
          </graphic>
        </graphics>
      </edge>
      <edge source="33084" target="42398" id="44724" net="1">
        <attribute name="Comment" id="44725" net="1">
          <![CDATA[]]>
          <graphics count="1">
            <graphic xoff="40.00" x="679.93" y="270.23" id="44726" net="1" show="1" grparent="44729" state="1" pen="0,0,0" brush="255,255,255"/>
          </graphics>
        </attribute>
        <attribute name="Multiplicity" id="44727" net="1">
          <![CDATA[1]]>
          <graphics count="1">
            <graphic xoff="20.00" x="659.93" y="270.23" id="44728" net="1" show="1" grparent="44729" state="1" pen="0,0,0" brush="255,255,255"/>
          </graphics>
        </attribute>
        <graphics count="1">
          <graphic id="44729" net="1" source="33092" target="42408" state="1" show="1" pen="0,0,0" brush="0,0,0" edge_designtype="3">
            <points count="2">
              <point x="696.84" y="90.00"/>
              <point x="583.01" y="450.46"/>
            </points>
          </graphic>
        </graphics>
      </edge>
      <edge source="42376" target="33084" id="44730" net="1">
        <attribute name="Comment" id="44731" net="1">
          <![CDATA[]]>
          <graphics count="1">
            <graphic xoff="40.00" x="519.29" y="380.97" id="44732" net="1" show="1" grparent="44735" state="1" pen="0,0,0" brush="255,255,255"/>
          </graphics>
        </attribute>
        <attribute name="Multiplicity" id="44733" net="1">
          <![CDATA[1]]>
          <graphics count="1">
            <graphic xoff="20.00" x="499.29" y="380.97" id="44734" net="1" show="1" grparent="44735" state="1" pen="0,0,0" brush="255,255,255"/>
          </graphics>
        </attribute>
        <graphics count="1">
          <graphic id="44735" net="1" source="42386" target="33092" state="1" show="1" pen="0,0,0" brush="0,0,0" edge_designtype="3">
            <points count="2">
              <point x="265.91" y="671.94"/>
              <point x="692.67" y="90.00"/>
            </points>
          </graphic>
        </graphics>
      </edge>
      <edge source="33084" target="42376" id="44736" net="1">
        <attribute name="Comment" id="44737" net="1">
          <![CDATA[]]>
          <graphics count="1">
            <graphic xoff="40.00" x="519.29" y="380.97" id="44738" net="1" show="1" grparent="44741" state="1" pen="0,0,0" brush="255,255,255"/>
          </graphics>
        </attribute>
        <attribute name="Multiplicity" id="44739" net="1">
          <![CDATA[1]]>
          <graphics count="1">
            <graphic xoff="20.00" x="499.29" y="380.97" id="44740" net="1" show="1" grparent="44741" state="1" pen="0,0,0" brush="255,255,255"/>
          </graphics>
        </attribute>
        <graphics count="1">
          <graphic id="44741" net="1" source="33092" target="42386" state="1" show="1" pen="0,0,0" brush="0,0,0" edge_designtype="3">
            <points count="2">
              <point x="692.67" y="90.00"/>
              <point x="265.91" y="671.94"/>
            </points>
          </graphic>
        </graphics>
      </edge>
      <edge source="42453" target="33084" id="44742" net="1">
        <attribute name="Comment" id="44743" net="1">
          <![CDATA[]]>
          <graphics count="1">
            <graphic xoff="40.00" x="930.45" y="390.74" id="44744" net="1" show="1" grparent="44747" state="1" pen="0,0,0" brush="255,255,255"/>
          </graphics>
        </attribute>
        <attribute name="Multiplicity" id="44745" net="1">
          <![CDATA[1]]>
          <graphics count="1">
            <graphic xoff="20.00" x="910.45" y="390.74" id="44746" net="1" show="1" grparent="44747" state="1" pen="0,0,0" brush="255,255,255"/>
          </graphics>
        </attribute>
        <graphics count="1">
          <graphic id="44747" net="1" source="42463" target="33092" state="1" show="1" pen="0,0,0" brush="0,0,0" edge_designtype="3">
            <points count="2">
              <point x="1074.77" y="691.47"/>
              <point x="706.13" y="90.00"/>
            </points>
          </graphic>
        </graphics>
      </edge>
      <edge source="33084" target="42453" id="44748" net="1">
        <attribute name="Comment" id="44749" net="1">
          <![CDATA[]]>
          <graphics count="1">
            <graphic xoff="40.00" x="930.45" y="390.74" id="44750" net="1" show="1" grparent="44753" state="1" pen="0,0,0" brush="255,255,255"/>
          </graphics>
        </attribute>
        <attribute name="Multiplicity" id="44751" net="1">
          <![CDATA[1]]>
          <graphics count="1">
            <graphic xoff="20.00" x="910.45" y="390.74" id="44752" net="1" show="1" grparent="44753" state="1" pen="0,0,0" brush="255,255,255"/>
          </graphics>
        </attribute>
        <graphics count="1">
          <graphic id="44753" net="1" source="33092" target="42463" state="1" show="1" pen="0,0,0" brush="0,0,0" edge_designtype="3">
            <points count="2">
              <point x="706.13" y="90.00"/>
              <point x="1074.77" y="691.47"/>
            </points>
          </graphic>
        </graphics>
      </edge>
      <edge source="42464" target="33084" id="44754" net="1">
        <attribute name="Comment" id="44755" net="1">
          <![CDATA[]]>
          <graphics count="1">
            <graphic xoff="40.00" x="951.29" y="271.17" id="44756" net="1" show="1" grparent="44759" state="1" pen="0,0,0" brush="255,255,255"/>
          </graphics>
        </attribute>
        <attribute name="Multiplicity" id="44757" net="1">
          <![CDATA[1]]>
          <graphics count="1">
            <graphic xoff="20.00" x="931.29" y="271.17" id="44758" net="1" show="1" grparent="44759" state="1" pen="0,0,0" brush="255,255,255"/>
          </graphics>
        </attribute>
        <graphics count="1">
          <graphic id="44759" net="1" source="42474" target="33092" state="1" show="1" pen="0,0,0" brush="0,0,0" edge_designtype="3">
            <points count="2">
              <point x="1112.58" y="453.29"/>
              <point x="710.00" y="89.05"/>
            </points>
          </graphic>
        </graphics>
      </edge>
      <edge source="33084" target="42464" id="44760" net="1">
        <attribute name="Comment" id="44761" net="1">
          <![CDATA[]]>
          <graphics count="1">
            <graphic xoff="40.00" x="951.29" y="271.17" id="44762" net="1" show="1" grparent="44765" state="1" pen="0,0,0" brush="255,255,255"/>
          </graphics>
        </attribute>
        <attribute name="Multiplicity" id="44763" net="1">
          <![CDATA[1]]>
          <graphics count="1">
            <graphic xoff="20.00" x="931.29" y="271.17" id="44764" net="1" show="1" grparent="44765" state="1" pen="0,0,0" brush="255,255,255"/>
          </graphics>
        </attribute>
        <graphics count="1">
          <graphic id="44765" net="1" source="33092" target="42474" state="1" show="1" pen="0,0,0" brush="0,0,0" edge_designtype="3">
            <points count="2">
              <point x="710.00" y="89.05"/>
              <point x="1112.58" y="453.29"/>
            </points>
          </graphic>
        </graphics>
      </edge>
      <edge source="42442" target="33057" id="44766" net="1">
        <attribute name="Comment" id="44767" net="1">
          <![CDATA[]]>
          <graphics count="1">
            <graphic xoff="40.00" x="781.13" y="450.92" id="44768" net="1" show="1" grparent="44771" state="1" pen="0,0,0" brush="255,255,255"/>
          </graphics>
        </attribute>
        <attribute name="Multiplicity" id="44769" net="1">
          <![CDATA[1]]>
          <graphics count="1">
            <graphic xoff="20.00" x="761.13" y="450.92" id="44770" net="1" show="1" grparent="44771" state="1" pen="0,0,0" brush="255,255,255"/>
          </graphics>
        </attribute>
        <graphics count="1">
          <graphic id="44771" net="1" source="42452" target="33065" state="1" show="1" pen="0,0,0" brush="0,0,0" edge_designtype="3">
            <points count="2">
              <point x="1112.25" y="753.68"/>
              <point x="370.00" y="148.16"/>
            </points>
          </graphic>
        </graphics>
      </edge>
      <edge source="33057" target="42442" id="44772" net="1">
        <attribute name="Comment" id="44773" net="1">
          <![CDATA[]]>
          <graphics count="1">
            <graphic xoff="40.00" x="781.13" y="450.92" id="44774" net="1" show="1" grparent="44777" state="1" pen="0,0,0" brush="255,255,255"/>
          </graphics>
        </attribute>
        <attribute name="Multiplicity" id="44775" net="1">
          <![CDATA[1]]>
          <graphics count="1">
            <graphic xoff="20.00" x="761.13" y="450.92" id="44776" net="1" show="1" grparent="44777" state="1" pen="0,0,0" brush="255,255,255"/>
          </graphics>
        </attribute>
        <graphics count="1">
          <graphic id="44777" net="1" source="33065" target="42452" state="1" show="1" pen="0,0,0" brush="0,0,0" edge_designtype="3">
            <points count="2">
              <point x="370.00" y="148.16"/>
              <point x="1112.25" y="753.68"/>
            </points>
          </graphic>
        </graphics>
      </edge>
      <edge source="42409" target="33057" id="44778" net="1">
        <attribute name="Comment" id="44779" net="1">
          <![CDATA[]]>
          <graphics count="1">
            <graphic xoff="40.00" x="490.62" y="270.89" id="44780" net="1" show="1" grparent="44783" state="1" pen="0,0,0" brush="255,255,255"/>
          </graphics>
        </attribute>
        <attribute name="Multiplicity" id="44781" net="1">
          <![CDATA[1]]>
          <graphics count="1">
            <graphic xoff="20.00" x="470.62" y="270.89" id="44782" net="1" show="1" grparent="44783" state="1" pen="0,0,0" brush="255,255,255"/>
          </graphics>
        </attribute>
        <graphics count="1">
          <graphic id="44783" net="1" source="42419" target="33065" state="1" show="1" pen="0,0,0" brush="0,0,0" edge_designtype="3">
            <points count="2">
              <point x="534.31" y="391.78"/>
              <point x="366.92" y="150.00"/>
            </points>
          </graphic>
        </graphics>
      </edge>
      <edge source="33057" target="42409" id="44784" net="1">
        <attribute name="Comment" id="44785" net="1">
          <![CDATA[]]>
          <graphics count="1">
            <graphic xoff="40.00" x="490.62" y="270.89" id="44786" net="1" show="1" grparent="44789" state="1" pen="0,0,0" brush="255,255,255"/>
          </graphics>
        </attribute>
        <attribute name="Multiplicity" id="44787" net="1">
          <![CDATA[1]]>
          <graphics count="1">
            <graphic xoff="20.00" x="470.62" y="270.89" id="44788" net="1" show="1" grparent="44789" state="1" pen="0,0,0" brush="255,255,255"/>
          </graphics>
        </attribute>
        <graphics count="1">
          <graphic id="44789" net="1" source="33065" target="42419" state="1" show="1" pen="0,0,0" brush="0,0,0" edge_designtype="3">
            <points count="2">
              <point x="366.92" y="150.00"/>
              <point x="534.31" y="391.78"/>
            </points>
          </graphic>
        </graphics>
      </edge>
      <edge source="42376" target="33057" id="44790" net="1">
        <attribute name="Comment" id="44791" net="1">
          <![CDATA[]]>
          <graphics count="1">
[truncated: 22,796 more chars]
