# Supplementary material for: Modelling and Analysis of the Feeding Regimen Induced Entrainment of Hepatocyte Circadian Oscillators Using Petri Nets
Source: PLoS One. 2015 Mar 19;10(3):e0117519. doi: 10.1371/journal.pone.0117519 (PMC4366204; doi:10.1371/journal.pone.0117519)
Supplement: S4 Materials — (SPHYBRID) [file pone.0117519.s004.sphybrid]

<?xml version="1.0" encoding="utf-8"?>
<?xml-stylesheet type="text/xsl" href="/xsl/spped2svg.xsl"?>
<Snoopy version="2" revision="1.13">
  <netclass name="Hybrid Petri Net"/>
  <nodeclasses count="9">
    <nodeclass count="6" name="Place">
      <node id="66582" net="1">
        <attribute name="Name" id="66583" net="1">
          <![CDATA[]]>
          <graphics count="1">
            <graphic xoff="25.00" yoff="20.00" x="345.00" y="980.00" id="66584" net="1" show="1" grparent="66592" state="1" pen="0,0,0" brush="255,255,255"/>
          </graphics>
        </attribute>
        <attribute name="ID" id="66585" net="1">
          <![CDATA[0]]>
          <graphics count="1">
            <graphic xoff="25.00" yoff="20.00" x="345.00" y="980.00" id="66586" net="1" show="0" grparent="66592" state="1" pen="0,0,0" brush="255,255,255"/>
          </graphics>
        </attribute>
        <attribute name="Marking" id="66587" net="1">
          <![CDATA[1]]>
          <graphics count="1">
            <graphic x="320.00" y="960.00" id="66588" net="1" show="1" grparent="66592" state="1" pen="0,0,0" brush="255,255,255"/>
          </graphics>
        </attribute>
        <attribute name="Logic" id="66589" net="1">
          <![CDATA[0]]>
          <graphics count="0"/>
        </attribute>
        <attribute name="Comment" id="66590" net="1">
          <![CDATA[]]>
          <graphics count="1">
            <graphic yoff="40.00" x="320.00" y="1000.00" id="66591" net="1" show="1" grparent="66592" state="1" pen="0,0,0" brush="255,255,255"/>
          </graphics>
        </attribute>
        <graphics count="1">
          <graphic x="320.00" y="960.00" id="66592" net="1" show="1" w="20.00" h="20.00" state="1" pen="0,0,0" brush="255,255,255"/>
        </graphics>
      </node>
      <node id="66637" net="1">
        <attribute name="Name" id="66638" net="1">
          <![CDATA[]]>
          <graphics count="1">
            <graphic xoff="25.00" yoff="20.00" x="465.00" y="980.00" id="66639" net="1" show="1" grparent="66647" state="1" pen="0,0,0" brush="255,255,255"/>
          </graphics>
        </attribute>
        <attribute name="ID" id="66640" net="1">
          <![CDATA[1]]>
          <graphics count="1">
            <graphic xoff="25.00" yoff="20.00" x="465.00" y="980.00" id="66641" net="1" show="0" grparent="66647" state="1" pen="0,0,0" brush="255,255,255"/>
          </graphics>
        </attribute>
        <attribute name="Marking" id="66642" net="1">
          <![CDATA[0]]>
          <graphics count="1">
            <graphic x="440.00" y="960.00" id="66643" net="1" show="1" grparent="66647" state="1" pen="0,0,0" brush="255,255,255"/>
          </graphics>
        </attribute>
        <attribute name="Logic" id="66644" net="1">
          <![CDATA[0]]>
          <graphics count="0"/>
        </attribute>
        <attribute name="Comment" id="66645" net="1">
          <![CDATA[]]>
          <graphics count="1">
            <graphic yoff="40.00" x="440.00" y="1000.00" id="66646" net="1" show="1" grparent="66647" state="1" pen="0,0,0" brush="255,255,255"/>
          </graphics>
        </attribute>
        <graphics count="1">
          <graphic x="440.00" y="960.00" id="66647" net="1" show="1" w="20.00" h="20.00" state="1" pen="0,0,0" brush="255,255,255"/>
        </graphics>
      </node>
      <node id="66648" net="1">
        <attribute name="Name" id="66649" net="1">
          <![CDATA[]]>
          <graphics count="1">
            <graphic xoff="25.00" yoff="20.00" x="585.00" y="980.00" id="66650" net="1" show="1" grparent="66658" state="1" pen="0,0,0" brush="255,255,255"/>
          </graphics>
        </attribute>
        <attribute name="ID" id="66651" net="1">
          <![CDATA[2]]>
          <graphics count="1">
            <graphic xoff="25.00" yoff="20.00" x="585.00" y="980.00" id="66652" net="1" show="0" grparent="66658" state="1" pen="0,0,0" brush="255,255,255"/>
          </graphics>
        </attribute>
        <attribute name="Marking" id="66653" net="1">
          <![CDATA[0]]>
          <graphics count="1">
            <graphic x="560.00" y="960.00" id="66654" net="1" show="1" grparent="66658" state="1" pen="0,0,0" brush="255,255,255"/>
          </graphics>
        </attribute>
        <attribute name="Logic" id="66655" net="1">
          <![CDATA[0]]>
          <graphics count="0"/>
        </attribute>
        <attribute name="Comment" id="66656" net="1">
          <![CDATA[]]>
          <graphics count="1">
            <graphic yoff="40.00" x="560.00" y="1000.00" id="66657" net="1" show="1" grparent="66658" state="1" pen="0,0,0" brush="255,255,255"/>
          </graphics>
        </attribute>
        <graphics count="1">
          <graphic x="560.00" y="960.00" id="66658" net="1" show="1" w="20.00" h="20.00" state="1" pen="0,0,0" brush="255,255,255"/>
        </graphics>
      </node>
      <node id="70009" net="1">
        <attribute name="Name" id="70010" net="1">
          <![CDATA[]]>
          <graphics count="1">
            <graphic xoff="25.00" yoff="20.00" x="525.00" y="1080.00" id="70011" net="1" show="1" grparent="70019" state="1" pen="0,0,0" brush="255,255,255"/>
          </graphics>
        </attribute>
        <attribute name="ID" id="70012" net="1">
          <![CDATA[3]]>
          <graphics count="1">
            <graphic xoff="25.00" yoff="20.00" x="525.00" y="1080.00" id="70013" net="1" show="0" grparent="70019" state="1" pen="0,0,0" brush="255,255,255"/>
          </graphics>
        </attribute>
        <attribute name="Marking" id="70014" net="1">
          <![CDATA[1]]>
          <graphics count="1">
            <graphic x="500.00" y="1060.00" id="70015" net="1" show="1" grparent="70019" state="1" pen="0,0,0" brush="255,255,255"/>
          </graphics>
        </attribute>
        <attribute name="Logic" id="70016" net="1">
          <![CDATA[0]]>
          <graphics count="0"/>
        </attribute>
        <attribute name="Comment" id="70017" net="1">
          <![CDATA[]]>
          <graphics count="1">
            <graphic yoff="40.00" x="500.00" y="1100.00" id="70018" net="1" show="1" grparent="70019" state="1" pen="0,0,0" brush="255,255,255"/>
          </graphics>
        </attribute>
        <graphics count="1">
          <graphic x="500.00" y="1060.00" id="70019" net="1" show="1" w="20.00" h="20.00" state="1" pen="0,0,0" brush="255,255,255"/>
        </graphics>
      </node>
      <node id="70020" net="1">
        <attribute name="Name" id="70021" net="1">
          <![CDATA[]]>
          <graphics count="1">
            <graphic xoff="25.00" yoff="20.00" x="645.00" y="1080.00" id="70022" net="1" show="1" grparent="70030" state="1" pen="0,0,0" brush="255,255,255"/>
          </graphics>
        </attribute>
        <attribute name="ID" id="70023" net="1">
          <![CDATA[4]]>
          <graphics count="1">
            <graphic xoff="25.00" yoff="20.00" x="645.00" y="1080.00" id="70024" net="1" show="0" grparent="70030" state="1" pen="0,0,0" brush="255,255,255"/>
          </graphics>
        </attribute>
        <attribute name="Marking" id="70025" net="1">
          <![CDATA[0]]>
          <graphics count="1">
            <graphic x="620.00" y="1060.00" id="70026" net="1" show="1" grparent="70030" state="1" pen="0,0,0" brush="255,255,255"/>
          </graphics>
        </attribute>
        <attribute name="Logic" id="70027" net="1">
          <![CDATA[0]]>
          <graphics count="0"/>
        </attribute>
        <attribute name="Comment" id="70028" net="1">
          <![CDATA[]]>
          <graphics count="1">
            <graphic yoff="40.00" x="620.00" y="1100.00" id="70029" net="1" show="1" grparent="70030" state="1" pen="0,0,0" brush="255,255,255"/>
          </graphics>
        </attribute>
        <graphics count="1">
          <graphic x="620.00" y="1060.00" id="70030" net="1" show="1" w="20.00" h="20.00" state="1" pen="0,0,0" brush="255,255,255"/>
        </graphics>
      </node>
      <node id="70031" net="1">
        <attribute name="Name" id="70032" net="1">
          <![CDATA[]]>
          <graphics count="1">
            <graphic xoff="25.00" yoff="20.00" x="765.00" y="1000.00" id="70033" net="1" show="1" grparent="70041" state="1" pen="0,0,0" brush="255,255,255"/>
          </graphics>
        </attribute>
        <attribute name="ID" id="70034" net="1">
          <![CDATA[5]]>
          <graphics count="1">
            <graphic xoff="25.00" yoff="20.00" x="765.00" y="1000.00" id="70035" net="1" show="0" grparent="70041" state="1" pen="0,0,0" brush="255,255,255"/>
          </graphics>
        </attribute>
        <attribute name="Marking" id="70036" net="1">
          <![CDATA[0]]>
          <graphics count="1">
            <graphic x="740.00" y="980.00" id="70037" net="1" show="1" grparent="70041" state="1" pen="0,0,0" brush="255,255,255"/>
          </graphics>
        </attribute>
        <attribute name="Logic" id="70038" net="1">
          <![CDATA[0]]>
          <graphics count="0"/>
        </attribute>
        <attribute name="Comment" id="70039" net="1">
          <![CDATA[]]>
          <graphics count="1">
            <graphic yoff="40.00" x="740.00" y="1020.00" id="70040" net="1" show="1" grparent="70041" state="1" pen="0,0,0" brush="255,255,255"/>
          </graphics>
        </attribute>
        <graphics count="1">
          <graphic x="740.00" y="980.00" id="70041" net="1" show="1" w="20.00" h="20.00" state="1" pen="0,0,0" brush="255,255,255"/>
        </graphics>
      </node>
    </nodeclass>
    <nodeclass count="6" name="Place, Continuous">
      <node id="33025" net="1">
        <attribute name="Fixed" id="36236" net="1">
          <![CDATA[0]]>
          <graphics count="0"/>
        </attribute>
        <attribute name="Name" id="33026" net="1">
          <![CDATA[CB]]>
          <graphics count="1">
            <graphic xoff="25.00" yoff="20.00" x="585.00" y="220.00" id="33027" net="1" show="1" grparent="33035" state="1" pen="0,0,0" brush="255,255,255"/>
          </graphics>
        </attribute>
        <attribute name="ID" id="33028" net="1">
          <![CDATA[6]]>
          <graphics count="1">
            <graphic xoff="25.00" yoff="20.00" x="585.00" y="220.00" id="33029" net="1" show="0" grparent="33035" state="1" pen="0,0,0" brush="255,255,255"/>
          </graphics>
        </attribute>
        <attribute name="Marking" id="33030" net="1">
          <![CDATA[0]]>
          <graphics count="1">
            <graphic x="560.00" y="200.00" id="33031" net="1" show="1" grparent="33035" state="1" pen="0,0,0" brush="255,255,255"/>
          </graphics>
        </attribute>
        <attribute name="Logic" id="33032" net="1">
          <![CDATA[0]]>
          <graphics count="0"/>
        </attribute>
        <attribute name="Comment" id="33033" net="1">
          <![CDATA[]]>
          <graphics count="1">
            <graphic yoff="40.00" x="560.00" y="240.00" id="33034" net="1" show="1" grparent="33035" state="1" pen="0,0,0" brush="255,255,255"/>
          </graphics>
        </attribute>
        <graphics count="1">
          <graphic x="560.00" y="200.00" id="33035" net="1" show="1" w="20.00" h="20.00" state="1" pen="0,0,0" brush="255,255,255" thickness="3"/>
        </graphics>
      </node>
      <node id="33644" net="1">
        <attribute name="Fixed" id="36272" net="1">
          <![CDATA[0]]>
          <graphics count="0"/>
        </attribute>
        <attribute name="Name" id="33645" net="1">
          <![CDATA[PC]]>
          <graphics count="1">
            <graphic xoff="25.00" yoff="20.00" x="585.00" y="460.00" id="33646" net="1" show="1" grparent="33654" state="1" pen="0,0,0" brush="255,255,255"/>
          </graphics>
        </attribute>
        <attribute name="ID" id="33647" net="1">
          <![CDATA[7]]>
          <graphics count="1">
            <graphic xoff="25.00" yoff="20.00" x="585.00" y="460.00" id="33648" net="1" show="0" grparent="33654" state="1" pen="0,0,0" brush="255,255,255"/>
          </graphics>
        </attribute>
        <attribute name="Marking" id="33649" net="1">
          <![CDATA[0]]>
          <graphics count="1">
            <graphic x="560.00" y="440.00" id="33650" net="1" show="1" grparent="33654" state="1" pen="0,0,0" brush="255,255,255"/>
          </graphics>
        </attribute>
        <attribute name="Logic" id="33651" net="1">
          <![CDATA[0]]>
          <graphics count="0"/>
        </attribute>
        <attribute name="Comment" id="33652" net="1">
          <![CDATA[]]>
          <graphics count="1">
            <graphic yoff="40.00" x="560.00" y="480.00" id="33653" net="1" show="1" grparent="33654" state="1" pen="0,0,0" brush="255,255,255"/>
          </graphics>
        </attribute>
        <graphics count="1">
          <graphic x="560.00" y="440.00" id="33654" net="1" show="1" w="20.00" h="20.00" state="1" pen="0,0,0" brush="255,255,255" thickness="3"/>
        </graphics>
      </node>
      <node id="34055" net="1">
        <attribute name="Fixed" id="36332" net="1">
          <![CDATA[0]]>
          <graphics count="0"/>
        </attribute>
        <attribute name="Name" id="34056" net="1">
          <![CDATA[PARP1]]>
          <graphics count="1">
            <graphic xoff="25.00" yoff="20.00" x="1105.00" y="480.00" id="34061" net="1" show="1" grparent="34065" state="1" pen="0,0,0" brush="255,255,255"/>
          </graphics>
        </attribute>
        <attribute name="ID" id="34057" net="1">
          <![CDATA[8]]>
          <graphics count="1">
            <graphic xoff="25.00" yoff="20.00" x="1105.00" y="480.00" id="34062" net="1" show="0" grparent="34065" state="1" pen="0,0,0" brush="255,255,255"/>
          </graphics>
        </attribute>
        <attribute name="Marking" id="34058" net="1">
          <![CDATA[0]]>
          <graphics count="1">
            <graphic x="1080.00" y="460.00" id="34063" net="1" show="1" grparent="34065" state="1" pen="0,0,0" brush="255,255,255"/>
          </graphics>
        </attribute>
        <attribute name="Logic" id="34059" net="1">
          <![CDATA[0]]>
          <graphics count="0"/>
        </attribute>
        <attribute name="Comment" id="34060" net="1">
          <![CDATA[]]>
          <graphics count="1">
            <graphic yoff="40.00" x="1080.00" y="500.00" id="34064" net="1" show="1" grparent="34065" state="1" pen="0,0,0" brush="255,255,255"/>
          </graphics>
        </attribute>
        <graphics count="1">
          <graphic x="1080.00" y="460.00" id="34065" net="1" show="1" w="20.00" h="20.00" state="1" pen="0,0,0" brush="255,255,255" thickness="3"/>
        </graphics>
      </node>
      <node id="34289" net="1">
        <attribute name="Fixed" id="36368" net="1">
          <![CDATA[0]]>
          <graphics count="0"/>
        </attribute>
        <attribute name="Name" id="34290" net="1">
          <![CDATA[SIRT1]]>
          <graphics count="1">
            <graphic xoff="25.00" yoff="18.00" x="305.00" y="678.00" id="34295" net="1" show="1" grparent="34299" state="1" pen="0,0,0" brush="255,255,255"/>
          </graphics>
        </attribute>
        <attribute name="ID" id="34291" net="1">
          <![CDATA[9]]>
          <graphics count="1">
            <graphic xoff="25.00" yoff="20.00" x="305.00" y="680.00" id="34296" net="1" show="0" grparent="34299" state="1" pen="0,0,0" brush="255,255,255"/>
          </graphics>
        </attribute>
        <attribute name="Marking" id="34292" net="1">
          <![CDATA[0]]>
          <graphics count="1">
            <graphic x="280.00" y="660.00" id="34297" net="1" show="1" grparent="34299" state="1" pen="0,0,0" brush="255,255,255"/>
          </graphics>
        </attribute>
        <attribute name="Logic" id="34293" net="1">
          <![CDATA[0]]>
          <graphics count="0"/>
        </attribute>
        <attribute name="Comment" id="34294" net="1">
          <![CDATA[]]>
          <graphics count="1">
            <graphic yoff="40.00" x="280.00" y="700.00" id="34298" net="1" show="1" grparent="34299" state="1" pen="0,0,0" brush="255,255,255"/>
          </graphics>
        </attribute>
        <graphics count="1">
          <graphic x="280.00" y="660.00" id="34299" net="1" show="1" w="20.00" h="20.00" state="1" pen="0,0,0" brush="255,255,255" thickness="3"/>
        </graphics>
      </node>
      <node id="34345" net="1">
        <attribute name="Fixed" id="36380" net="1">
          <![CDATA[0]]>
          <graphics count="0"/>
        </attribute>
        <attribute name="Name" id="34346" net="1">
          <![CDATA[HSF1]]>
          <graphics count="1">
            <graphic xoff="25.00" yoff="20.00" x="1145.00" y="740.00" id="34351" net="1" show="1" grparent="34355" state="1" pen="0,0,0" brush="255,255,255"/>
          </graphics>
        </attribute>
        <attribute name="ID" id="34347" net="1">
          <![CDATA[10]]>
          <graphics count="1">
            <graphic xoff="25.00" yoff="20.00" x="1145.00" y="740.00" id="34352" net="1" show="0" grparent="34355" state="1" pen="0,0,0" brush="255,255,255"/>
          </graphics>
        </attribute>
        <attribute name="Marking" id="34348" net="1">
          <![CDATA[0]]>
          <graphics count="1">
            <graphic x="1120.00" y="720.00" id="34353" net="1" show="1" grparent="34355" state="1" pen="0,0,0" brush="255,255,255"/>
          </graphics>
        </attribute>
        <attribute name="Logic" id="34349" net="1">
          <![CDATA[0]]>
          <graphics count="0"/>
        </attribute>
        <attribute name="Comment" id="34350" net="1">
          <![CDATA[]]>
          <graphics count="1">
            <graphic yoff="40.00" x="1120.00" y="760.00" id="34354" net="1" show="1" grparent="34355" state="1" pen="0,0,0" brush="255,255,255"/>
          </graphics>
        </attribute>
        <graphics count="1">
          <graphic x="1120.00" y="720.00" id="34355" net="1" show="1" w="20.00" h="20.00" state="1" pen="0,0,0" brush="255,255,255" thickness="3"/>
        </graphics>
      </node>
      <node id="58111" net="1">
        <attribute name="Fixed" id="58112" net="1">
          <![CDATA[0]]>
          <graphics count="0"/>
        </attribute>
        <attribute name="Name" id="58113" net="1">
          <![CDATA[FEED]]>
          <graphics count="1">
            <graphic yoff="20.00" x="580.00" y="860.00" id="58114" net="1" show="1" grparent="58122" state="1" pen="0,0,0" brush="255,255,255"/>
          </graphics>
        </attribute>
        <attribute name="ID" id="58115" net="1">
          <![CDATA[11]]>
          <graphics count="1">
            <graphic xoff="20.00" x="600.00" y="840.00" id="58116" net="1" show="0" grparent="58122" state="1" pen="0,0,0" brush="255,255,255"/>
          </graphics>
        </attribute>
        <attribute name="Marking" id="58117" net="1">
          <![CDATA[0]]>
          <graphics count="1">
            <graphic x="580.00" y="840.00" id="58118" net="1" show="1" grparent="58122" state="1" pen="0,0,0" brush="255,255,255"/>
          </graphics>
        </attribute>
        <attribute name="Logic" id="58119" net="1">
          <![CDATA[0]]>
          <graphics count="0"/>
        </attribute>
        <attribute name="Comment" id="58120" net="1">
          <![CDATA[]]>
          <graphics count="1">
            <graphic xoff="-200.00" yoff="140.00" x="380.00" y="980.00" id="58121" net="1" show="1" grparent="58122" state="1" pen="0,0,0" brush="255,255,255"/>
          </graphics>
        </attribute>
        <graphics count="1">
          <graphic x="580.00" y="840.00" id="58122" net="1" show="1" w="20.00" h="20.00" state="1" pen="128,128,128" brush="255,255,255" thickness="3"/>
        </graphics>
      </node>
    </nodeclass>
    <nodeclass count="0" name="Transition"/>
    <nodeclass count="40" name="Transition, Continuous">
      <node id="33057" net="1">
        <attribute name="Name" id="33058" net="1">
          <![CDATA[Kcb_hsf1parp1pc]]>
          <graphics count="1">
            <graphic xoff="25.00" yoff="20.00" x="385.00" y="160.00" id="33059" net="1" show="1" grparent="33065" state="1" pen="0,0,0" brush="255,255,255"/>
          </graphics>
        </attribute>
        <attribute name="ID" id="33060" net="1">
          <![CDATA[0]]>
          <graphics count="1">
            <graphic xoff="25.00" yoff="20.00" x="385.00" y="160.00" id="33061" net="1" show="0" grparent="33065" state="1" pen="0,0,0" brush="255,255,255"/>
          </graphics>
        </attribute>
        <attribute name="Logic" id="33062" net="1">
          <![CDATA[0]]>
          <graphics count="0"/>
        </attribute>
        <attribute name="Comment" id="33063" net="1">
          <![CDATA[]]>
          <graphics count="1">
            <graphic xoff="40.00" x="400.00" y="140.00" id="33064" net="1" show="1" grparent="33065" state="1" pen="0,0,0" brush="255,255,255"/>
          </graphics>
        </attribute>
        <attribute name="FunctionList" type="ColList" id="36448" net="1">
          <colList row_count="1" col_count="2" active_row="0" active_col="0">
            <colList_head>
              <colList_colLabel>
                <![CDATA[Function set]]>
              </colList_colLabel>
              <colList_colLabel>
                <![CDATA[Function]]>
              </colList_colLabel>
            </colList_head>
            <colList_body>
              <colList_row nr="0">
                <colList_col nr="0">
                  <![CDATA[Main]]>
                </colList_col>
                <colList_col nr="1">
                  <![CDATA[MassAction(rpCB)]]>
                </colList_col>
              </colList_row>
            </colList_body>
          </colList>
          <graphics count="1">
            <graphic yoff="-110.00" x="360.00" y="30.00" id="36449" net="1" show="0" grparent="33065" state="1" pen="0,0,0" brush="255,255,255"/>
          </graphics>
        </attribute>
        <graphics count="1">
          <graphic x="360.00" y="140.00" id="33065" net="1" show="1" w="20.00" h="20.00" state="1" pen="0,0,0" brush="255,255,255" thickness="3"/>
        </graphics>
      </node>
      <node id="33066" net="1">
        <attribute name="Name" id="33067" net="1">
          <![CDATA[Kcb_parp1pcsirt1]]>
          <graphics count="1">
            <graphic xoff="25.00" yoff="20.00" x="385.00" y="220.00" id="33068" net="1" show="1" grparent="33074" state="1" pen="0,0,0" brush="255,255,255"/>
          </graphics>
        </attribute>
        <attribute name="ID" id="33069" net="1">
          <![CDATA[1]]>
          <graphics count="1">
            <graphic xoff="25.00" yoff="20.00" x="385.00" y="220.00" id="33070" net="1" show="0" grparent="33074" state="1" pen="0,0,0" brush="255,255,255"/>
          </graphics>
        </attribute>
        <attribute name="Logic" id="33071" net="1">
          <![CDATA[0]]>
          <graphics count="0"/>
        </attribute>
        <attribute name="Comment" id="33072" net="1">
          <![CDATA[]]>
          <graphics count="1">
            <graphic xoff="40.00" x="400.00" y="200.00" id="33073" net="1" show="1" grparent="33074" state="1" pen="0,0,0" brush="255,255,255"/>
          </graphics>
        </attribute>
        <attribute name="FunctionList" type="ColList" id="36460" net="1">
          <colList row_count="1" col_count="2" active_row="0" active_col="0">
            <colList_head>
              <colList_colLabel>
                <![CDATA[Function set]]>
              </colList_colLabel>
              <colList_colLabel>
                <![CDATA[Function]]>
              </colList_colLabel>
            </colList_head>
            <colList_body>
              <colList_row nr="0">
                <colList_col nr="0">
                  <![CDATA[Main]]>
                </colList_col>
                <colList_col nr="1">
                  <![CDATA[MassAction(rpCB)]]>
                </colList_col>
              </colList_row>
            </colList_body>
          </colList>
          <graphics count="1">
            <graphic yoff="-170.00" x="360.00" y="30.00" id="36461" net="1" show="0" grparent="33074" state="1" pen="0,0,0" brush="255,255,255"/>
          </graphics>
        </attribute>
        <graphics count="1">
          <graphic x="360.00" y="200.00" id="33074" net="1" show="1" w="20.00" h="20.00" state="1" pen="0,0,0" brush="255,255,255" thickness="3"/>
        </graphics>
      </node>
      <node id="33075" net="1">
        <attribute name="Name" id="33076" net="1">
          <![CDATA[Kcb_hsf1parp1pcsirt1]]>
          <graphics count="1">
            <graphic xoff="25.00" yoff="20.00" x="385.00" y="280.00" id="33077" net="1" show="1" grparent="33083" state="1" pen="0,0,0" brush="255,255,255"/>
          </graphics>
        </attribute>
        <attribute name="ID" id="33078" net="1">
          <![CDATA[2]]>
          <graphics count="1">
            <graphic xoff="25.00" yoff="20.00" x="385.00" y="280.00" id="33079" net="1" show="0" grparent="33083" state="1" pen="0,0,0" brush="255,255,255"/>
          </graphics>
        </attribute>
        <attribute name="Logic" id="33080" net="1">
          <![CDATA[0]]>
          <graphics count="0"/>
        </attribute>
        <attribute name="Comment" id="33081" net="1">
          <![CDATA[]]>
          <graphics count="1">
            <graphic xoff="40.00" x="400.00" y="260.00" id="33082" net="1" show="1" grparent="33083" state="1" pen="0,0,0" brush="255,255,255"/>
          </graphics>
        </attribute>
        <attribute name="FunctionList" type="ColList" id="36472" net="1">
          <colList row_count="1" col_count="2" active_row="0" active_col="0">
            <colList_head>
              <colList_colLabel>
                <![CDATA[Function set]]>
              </colList_colLabel>
              <colList_colLabel>
                <![CDATA[Function]]>
              </colList_colLabel>
            </colList_head>
            <colList_body>
              <colList_row nr="0">
                <colList_col nr="0">
                  <![CDATA[Main]]>
                </colList_col>
                <colList_col nr="1">
                  <![CDATA[MassAction(rpCB)]]>
                </colList_col>
              </colList_row>
            </colList_body>
          </colList>
          <graphics count="1">
            <graphic yoff="30.00" x="360.00" y="290.00" id="36473" net="1" show="0" grparent="33083" state="1" pen="0,0,0" brush="255,255,255"/>
          </graphics>
        </attribute>
        <graphics count="1">
          <graphic x="360.00" y="260.00" id="33083" net="1" show="1" w="20.00" h="20.00" state="1" pen="0,0,0" brush="255,255,255" thickness="3"/>
        </graphics>
      </node>
      <node id="33084" net="1">
        <attribute name="Name" id="33085" net="1">
          <![CDATA[Kcb_]]>
          <graphics count="1">
            <graphic xoff="25.00" yoff="20.00" x="725.00" y="100.00" id="33086" net="1" show="1" grparent="33092" state="1" pen="0,0,0" brush="255,255,255"/>
          </graphics>
        </attribute>
        <attribute name="ID" id="33087" net="1">
          <![CDATA[3]]>
          <graphics count="1">
            <graphic xoff="25.00" yoff="20.00" x="725.00" y="100.00" id="33088" net="1" show="0" grparent="33092" state="1" pen="0,0,0" brush="255,255,255"/>
          </graphics>
        </attribute>
        <attribute name="Logic" id="33089" net="1">
          <![CDATA[0]]>
          <graphics count="0"/>
        </attribute>
        <attribute name="Comment" id="33090" net="1">
          <![CDATA[]]>
          <graphics count="1">
            <graphic xoff="40.00" x="740.00" y="80.00" id="33091" net="1" show="1" grparent="33092" state="1" pen="0,0,0" brush="255,255,255"/>
          </graphics>
        </attribute>
        <attribute name="FunctionList" type="ColList" id="36484" net="1">
          <colList row_count="1" col_count="2" active_row="0" active_col="0">
            <colList_head>
              <colList_colLabel>
                <![CDATA[Function set]]>
              </colList_colLabel>
              <colList_colLabel>
                <![CDATA[Function]]>
              </colList_colLabel>
            </colList_head>
            <colList_body>
              <colList_row nr="0">
                <colList_col nr="0">
                  <![CDATA[Main]]>
                </colList_col>
                <colList_col nr="1">
                  <![CDATA[MassAction(rnCB)]]>
                </colList_col>
              </colList_row>
            </colList_body>
          </colList>
          <graphics count="1">
            <graphic yoff="-50.00" x="700.00" y="30.00" id="36485" net="1" show="0" grparent="33092" state="1" pen="0,0,0" brush="255,255,255"/>
          </graphics>
        </attribute>
        <graphics count="1">
          <graphic x="700.00" y="80.00" id="33092" net="1" show="1" w="20.00" h="20.00" state="1" pen="0,0,0" brush="255,255,255" thickness="3"/>
        </graphics>
      </node>
      <node id="33093" net="1">
        <attribute name="Name" id="33094" net="1">
          <![CDATA[Kcb_hsf1]]>
          <graphics count="1">
            <graphic xoff="25.00" yoff="20.00" x="765.00" y="140.00" id="33095" net="1" show="1" grparent="33101" state="1" pen="0,0,0" brush="255,255,255"/>
          </graphics>
        </attribute>
        <attribute name="ID" id="33096" net="1">
          <![CDATA[4]]>
          <graphics count="1">
            <graphic xoff="25.00" yoff="20.00" x="765.00" y="140.00" id="33097" net="1" show="0" grparent="33101" state="1" pen="0,0,0" brush="255,255,255"/>
          </graphics>
        </attribute>
        <attribute name="Logic" id="33098" net="1">
          <![CDATA[0]]>
          <graphics count="0"/>
        </attribute>
        <attribute name="Comment" id="33099" net="1">
          <![CDATA[]]>
          <graphics count="1">
            <graphic xoff="40.00" x="780.00" y="120.00" id="33100" net="1" show="1" grparent="33101" state="1" pen="0,0,0" brush="255,255,255"/>
          </graphics>
        </attribute>
        <attribute name="FunctionList" type="ColList" id="36496" net="1">
          <colList row_count="1" col_count="2" active_row="0" active_col="0">
            <colList_head>
              <colList_colLabel>
                <![CDATA[Function set]]>
              </colList_colLabel>
              <colList_colLabel>
                <![CDATA[Function]]>
              </colList_colLabel>
            </colList_head>
            <colList_body>
              <colList_row nr="0">
                <colList_col nr="0">
                  <![CDATA[Main]]>
                </colList_col>
                <colList_col nr="1">
                  <![CDATA[MassAction(rnCB)]]>
                </colList_col>
              </colList_row>
            </colList_body>
          </colList>
          <graphics count="1">
            <graphic yoff="-90.00" x="740.00" y="30.00" id="36497" net="1" show="0" grparent="33101" state="1" pen="0,0,0" brush="255,255,255"/>
          </graphics>
        </attribute>
        <graphics count="1">
          <graphic x="740.00" y="120.00" id="33101" net="1" show="1" w="20.00" h="20.00" state="1" pen="0,0,0" brush="255,255,255" thickness="3"/>
        </graphics>
      </node>
      <node id="33102" net="1">
        <attribute name="Name" id="33103" net="1">
          <![CDATA[Kcb_parp1]]>
          <graphics count="1">
            <graphic xoff="25.00" yoff="20.00" x="805.00" y="180.00" id="33104" net="1" show="1" grparent="33110" state="1" pen="0,0,0" brush="255,255,255"/>
          </graphics>
        </attribute>
        <attribute name="ID" id="33105" net="1">
          <![CDATA[5]]>
          <graphics count="1">
            <graphic xoff="25.00" yoff="20.00" x="805.00" y="180.00" id="33106" net="1" show="0" grparent="33110" state="1" pen="0,0,0" brush="255,255,255"/>
          </graphics>
        </attribute>
        <attribute name="Logic" id="33107" net="1">
          <![CDATA[0]]>
          <graphics count="0"/>
        </attribute>
        <attribute name="Comment" id="33108" net="1">
          <![CDATA[]]>
          <graphics count="1">
            <graphic xoff="40.00" x="820.00" y="160.00" id="33109" net="1" show="1" grparent="33110" state="1" pen="0,0,0" brush="255,255,255"/>
          </graphics>
        </attribute>
        <attribute name="FunctionList" type="ColList" id="36508" net="1">
          <colList row_count="1" col_count="2" active_row="0" active_col="0">
            <colList_head>
              <colList_colLabel>
                <![CDATA[Function set]]>
              </colList_colLabel>
              <colList_colLabel>
                <![CDATA[Function]]>
              </colList_colLabel>
            </colList_head>
            <colList_body>
              <colList_row nr="0">
                <colList_col nr="0">
                  <![CDATA[Main]]>
                </colList_col>
                <colList_col nr="1">
                  <![CDATA[MassAction(rnCB)]]>
                </colList_col>
              </colList_row>
            </colList_body>
          </colList>
          <graphics count="1">
            <graphic yoff="-130.00" x="780.00" y="30.00" id="36509" net="1" show="0" grparent="33110" state="1" pen="0,0,0" brush="255,255,255"/>
          </graphics>
        </attribute>
        <graphics count="1">
          <graphic x="780.00" y="160.00" id="33110" net="1" show="1" w="20.00" h="20.00" state="1" pen="0,0,0" brush="255,255,255" thickness="3"/>
        </graphics>
      </node>
      <node id="33111" net="1">
        <attribute name="Name" id="33112" net="1">
          <![CDATA[Kcb_pc]]>
          <graphics count="1">
            <graphic xoff="15.00" yoff="20.00" x="835.00" y="220.00" id="33113" net="1" show="1" grparent="33119" state="1" pen="0,0,0" brush="255,255,255"/>
          </graphics>
        </attribute>
        <attribute name="ID" id="33114" net="1">
          <![CDATA[6]]>
          <graphics count="1">
            <graphic xoff="25.00" yoff="20.00" x="845.00" y="220.00" id="33115" net="1" show="0" grparent="33119" state="1" pen="0,0,0" brush="255,255,255"/>
          </graphics>
        </attribute>
        <attribute name="Logic" id="33116" net="1">
          <![CDATA[0]]>
          <graphics count="0"/>
        </attribute>
        <attribute name="Comment" id="33117" net="1">
          <![CDATA[]]>
          <graphics count="1">
            <graphic xoff="40.00" x="860.00" y="200.00" id="33118" net="1" show="1" grparent="33119" state="1" pen="0,0,0" brush="255,255,255"/>
          </graphics>
        </attribute>
        <attribute name="FunctionList" type="ColList" id="36520" net="1">
          <colList row_count="1" col_count="2" active_row="0" active_col="0">
            <colList_head>
              <colList_colLabel>
                <![CDATA[Function set]]>
              </colList_colLabel>
              <colList_colLabel>
                <![CDATA[Function]]>
              </colList_colLabel>
            </colList_head>
            <colList_body>
              <colList_row nr="0">
                <colList_col nr="0">
                  <![CDATA[Main]]>
                </colList_col>
                <colList_col nr="1">
                  <![CDATA[MassAction(rnCB)]]>
                </colList_col>
              </colList_row>
            </colList_body>
          </colList>
          <graphics count="1">
            <graphic yoff="-170.00" x="820.00" y="30.00" id="36521" net="1" show="0" grparent="33119" state="1" pen="0,0,0" brush="255,255,255"/>
          </graphics>
        </attribute>
        <graphics count="1">
          <graphic x="820.00" y="200.00" id="33119" net="1" show="1" w="20.00" h="20.00" state="1" pen="0,0,0" brush="255,255,255" thickness="3"/>
        </graphics>
      </node>
      <node id="33120" net="1">
        <attribute name="Name" id="33121" net="1">
          <![CDATA[Kcb_sirt1]]>
          <graphics count="1">
            <graphic xoff="25.00" yoff="20.00" x="885.00" y="260.00" id="33122" net="1" show="1" grparent="33128" state="1" pen="0,0,0" brush="255,255,255"/>
          </graphics>
        </attribute>
        <attribute name="ID" id="33123" net="1">
          <![CDATA[7]]>
          <graphics count="1">
            <graphic xoff="25.00" yoff="20.00" x="885.00" y="260.00" id="33124" net="1" show="0" grparent="33128" state="1" pen="0,0,0" brush="255,255,255"/>
          </graphics>
        </attribute>
        <attribute name="Logic" id="33125" net="1">
          <![CDATA[0]]>
          <graphics count="0"/>
        </attribute>
        <attribute name="Comment" id="33126" net="1">
          <![CDATA[]]>
          <graphics count="1">
            <graphic xoff="40.00" x="900.00" y="240.00" id="33127" net="1" show="1" grparent="33128" state="1" pen="0,0,0" brush="255,255,255"/>
          </graphics>
        </attribute>
        <attribute name="FunctionList" type="ColList" id="36532" net="1">
          <colList row_count="1" col_count="2" active_row="0" active_col="0">
            <colList_head>
              <colList_colLabel>
                <![CDATA[Function set]]>
              </colList_colLabel>
              <colList_colLabel>
                <![CDATA[Function]]>
              </colList_colLabel>
            </colList_head>
            <colList_body>
              <colList_row nr="0">
                <colList_col nr="0">
                  <![CDATA[Main]]>
                </colList_col>
                <colList_col nr="1">
                  <![CDATA[MassAction(rnCB)]]>
                </colList_col>
              </colList_row>
            </colList_body>
          </colList>
          <graphics count="1">
            <graphic yoff="30.00" x="860.00" y="270.00" id="36533" net="1" show="0" grparent="33128" state="1" pen="0,0,0" brush="255,255,255"/>
          </graphics>
        </attribute>
        <graphics count="1">
          <graphic x="860.00" y="240.00" id="33128" net="1" show="1" w="20.00" h="20.00" state="1" pen="0,0,0" brush="255,255,255" thickness="3"/>
        </graphics>
      </node>
      <node id="33129" net="1">
        <attribute name="Name" id="33130" net="1">
          <![CDATA[Kcb_hsf1parp1]]>
          <graphics count="1">
            <graphic xoff="25.00" yoff="20.00" x="845.00" y="100.00" id="33131" net="1" show="1" grparent="33137" state="1" pen="0,0,0" brush="255,255,255"/>
          </graphics>
        </attribute>
        <attribute name="ID" id="33132" net="1">
          <![CDATA[8]]>
          <graphics count="1">
            <graphic xoff="25.00" yoff="20.00" x="845.00" y="100.00" id="33133" net="1" show="0" grparent="33137" state="1" pen="0,0,0" brush="255,255,255"/>
          </graphics>
        </attribute>
        <attribute name="Logic" id="33134" net="1">
          <![CDATA[0]]>
          <graphics count="0"/>
        </attribute>
        <attribute name="Comment" id="33135" net="1">
          <![CDATA[]]>
          <graphics count="1">
            <graphic xoff="40.00" x="860.00" y="80.00" id="33136" net="1" show="1" grparent="33137" state="1" pen="0,0,0" brush="255,255,255"/>
          </graphics>
        </attribute>
        <attribute name="FunctionList" type="ColList" id="36544" net="1">
          <colList row_count="1" col_count="2" active_row="0" active_col="0">
            <colList_head>
              <colList_colLabel>
                <![CDATA[Function set]]>
              </colList_colLabel>
              <colList_colLabel>
                <![CDATA[Function]]>
              </colList_colLabel>
            </colList_head>
            <colList_body>
              <colList_row nr="0">
                <colList_col nr="0">
                  <![CDATA[Main]]>
                </colList_col>
                <colList_col nr="1">
                  <![CDATA[MassAction(rnCB)]]>
                </colList_col>
              </colList_row>
            </colList_body>
          </colList>
          <graphics count="1">
            <graphic yoff="-50.00" x="820.00" y="30.00" id="36545" net="1" show="0" grparent="33137" state="1" pen="0,0,0" brush="255,255,255"/>
          </graphics>
        </attribute>
        <graphics count="1">
          <graphic x="820.00" y="80.00" id="33137" net="1" show="1" w="20.00" h="20.00" state="1" pen="0,0,0" brush="255,255,255" thickness="3"/>
        </graphics>
      </node>
      <node id="33138" net="1">
        <attribute name="Name" id="33139" net="1">
          <![CDATA[Kcb_parp1pc]]>
          <graphics count="1">
            <graphic xoff="25.00" yoff="20.00" x="885.00" y="140.00" id="33140" net="1" show="1" grparent="33146" state="1" pen="0,0,0" brush="255,255,255"/>
          </graphics>
        </attribute>
        <attribute name="ID" id="33141" net="1">
          <![CDATA[9]]>
          <graphics count="1">
            <graphic xoff="25.00" yoff="20.00" x="885.00" y="140.00" id="33142" net="1" show="0" grparent="33146" state="1" pen="0,0,0" brush="255,255,255"/>
          </graphics>
        </attribute>
        <attribute name="Logic" id="33143" net="1">
          <![CDATA[0]]>
          <graphics count="0"/>
        </attribute>
        <attribute name="Comment" id="33144" net="1">
          <![CDATA[]]>
          <graphics count="1">
            <graphic xoff="40.00" x="900.00" y="120.00" id="33145" net="1" show="1" grparent="33146" state="1" pen="0,0,0" brush="255,255,255"/>
          </graphics>
        </attribute>
        <attribute name="FunctionList" type="ColList" id="36556" net="1">
          <colList row_count="1" col_count="2" active_row="0" active_col="0">
            <colList_head>
              <colList_colLabel>
                <![CDATA[Function set]]>
              </colList_colLabel>
              <colList_colLabel>
                <![CDATA[Function]]>
              </colList_colLabel>
            </colList_head>
            <colList_body>
              <colList_row nr="0">
                <colList_col nr="0">
                  <![CDATA[Main]]>
                </colList_col>
                <colList_col nr="1">
                  <![CDATA[MassAction(rnCB)]]>
                </colList_col>
              </colList_row>
            </colList_body>
          </colList>
          <graphics count="1">
            <graphic yoff="-90.00" x="860.00" y="30.00" id="36557" net="1" show="0" grparent="33146" state="1" pen="0,0,0" brush="255,255,255"/>
          </graphics>
        </attribute>
        <graphics count="1">
          <graphic x="860.00" y="120.00" id="33146" net="1" show="1" w="20.00" h="20.00" state="1" pen="0,0,0" brush="255,255,255" thickness="3"/>
        </graphics>
      </node>
      <node id="33147" net="1">
        <attribute name="Name" id="33148" net="1">
          <![CDATA[Kcb_parp1sirt1]]>
          <graphics count="1">
            <graphic xoff="25.00" yoff="20.00" x="925.00" y="180.00" id="33149" net="1" show="1" grparent="33155" state="1" pen="0,0,0" brush="255,255,255"/>
          </graphics>
        </attribute>
        <attribute name="ID" id="33150" net="1">
          <![CDATA[10]]>
          <graphics count="1">
            <graphic xoff="25.00" yoff="20.00" x="925.00" y="180.00" id="33151" net="1" show="0" grparent="33155" state="1" pen="0,0,0" brush="255,255,255"/>
          </graphics>
        </attribute>
        <attribute name="Logic" id="33152" net="1">
          <![CDATA[0]]>
          <graphics count="0"/>
        </attribute>
        <attribute name="Comment" id="33153" net="1">
          <![CDATA[]]>
          <graphics count="1">
            <graphic xoff="40.00" x="940.00" y="160.00" id="33154" net="1" show="1" grparent="33155" state="1" pen="0,0,0" brush="255,255,255"/>
          </graphics>
        </attribute>
        <attribute name="FunctionList" type="ColList" id="36568" net="1">
          <colList row_count="1" col_count="2" active_row="0" active_col="0">
            <colList_head>
              <colList_colLabel>
                <![CDATA[Function set]]>
              </colList_colLabel>
              <colList_colLabel>
                <![CDATA[Function]]>
              </colList_colLabel>
            </colList_head>
            <colList_body>
              <colList_row nr="0">
                <colList_col nr="0">
                  <![CDATA[Main]]>
                </colList_col>
                <colList_col nr="1">
                  <![CDATA[MassAction(rnCB)]]>
                </colList_col>
              </colList_row>
            </colList_body>
          </colList>
          <graphics count="1">
            <graphic yoff="-130.00" x="900.00" y="30.00" id="36569" net="1" show="0" grparent="33155" state="1" pen="0,0,0" brush="255,255,255"/>
          </graphics>
        </attribute>
        <graphics count="1">
          <graphic x="900.00" y="160.00" id="33155" net="1" show="1" w="20.00" h="20.00" state="1" pen="0,0,0" brush="255,255,255" thickness="3"/>
        </graphics>
      </node>
      <node id="33156" net="1">
        <attribute name="Name" id="33157" net="1">
          <![CDATA[Kcb_hsf1pc]]>
          <graphics count="1">
            <graphic xoff="25.00" yoff="20.00" x="965.00" y="220.00" id="33158" net="1" show="1" grparent="33164" state="1" pen="0,0,0" brush="255,255,255"/>
          </graphics>
        </attribute>
        <attribute name="ID" id="33159" net="1">
          <![CDATA[11]]>
          <graphics count="1">
            <graphic xoff="25.00" yoff="20.00" x="965.00" y="220.00" id="33160" net="1" show="0" grparent="33164" state="1" pen="0,0,0" brush="255,255,255"/>
          </graphics>
        </attribute>
        <attribute name="Logic" id="33161" net="1">
          <![CDATA[0]]>
          <graphics count="0"/>
        </attribute>
        <attribute name="Comment" id="33162" net="1">
          <![CDATA[]]>
          <graphics count="1">
            <graphic xoff="40.00" x="980.00" y="200.00" id="33163" net="1" show="1" grparent="33164" state="1" pen="0,0,0" brush="255,255,255"/>
          </graphics>
        </attribute>
        <attribute name="FunctionList" type="ColList" id="36580" net="1">
          <colList row_count="1" col_count="2" active_row="0" active_col="0">
            <colList_head>
              <colList_colLabel>
                <![CDATA[Function set]]>
              </colList_colLabel>
              <colList_colLabel>
                <![CDATA[Function]]>
              </colList_colLabel>
            </colList_head>
            <colList_body>
              <colList_row nr="0">
                <colList_col nr="0">
                  <![CDATA[Main]]>
                </colList_col>
                <colList_col nr="1">
                  <![CDATA[MassAction(rnCB)]]>
                </colList_col>
              </colList_row>
            </colList_body>
          </colList>
          <graphics count="1">
            <graphic yoff="-170.00" x="940.00" y="30.00" id="36581" net="1" show="0" grparent="33164" state="1" pen="0,0,0" brush="255,255,255"/>
          </graphics>
        </attribute>
        <graphics count="1">
          <graphic x="940.00" y="200.00" id="33164" net="1" show="1" w="20.00" h="20.00" state="1" pen="0,0,0" brush="255,255,255" thickness="3"/>
        </graphics>
      </node>
      <node id="33165" net="1">
        <attribute name="Name" id="33166" net="1">
          <![CDATA[Kcb_pcsirt1]]>
          <graphics count="1">
            <graphic xoff="25.00" yoff="20.00" x="1005.00" y="260.00" id="33167" net="1" show="1" grparent="33173" state="1" pen="0,0,0" brush="255,255,255"/>
          </graphics>
        </attribute>
        <attribute name="ID" id="33168" net="1">
          <![CDATA[12]]>
          <graphics count="1">
            <graphic xoff="25.00" yoff="20.00" x="1005.00" y="260.00" id="33169" net="1" show="0" grparent="33173" state="1" pen="0,0,0" brush="255,255,255"/>
          </graphics>
        </attribute>
        <attribute name="Logic" id="33170" net="1">
          <![CDATA[0]]>
          <graphics count="0"/>
        </attribute>
        <attribute name="Comment" id="33171" net="1">
          <![CDATA[]]>
          <graphics count="1">
            <graphic xoff="40.00" x="1020.00" y="240.00" id="33172" net="1" show="1" grparent="33173" state="1" pen="0,0,0" brush="255,255,255"/>
          </graphics>
        </attribute>
        <attribute name="FunctionList" type="ColList" id="36592" net="1">
          <colList row_count="1" col_count="2" active_row="0" active_col="0">
            <colList_head>
              <colList_colLabel>
                <![CDATA[Function set]]>
              </colList_colLabel>
              <colList_colLabel>
                <![CDATA[Function]]>
              </colList_colLabel>
            </colList_head>
            <colList_body>
              <colList_row nr="0">
                <colList_col nr="0">
                  <![CDATA[Main]]>
                </colList_col>
                <colList_col nr="1">
                  <![CDATA[MassAction(rnCB)]]>
                </colList_col>
              </colList_row>
            </colList_body>
          </colList>
          <graphics count="1">
            <graphic yoff="30.00" x="980.00" y="270.00" id="36593" net="1" show="0" grparent="33173" state="1" pen="0,0,0" brush="255,255,255"/>
          </graphics>
        </attribute>
        <graphics count="1">
          <graphic x="980.00" y="240.00" id="33173" net="1" show="1" w="20.00" h="20.00" state="1" pen="0,0,0" brush="255,255,255" thickness="3"/>
        </graphics>
      </node>
      <node id="33174" net="1">
        <attribute name="Name" id="33175" net="1">
          <![CDATA[Kcb_hsf1sirt1]]>
          <graphics count="1">
            <graphic xoff="25.00" yoff="20.00" x="965.00" y="100.00" id="33176" net="1" show="1" grparent="33182" state="1" pen="0,0,0" brush="255,255,255"/>
          </graphics>
        </attribute>
        <attribute name="ID" id="33177" net="1">
          <![CDATA[13]]>
          <graphics count="1">
            <graphic xoff="25.00" yoff="20.00" x="965.00" y="100.00" id="33178" net="1" show="0" grparent="33182" state="1" pen="0,0,0" brush="255,255,255"/>
          </graphics>
        </attribute>
        <attribute name="Logic" id="33179" net="1">
          <![CDATA[0]]>
          <graphics count="0"/>
        </attribute>
        <attribute name="Comment" id="33180" net="1">
          <![CDATA[]]>
          <graphics count="1">
            <graphic xoff="40.00" x="980.00" y="80.00" id="33181" net="1" show="1" grparent="33182" state="1" pen="0,0,0" brush="255,255,255"/>
          </graphics>
        </attribute>
        <attribute name="FunctionList" type="ColList" id="36604" net="1">
          <colList row_count="1" col_count="2" active_row="0" active_col="0">
            <colList_head>
              <colList_colLabel>
                <![CDATA[Function set]]>
              </colList_colLabel>
              <colList_colLabel>
                <![CDATA[Function]]>
              </colList_colLabel>
            </colList_head>
            <colList_body>
              <colList_row nr="0">
                <colList_col nr="0">
                  <![CDATA[Main]]>
                </colList_col>
                <colList_col nr="1">
                  <![CDATA[MassAction(rnCB)]]>
                </colList_col>
              </colList_row>
            </colList_body>
          </colList>
          <graphics count="1">
            <graphic yoff="-50.00" x="940.00" y="30.00" id="36605" net="1" show="0" grparent="33182" state="1" pen="0,0,0" brush="255,255,255"/>
          </graphics>
        </attribute>
        <graphics count="1">
          <graphic x="940.00" y="80.00" id="33182" net="1" show="1" w="20.00" h="20.00" state="1" pen="0,0,0" brush="255,255,255" thickness="3"/>
        </graphics>
      </node>
      <node id="33183" net="1">
        <attribute name="Name" id="33184" net="1">
          <![CDATA[Kcb_hsf1parp1sirt1]]>
          <graphics count="1">
            <graphic xoff="25.00" yoff="20.00" x="1045.00" y="180.00" id="33185" net="1" show="1" grparent="33191" state="1" pen="0,0,0" brush="255,255,255"/>
          </graphics>
        </attribute>
        <attribute name="ID" id="33186" net="1">
          <![CDATA[14]]>
          <graphics count="1">
            <graphic xoff="25.00" yoff="20.00" x="1045.00" y="180.00" id="33187" net="1" show="0" grparent="33191" state="1" pen="0,0,0" brush="255,255,255"/>
          </graphics>
        </attribute>
        <attribute name="Logic" id="33188" net="1">
          <![CDATA[0]]>
          <graphics count="0"/>
        </attribute>
        <attribute name="Comment" id="33189" net="1">
          <![CDATA[]]>
          <graphics count="1">
            <graphic xoff="40.00" x="1060.00" y="160.00" id="33190" net="1" show="1" grparent="33191" state="1" pen="0,0,0" brush="255,255,255"/>
          </graphics>
        </attribute>
        <attribute name="FunctionList" type="ColList" id="36616" net="1">
          <colList row_count="1" col_count="2" active_row="0" active_col="0">
            <colList_head>
              <colList_colLabel>
                <![CDATA[Function set]]>
              </colList_colLabel>
              <colList_colLabel>
                <![CDATA[Function]]>
              </colList_colLabel>
            </colList_head>
            <colList_body>
              <colList_row nr="0">
                <colList_col nr="0">
                  <![CDATA[Main]]>
                </colList_col>
                <colList_col nr="1">
                  <![CDATA[MassAction(rnCB)]]>
                </colList_col>
              </colList_row>
            </colList_body>
          </colList>
          <graphics count="1">
            <graphic yoff="-130.00" x="1020.00" y="30.00" id="36617" net="1" show="0" grparent="33191" state="1" pen="0,0,0" brush="255,255,255"/>
          </graphics>
        </attribute>
        <graphics count="1">
          <graphic x="1020.00" y="160.00" id="33191" net="1" show="1" w="20.00" h="20.00" state="1" pen="0,0,0" brush="255,255,255" thickness="3"/>
        </graphics>
      </node>
      <node id="33192" net="1">
        <attribute name="Name" id="33193" net="1">
          <![CDATA[Kcb_hsf1pcsirt1]]>
          <graphics count="1">
            <graphic xoff="25.00" yoff="20.00" x="1005.00" y="140.00" id="33194" net="1" show="1" grparent="33200" state="1" pen="0,0,0" brush="255,255,255"/>
          </graphics>
        </attribute>
        <attribute name="ID" id="33195" net="1">
          <![CDATA[15]]>
          <graphics count="1">
            <graphic xoff="25.00" yoff="20.00" x="1005.00" y="140.00" id="33196" net="1" show="0" grparent="33200" state="1" pen="0,0,0" brush="255,255,255"/>
          </graphics>
        </attribute>
        <attribute name="Logic" id="33197" net="1">
          <![CDATA[0]]>
          <graphics count="0"/>
        </attribute>
        <attribute name="Comment" id="33198" net="1">
          <![CDATA[]]>
          <graphics count="1">
            <graphic xoff="40.00" x="1020.00" y="120.00" id="33199" net="1" show="1" grparent="33200" state="1" pen="0,0,0" brush="255,255,255"/>
          </graphics>
        </attribute>
        <attribute name="FunctionList" type="ColList" id="36628" net="1">
          <colList row_count="1" col_count="2" active_row="0" active_col="0">
            <colList_head>
              <colList_colLabel>
                <![CDATA[Function set]]>
              </colList_colLabel>
              <colList_colLabel>
                <![CDATA[Function]]>
              </colList_colLabel>
            </colList_head>
            <colList_body>
              <colList_row nr="0">
                <colList_col nr="0">
                  <![CDATA[Main]]>
                </colList_col>
                <colList_col nr="1">
                  <![CDATA[MassAction(rnCB)]]>
                </colList_col>
              </colList_row>
            </colList_body>
          </colList>
          <graphics count="1">
            <graphic yoff="-90.00" x="980.00" y="30.00" id="36629" net="1" show="0" grparent="33200" state="1" pen="0,0,0" brush="255,255,255"/>
          </graphics>
        </attribute>
        <graphics count="1">
          <graphic x="980.00" y="120.00" id="33200" net="1" show="1" w="20.00" h="20.00" state="1" pen="0,0,0" brush="255,255,255" thickness="3"/>
        </graphics>
      </node>
      <node id="33747" net="1">
        <attribute name="Name" id="33748" net="1">
          <![CDATA[Kpc_cb]]>
          <graphics count="1">
            <graphic xoff="25.00" yoff="20.00" x="425.00" y="440.00" id="33749" net="1" show="1" grparent="33755" state="1" pen="0,0,0" brush="255,255,255"/>
          </graphics>
        </attribute>
        <attribute name="ID" id="33750" net="1">
          <![CDATA[16]]>
          <graphics count="1">
            <graphic xoff="25.00" yoff="20.00" x="425.00" y="440.00" id="33751" net="1" show="0" grparent="33755" state="1" pen="0,0,0" brush="255,255,255"/>
          </graphics>
        </attribute>
        <attribute name="Logic" id="33752" net="1">
          <![CDATA[0]]>
          <graphics count="0"/>
        </attribute>
        <attribute name="Comment" id="33753" net="1">
          <![CDATA[]]>
          <graphics count="1">
            <graphic xoff="40.00" x="440.00" y="420.00" id="33754" net="1" show="1" grparent="33755" state="1" pen="0,0,0" brush="255,255,255"/>
          </graphics>
        </attribute>
        <attribute name="FunctionList" type="ColList" id="36640" net="1">
          <colList row_count="1" col_count="2" active_row="0" active_col="0">
            <colList_head>
              <colList_colLabel>
                <![CDATA[Function set]]>
              </colList_colLabel>
              <colList_colLabel>
                <![CDATA[Function]]>
              </colList_colLabel>
            </colList_head>
            <colList_body>
              <colList_row nr="0">
                <colList_col nr="0">
                  <![CDATA[Main]]>
                </colList_col>
                <colList_col nr="1">
                  <![CDATA[MassAction(rpPC)]]>
                </colList_col>
              </colList_row>
            </colList_body>
          </colList>
          <graphics count="1">
            <graphic yoff="30.00" x="400.00" y="450.00" id="36641" net="1" show="0" grparent="33755" state="1" pen="0,0,0" brush="255,255,255"/>
          </graphics>
        </attribute>
        <graphics count="1">
          <graphic x="400.00" y="420.00" id="33755" net="1" show="1" w="20.00" h="20.00" state="1" pen="0,0,0" brush="255,255,255" thickness="3"/>
        </graphics>
      </node>
      <node id="33756" net="1">
        <attribute name="Name" id="33757" net="1">
          <![CDATA[Kpc_cbsirt1]]>
          <graphics count="1">
            <graphic xoff="25.00" yoff="20.00" x="425.00" y="500.00" id="33758" net="1" show="1" grparent="33764" state="1" pen="0,0,0" brush="255,255,255"/>
          </graphics>
        </attribute>
        <attribute name="ID" id="33759" net="1">
          <![CDATA[17]]>
          <graphics count="1">
            <graphic xoff="25.00" yoff="20.00" x="425.00" y="500.00" id="33760" net="1" show="0" grparent="33764" state="1" pen="0,0,0" brush="255,255,255"/>
          </graphics>
        </attribute>
        <attribute name="Logic" id="33761" net="1">
          <![CDATA[0]]>
          <graphics count="0"/>
        </attribute>
        <attribute name="Comment" id="33762" net="1">
          <![CDATA[]]>
          <graphics count="1">
            <graphic xoff="40.00" x="440.00" y="480.00" id="33763" net="1" show="1" grparent="33764" state="1" pen="0,0,0" brush="255,255,255"/>
          </graphics>
        </attribute>
        <attribute name="FunctionList" type="ColList" id="36652" net="1">
          <colList row_count="1" col_count="2" active_row="0" active_col="0">
            <colList_head>
              <colList_colLabel>
                <![CDATA[Function set]]>
              </colList_colLabel>
              <colList_colLabel>
                <![CDATA[Function]]>
              </colList_colLabel>
            </colList_head>
            <colList_body>
              <colList_row nr="0">
                <colList_col nr="0">
                  <![CDATA[Main]]>
                </colList_col>
                <colList_col nr="1">
                  <![CDATA[MassAction(rpPC)]]>
                </colList_col>
              </colList_row>
            </colList_body>
          </colList>
          <graphics count="1">
            <graphic yoff="30.00" x="400.00" y="510.00" id="36653" net="1" show="0" grparent="33764" state="1" pen="0,0,0" brush="255,255,255"/>
          </graphics>
        </attribute>
        <graphics count="1">
          <graphic x="400.00" y="480.00" id="33764" net="1" show="1" w="20.00" h="20.00" state="1" pen="0,0,0" brush="255,255,255" thickness="3"/>
        </graphics>
      </node>
      <node id="33765" net="1">
        <attribute name="Name" id="33766" net="1">
          <![CDATA[Kpc_]]>
          <graphics count="1">
            <graphic xoff="25.00" yoff="20.00" x="745.00" y="440.00" id="33767" net="1" show="1" grparent="33773" state="1" pen="0,0,0" brush="255,255,255"/>
          </graphics>
        </attribute>
        <attribute name="ID" id="33768" net="1">
          <![CDATA[18]]>
          <graphics count="1">
            <graphic xoff="25.00" yoff="20.00" x="745.00" y="440.00" id="33769" net="1" show="0" grparent="33773" state="1" pen="0,0,0" brush="255,255,255"/>
          </graphics>
        </attribute>
        <attribute name="Logic" id="33770" net="1">
          <![CDATA[0]]>
          <graphics count="0"/>
        </attribute>
        <attribute name="Comment" id="33771" net="1">
          <![CDATA[]]>
          <graphics count="1">
            <graphic xoff="40.00" x="760.00" y="420.00" id="33772" net="1" show="1" grparent="33773" state="1" pen="0,0,0" brush="255,255,255"/>
          </graphics>
        </attribute>
        <attribute name="FunctionList" type="ColList" id="36664" net="1">
          <colList row_count="1" col_count="2" active_row="0" active_col="0">
            <colList_head>
              <colList_colLabel>
                <![CDATA[Function set]]>
              </colList_colLabel>
              <colList_colLabel>
                <![CDATA[Function]]>
              </colList_colLabel>
            </colList_head>
            <colList_body>
              <colList_row nr="0">
                <colList_col nr="0">
                  <![CDATA[Main]]>
                </colList_col>
                <colList_col nr="1">
                  <![CDATA[MassAction(rnPC)]]>
                </colList_col>
              </colList_row>
            </colList_body>
          </colList>
          <graphics count="1">
            <graphic yoff="30.00" x="720.00" y="450.00" id="36665" net="1" show="0" grparent="33773" state="1" pen="0,0,0" brush="255,255,255"/>
          </graphics>
        </attribute>
        <graphics count="1">
          <graphic x="720.00" y="420.00" id="33773" net="1" show="1" w="20.00" h="20.00" state="1" pen="0,0,0" brush="255,255,255" thickness="3"/>
        </graphics>
      </node>
      <node id="33774" net="1">
        <attribute name="Name" id="33775" net="1">
          <![CDATA[Kpc_sirt1]]>
          <graphics count="1">
            <graphic xoff="25.00" yoff="20.00" x="745.00" y="500.00" id="33776" net="1" show="1" grparent="33782" state="1" pen="0,0,0" brush="255,255,255"/>
          </graphics>
        </attribute>
        <attribute name="ID" id="33777" net="1">
          <![CDATA[19]]>
          <graphics count="1">
            <graphic xoff="25.00" yoff="20.00" x="745.00" y="500.00" id="33778" net="1" show="0" grparent="33782" state="1" pen="0,0,0" brush="255,255,255"/>
          </graphics>
        </attribute>
        <attribute name="Logic" id="33779" net="1">
          <![CDATA[0]]>
          <graphics count="0"/>
        </attribute>
        <attribute name="Comment" id="33780" net="1">
          <![CDATA[]]>
          <graphics count="1">
            <graphic xoff="40.00" x="760.00" y="480.00" id="33781" net="1" show="1" grparent="33782" state="1" pen="0,0,0" brush="255,255,255"/>
          </graphics>
        </attribute>
        <attribute name="FunctionList" type="ColList" id="36676" net="1">
          <colList row_count="1" col_count="2" active_row="0" active_col="0">
            <colList_head>
              <colList_colLabel>
                <![CDATA[Function set]]>
              </colList_colLabel>
              <colList_colLabel>
                <![CDATA[Function]]>
              </colList_colLabel>
            </colList_head>
            <colList_body>
              <colList_row nr="0">
                <colList_col nr="0">
                  <![CDATA[Main]]>
                </colList_col>
                <colList_col nr="1">
                  <![CDATA[MassAction(rnPC)]]>
                </colList_col>
              </colList_row>
            </colList_body>
          </colList>
          <graphics count="1">
            <graphic yoff="30.00" x="720.00" y="510.00" id="36677" net="1" show="0" grparent="33782" state="1" pen="0,0,0" brush="255,255,255"/>
          </graphics>
        </attribute>
        <graphics count="1">
          <graphic x="720.00" y="480.00" id="33782" net="1" show="1" w="20.00" h="20.00" state="1" pen="0,0,0" brush="255,255,255" thickness="3"/>
        </graphics>
      </node>
      <node id="34066" net="1">
        <attribute name="Name" id="34067" net="1">
          <![CDATA[Kparp1_sirt1]]>
          <graphics count="1">
            <graphic xoff="25.00" yoff="20.00" x="1285.00" y="500.00" id="34071" net="1" show="1" grparent="34074" state="1" pen="0,0,0" brush="255,255,255"/>
          </graphics>
        </attribute>
        <attribute name="ID" id="34068" net="1">
          <![CDATA[20]]>
          <graphics count="1">
            <graphic xoff="25.00" yoff="20.00" x="1285.00" y="500.00" id="34072" net="1" show="0" grparent="34074" state="1" pen="0,0,0" brush="255,255,255"/>
          </graphics>
        </attribute>
        <attribute name="Logic" id="34069" net="1">
          <![CDATA[0]]>
          <graphics count="0"/>
        </attribute>
        <attribute name="Comment" id="34070" net="1">
          <![CDATA[]]>
          <graphics count="1">
            <graphic xoff="40.00" x="1300.00" y="480.00" id="34073" net="1" show="1" grparent="34074" state="1" pen="0,0,0" brush="255,255,255"/>
          </graphics>
        </attribute>
        <attribute name="FunctionList" type="ColList" id="36688" net="1">
          <colList row_count="1" col_count="2" active_row="0" active_col="0">
            <colList_head>
              <colList_colLabel>
                <![CDATA[Function set]]>
              </colList_colLabel>
              <colList_colLabel>
                <![CDATA[Function]]>
              </colList_colLabel>
            </colList_head>
            <colList_body>
              <colList_row nr="0">
                <colList_col nr="0">
                  <![CDATA[Main]]>
                </colList_col>
                <colList_col nr="1">
                  <![CDATA[MassAction(rnPARP1)]]>
                </colList_col>
              </colList_row>
            </colList_body>
          </colList>
          <graphics count="1">
            <graphic yoff="30.00" x="1260.00" y="510.00" id="36689" net="1" show="0" grparent="34074" state="1" pen="0,0,0" brush="255,255,255"/>
          </graphics>
        </attribute>
        <graphics count="1">
          <graphic x="1260.00" y="480.00" id="34074" net="1" show="1" w="20.00" h="20.00" state="1" pen="0,0,0" brush="255,255,255" thickness="3"/>
        </graphics>
      </node>
      <node id="34075" net="1">
        <attribute name="Name" id="34076" net="1">
          <![CDATA[Kparp1_]]>
          <graphics count="1">
            <graphic xoff="25.00" yoff="20.00" x="1285.00" y="440.00" id="34080" net="1" show="1" grparent="34083" state="1" pen="0,0,0" brush="255,255,255"/>
          </graphics>
        </attribute>
        <attribute name="ID" id="34077" net="1">
          <![CDATA[21]]>
          <graphics count="1">
            <graphic xoff="25.00" yoff="20.00" x="1285.00" y="440.00" id="34081" net="1" show="0" grparent="34083" state="1" pen="0,0,0" brush="255,255,255"/>
          </graphics>
        </attribute>
        <attribute name="Logic" id="34078" net="1">
          <![CDATA[0]]>
          <graphics count="0"/>
        </attribute>
        <attribute name="Comment" id="34079" net="1">
          <![CDATA[]]>
          <graphics count="1">
            <graphic xoff="40.00" x="1300.00" y="420.00" id="34082" net="1" show="1" grparent="34083" state="1" pen="0,0,0" brush="255,255,255"/>
          </graphics>
        </attribute>
        <attribute name="FunctionList" type="ColList" id="36700" net="1">
          <colList row_count="1" col_count="2" active_row="0" active_col="0">
            <colList_head>
              <colList_colLabel>
                <![CDATA[Function set]]>
              </colList_colLabel>
              <colList_colLabel>
                <![CDATA[Function]]>
              </colList_colLabel>
            </colList_head>
            <colList_body>
              <colList_row nr="0">
                <colList_col nr="0">
                  <![CDATA[Main]]>
                </colList_col>
                <colList_col nr="1">
                  <![CDATA[MassAction(rnPARP1)]]>
                </colList_col>
              </colList_row>
            </colList_body>
          </colList>
          <graphics count="1">
            <graphic yoff="30.00" x="1260.00" y="450.00" id="36701" net="1" show="0" grparent="34083" state="1" pen="0,0,0" brush="255,255,255"/>
          </graphics>
        </attribute>
        <graphics count="1">
          <graphic x="1260.00" y="420.00" id="34083" net="1" show="1" w="20.00" h="20.00" state="1" pen="0,0,0" brush="255,255,255" thickness="3"/>
        </graphics>
      </node>
      <node id="34084" net="1">
        <attribute name="Name" id="34085" net="1">
          <![CDATA[Kparp1_feedsirt1]]>
          <graphics count="1">
            <graphic xoff="25.00" yoff="20.00" x="965.00" y="480.00" id="34089" net="1" show="1" grparent="34092" state="1" pen="0,0,0" brush="255,255,255"/>
          </graphics>
        </attribute>
        <attribute name="ID" id="34086" net="1">
          <![CDATA[22]]>
          <graphics count="1">
            <graphic xoff="25.00" yoff="20.00" x="965.00" y="480.00" id="34090" net="1" show="0" grparent="34092" state="1" pen="0,0,0" brush="255,255,255"/>
          </graphics>
        </attribute>
        <attribute name="Logic" id="34087" net="1">
          <![CDATA[0]]>
          <graphics count="0"/>
        </attribute>
        <attribute name="Comment" id="34088" net="1">
          <![CDATA[]]>
          <graphics count="1">
            <graphic xoff="40.00" x="980.00" y="460.00" id="34091" net="1" show="1" grparent="34092" state="1" pen="0,0,0" brush="255,255,255"/>
          </graphics>
        </attribute>
        <attribute name="FunctionList" type="ColList" id="36712" net="1">
          <colList row_count="1" col_count="2" active_row="0" active_col="0">
            <colList_head>
              <colList_colLabel>
                <![CDATA[Function set]]>
              </colList_colLabel>
              <colList_colLabel>
                <![CDATA[Function]]>
              </colList_colLabel>
            </colList_head>
            <colList_body>
              <colList_row nr="0">
                <colList_col nr="0">
                  <![CDATA[Main]]>
                </colList_col>
                <colList_col nr="1">
                  <![CDATA[MassAction(rpPARP1)]]>
                </colList_col>
              </colList_row>
            </colList_body>
          </colList>
          <graphics count="1">
            <graphic yoff="30.00" x="940.00" y="490.00" id="36713" net="1" show="0" grparent="34092" state="1" pen="0,0,0" brush="255,255,255"/>
          </graphics>
        </attribute>
        <graphics count="1">
          <graphic x="940.00" y="460.00" id="34092" net="1" show="1" w="20.00" h="20.00" state="1" pen="0,0,0" brush="255,255,255" thickness="3"/>
        </graphics>
      </node>
      <node id="34093" net="1">
        <attribute name="Name" id="34094" net="1">
          <![CDATA[Kparp1_feed]]>
          <graphics count="1">
            <graphic xoff="25.00" yoff="20.00" x="965.00" y="440.00" id="34098" net="1" show="1" grparent="34101" state="1" pen="0,0,0" brush="255,255,255"/>
          </graphics>
        </attribute>
        <attribute name="ID" id="34095" net="1">
          <![CDATA[23]]>
          <graphics count="1">
            <graphic xoff="25.00" yoff="20.00" x="965.00" y="440.00" id="34099" net="1" show="0" grparent="34101" state="1" pen="0,0,0" brush="255,255,255"/>
          </graphics>
        </attribute>
        <attribute name="Logic" id="34096" net="1">
          <![CDATA[0]]>
          <graphics count="0"/>
        </attribute>
        <attribute name="Comment" id="34097" net="1">
          <![CDATA[]]>
          <graphics count="1">
            <graphic xoff="40.00" x="980.00" y="420.00" id="34100" net="1" show="1" grparent="34101" state="1" pen="0,0,0" brush="255,255,255"/>
          </graphics>
        </attribute>
        <attribute name="FunctionList" type="ColList" id="36724" net="1">
          <colList row_count="1" col_count="2" active_row="0" active_col="0">
            <colList_head>
              <colList_colLabel>
                <![CDATA[Function set]]>
              </colList_colLabel>
              <colList_colLabel>
                <![CDATA[Function]]>
              </colList_colLabel>
            </colList_head>
            <colList_body>
              <colList_row nr="0">
                <colList_col nr="0">
                  <![CDATA[Main]]>
                </colList_col>
                <colList_col nr="1">
                  <![CDATA[MassAction(rpPARP1)]]>
                </colList_col>
              </colList_row>
            </colList_body>
          </colList>
          <graphics count="1">
            <graphic yoff="30.00" x="940.00" y="450.00" id="36725" net="1" show="0" grparent="34101" state="1" pen="0,0,0" brush="255,255,255"/>
          </graphics>
        </attribute>
        <graphics count="1">
          <graphic x="940.00" y="420.00" id="34101" net="1" show="1" w="20.00" h="20.00" state="1" pen="0,0,0" brush="255,255,255" thickness="3"/>
        </graphics>
      </node>
      <node id="34760" net="1">
        <attribute name="Name" id="34761" net="1">
          <![CDATA[Khsf1_feedparp1sirt1]]>
          <graphics count="1">
            <graphic xoff="25.00" yoff="20.00" x="945.00" y="860.00" id="34765" net="1" show="1" grparent="34768" state="1" pen="0,0,0" brush="255,255,255"/>
          </graphics>
        </attribute>
        <attribute name="ID" id="34762" net="1">
          <![CDATA[24]]>
          <graphics count="1">
            <graphic xoff="25.00" yoff="20.00" x="945.00" y="860.00" id="34766" net="1" show="0" grparent="34768" state="1" pen="0,0,0" brush="255,255,255"/>
          </graphics>
        </attribute>
        <attribute name="Logic" id="34763" net="1">
          <![CDATA[0]]>
          <graphics count="0"/>
        </attribute>
        <attribute name="Comment" id="34764" net="1">
          <![CDATA[]]>
          <graphics count="1">
            <graphic xoff="40.00" x="960.00" y="840.00" id="34767" net="1" show="1" grparent="34768" state="1" pen="0,0,0" brush="255,255,255"/>
          </graphics>
        </attribute>
        <attribute name="FunctionList" type="ColList" id="36832" net="1">
          <colList row_count="1" col_count="2" active_row="0" active_col="0">
            <colList_head>
              <colList_colLabel>
                <![CDATA[Function set]]>
              </colList_colLabel>
              <colList_colLabel>
                <![CDATA[Function]]>
              </colList_colLabel>
            </colList_head>
            <colList_body>
              <colList_row nr="0">
                <colList_col nr="0">
                  <![CDATA[Main]]>
                </colList_col>
                <colList_col nr="1">
                  <![CDATA[MassAction(rpHSF1)]]>
                </colList_col>
              </colList_row>
            </colList_body>
          </colList>
          <graphics count="1">
            <graphic yoff="30.00" x="920.00" y="870.00" id="36833" net="1" show="0" grparent="34768" state="1" pen="0,0,0" brush="255,255,255"/>
          </graphics>
        </attribute>
        <graphics count="1">
          <graphic x="920.00" y="840.00" id="34768" net="1" show="1" w="20.00" h="20.00" state="1" pen="0,0,0" brush="255,255,255" thickness="3"/>
        </graphics>
      </node>
      <node id="34769" net="1">
        <attribute name="Name" id="34770" net="1">
          <![CDATA[Khsf1_feedsirt1]]>
          <graphics count="1">
            <graphic xoff="25.00" yoff="20.00" x="945.00" y="800.00" id="34774" net="1" show="1" grparent="34777" state="1" pen="0,0,0" brush="255,255,255"/>
          </graphics>
        </attribute>
        <attribute name="ID" id="34771" net="1">
          <![CDATA[25]]>
          <graphics count="1">
            <graphic xoff="25.00" yoff="20.00" x="945.00" y="800.00" id="34775" net="1" show="0" grparent="34777" state="1" pen="0,0,0" brush="255,255,255"/>
          </graphics>
        </attribute>
        <attribute name="Logic" id="34772" net="1">
          <![CDATA[0]]>
          <graphics count="0"/>
        </attribute>
        <attribute name="Comment" id="34773" net="1">
          <![CDATA[]]>
          <graphics count="1">
            <graphic xoff="40.00" x="960.00" y="780.00" id="34776" net="1" show="1" grparent="34777" state="1" pen="0,0,0" brush="255,255,255"/>
          </graphics>
        </attribute>
        <attribute name="FunctionList" type="ColList" id="36844" net="1">
          <colList row_count="1" col_count="2" active_row="0" active_col="0">
            <colList_head>
              <colList_colLabel>
                <![CDATA[Function set]]>
              </colList_colLabel>
              <colList_colLabel>
                <![CDATA[Function]]>
              </colList_colLabel>
            </colList_head>
            <colList_body>
              <colList_row nr="0">
                <colList_col nr="0">
                  <![CDATA[Main]]>
                </colList_col>
                <colList_col nr="1">
                  <![CDATA[MassAction(rpHSF1)]]>
                </colList_col>
              </colList_row>
            </colList_body>
          </colList>
          <graphics count="1">
            <graphic yoff="30.00" x="920.00" y="810.00" id="36845" net="1" show="0" grparent="34777" state="1" pen="0,0,0" brush="255,255,255"/>
          </graphics>
        </attribute>
        <graphics count="1">
          <graphic x="920.00" y="780.00" id="34777" net="1" show="1" w="20.00" h="20.00" state="1" pen="0,0,0" brush="255,255,255" thickness="3"/>
        </graphics>
      </node>
      <node id="34778" net="1">
        <attribute name="Name" id="34779" net="1">
          <![CDATA[Khsf1_parp1sirt1]]>
          <graphics count="1">
            <graphic xoff="25.00" yoff="20.00" x="945.00" y="740.00" id="34783" net="1" show="1" grparent="34786" state="1" pen="0,0,0" brush="255,255,255"/>
          </graphics>
        </attribute>
        <attribute name="ID" id="34780" net="1">
          <![CDATA[26]]>
          <graphics count="1">
            <graphic xoff="25.00" yoff="20.00" x="945.00" y="740.00" id="34784" net="1" show="0" grparent="34786" state="1" pen="0,0,0" brush="255,255,255"/>
          </graphics>
        </attribute>
        <attribute name="Logic" id="34781" net="1">
          <![CDATA[0]]>
          <graphics count="0"/>
        </attribute>
        <attribute name="Comment" id="34782" net="1">
          <![CDATA[]]>
          <graphics count="1">
            <graphic xoff="40.00" x="960.00" y="720.00" id="34785" net="1" show="1" grparent="34786" state="1" pen="0,0,0" brush="255,255,255"/>
          </graphics>
        </attribute>
        <attribute name="FunctionList" type="ColList" id="36856" net="1">
          <colList row_count="1" col_count="2" active_row="0" active_col="0">
            <colList_head>
              <colList_colLabel>
                <![CDATA[Function set]]>
              </colList_colLabel>
              <colList_colLabel>
                <![CDATA[Function]]>
              </colList_colLabel>
            </colList_head>
            <colList_body>
              <colList_row nr="0">
                <colList_col nr="0">
                  <![CDATA[Main]]>
                </colList_col>
                <colList_col nr="1">
                  <![CDATA[MassAction(rpHSF1)]]>
                </colList_col>
              </colList_row>
            </colList_body>
          </colList>
          <graphics count="1">
            <graphic yoff="30.00" x="920.00" y="750.00" id="36857" net="1" show="0" grparent="34786" state="1" pen="0,0,0" brush="255,255,255"/>
          </graphics>
        </attribute>
        <graphics count="1">
          <graphic x="920.00" y="720.00" id="34786" net="1" show="1" w="20.00" h="20.00" state="1" pen="0,0,0" brush="255,255,255" thickness="3"/>
        </graphics>
      </node>
      <node id="34787" net="1">
        <attribute name="Name" id="34788" net="1">
          <![CDATA[Khsf1_feedparp1]]>
          <graphics count="1">
            <graphic xoff="25.00" yoff="20.00" x="945.00" y="680.00" id="34792" net="1" show="1" grparent="34795" state="1" pen="0,0,0" brush="255,255,255"/>
          </graphics>
        </attribute>
        <attribute name="ID" id="34789" net="1">
          <![CDATA[27]]>
          <graphics count="1">
            <graphic xoff="25.00" yoff="20.00" x="945.00" y="680.00" id="34793" net="1" show="0" grparent="34795" state="1" pen="0,0,0" brush="255,255,255"/>
          </graphics>
        </attribute>
        <attribute name="Logic" id="34790" net="1">
          <![CDATA[0]]>
          <graphics count="0"/>
        </attribute>
        <attribute name="Comment" id="34791" net="1">
          <![CDATA[]]>
          <graphics count="1">
            <graphic xoff="40.00" x="960.00" y="660.00" id="34794" net="1" show="1" grparent="34795" state="1" pen="0,0,0" brush="255,255,255"/>
          </graphics>
        </attribute>
        <attribute name="FunctionList" type="ColList" id="36868" net="1">
          <colList row_count="1" col_count="2" active_row="0" active_col="0">
            <colList_head>
              <colList_colLabel>
                <![CDATA[Function set]]>
              </colList_colLabel>
              <colList_colLabel>
                <![CDATA[Function]]>
              </colList_colLabel>
            </colList_head>
            <colList_body>
              <colList_row nr="0">
                <colList_col nr="0">
                  <![CDATA[Main]]>
                </colList_col>
                <colList_col nr="1">
                  <![CDATA[MassAction(rpHSF1)]]>
                </colList_col>
              </colList_row>
            </colList_body>
          </colList>
          <graphics count="1">
            <graphic yoff="30.00" x="920.00" y="690.00" id="36869" net="1" show="0" grparent="34795" state="1" pen="0,0,0" brush="255,255,255"/>
          </graphics>
        </attribute>
        <graphics count="1">
          <graphic x="920.00" y="660.00" id="34795" net="1" show="1" w="20.00" h="20.00" state="1" pen="0,0,0" brush="255,255,255" thickness="3"/>
        </graphics>
      </node>
      <node id="34796" net="1">
        <attribute name="Name" id="34797" net="1">
          <![CDATA[Khsf1_feed]]>
          <graphics count="1">
            <graphic xoff="25.00" yoff="21.00" x="925.00" y="621.00" id="34801" net="1" show="1" grparent="34804" state="1" pen="0,0,0" brush="255,255,255"/>
          </graphics>
        </attribute>
        <attribute name="ID" id="34798" net="1">
          <![CDATA[28]]>
          <graphics count="1">
            <graphic xoff="25.00" yoff="20.00" x="925.00" y="620.00" id="34802" net="1" show="0" grparent="34804" state="1" pen="0,0,0" brush="255,255,255"/>
          </graphics>
        </attribute>
        <attribute name="Logic" id="34799" net="1">
          <![CDATA[0]]>
          <graphics count="0"/>
        </attribute>
        <attribute name="Comment" id="34800" net="1">
          <![CDATA[]]>
          <graphics count="1">
            <graphic xoff="40.00" x="940.00" y="600.00" id="34803" net="1" show="1" grparent="34804" state="1" pen="0,0,0" brush="255,255,255"/>
          </graphics>
        </attribute>
        <attribute name="FunctionList" type="ColList" id="36880" net="1">
          <colList row_count="1" col_count="2" active_row="0" active_col="0">
            <colList_head>
              <colList_colLabel>
                <![CDATA[Function set]]>
              </colList_colLabel>
              <colList_colLabel>
                <![CDATA[Function]]>
              </colList_colLabel>
            </colList_head>
            <colList_body>
              <colList_row nr="0">
                <colList_col nr="0">
                  <![CDATA[Main]]>
                </colList_col>
                <colList_col nr="1">
                  <![CDATA[MassAction(rpHSF1)]]>
                </colList_col>
              </colList_row>
            </colList_body>
          </colList>
          <graphics count="1">
            <graphic yoff="30.00" x="900.00" y="630.00" id="36881" net="1" show="0" grparent="34804" state="1" pen="0,0,0" brush="255,255,255"/>
          </graphics>
        </attribute>
        <graphics count="1">
          <graphic x="900.00" y="600.00" id="34804" net="1" show="1" w="20.00" h="20.00" state="1" pen="0,0,0" brush="255,255,255" thickness="3"/>
        </graphics>
      </node>
      <node id="34805" net="1">
        <attribute name="Name" id="34806" net="1">
          <![CDATA[Khsf1_]]>
          <graphics count="1">
            <graphic xoff="25.00" yoff="20.00" x="1305.00" y="700.00" id="34807" net="1" show="1" grparent="34813" state="1" pen="0,0,0" brush="255,255,255"/>
          </graphics>
        </attribute>
        <attribute name="ID" id="34808" net="1">
          <![CDATA[29]]>
          <graphics count="1">
            <graphic xoff="25.00" yoff="20.00" x="1305.00" y="700.00" id="34809" net="1" show="0" grparent="34813" state="1" pen="0,0,0" brush="255,255,255"/>
          </graphics>
        </attribute>
        <attribute name="Logic" id="34810" net="1">
          <![CDATA[0]]>
          <graphics count="0"/>
        </attribute>
        <attribute name="Comment" id="34811" net="1">
          <![CDATA[]]>
          <graphics count="1">
            <graphic xoff="40.00" x="1320.00" y="680.00" id="34812" net="1" show="1" grparent="34813" state="1" pen="0,0,0" brush="255,255,255"/>
          </graphics>
        </attribute>
        <attribute name="FunctionList" type="ColList" id="36892" net="1">
          <colList row_count="1" col_count="2" active_row="0" active_col="0">
            <colList_head>
              <colList_colLabel>
                <![CDATA[Function set]]>
              </colList_colLabel>
              <colList_colLabel>
                <![CDATA[Function]]>
              </colList_colLabel>
            </colList_head>
            <colList_body>
              <colList_row nr="0">
                <colList_col nr="0">
                  <![CDATA[Main]]>
                </colList_col>
                <colList_col nr="1">
                  <![CDATA[MassAction(rnHSF1)]]>
                </colList_col>
              </colList_row>
            </colList_body>
          </colList>
          <graphics count="1">
            <graphic yoff="30.00" x="1280.00" y="710.00" id="36893" net="1" show="0" grparent="34813" state="1" pen="0,0,0" brush="255,255,255"/>
          </graphics>
        </attribute>
        <graphics count="1">
          <graphic x="1280.00" y="680.00" id="34813" net="1" show="1" w="20.00" h="20.00" state="1" pen="0,0,0" brush="255,255,255" thickness="3"/>
        </graphics>
      </node>
      <node id="34814" net="1">
        <attribute name="Name" id="34815" net="1">
          <![CDATA[Khsf1_parp1]]>
          <graphics count="1">
            <graphic xoff="25.00" yoff="20.00" x="1305.00" y="760.00" id="34816" net="1" show="1" grparent="34822" state="1" pen="0,0,0" brush="255,255,255"/>
          </graphics>
        </attribute>
        <attribute name="ID" id="34817" net="1">
          <![CDATA[30]]>
          <graphics count="1">
            <graphic xoff="25.00" yoff="20.00" x="1305.00" y="760.00" id="34818" net="1" show="0" grparent="34822" state="1" pen="0,0,0" brush="255,255,255"/>
          </graphics>
        </attribute>
        <attribute name="Logic" id="34819" net="1">
          <![CDATA[0]]>
          <graphics count="0"/>
        </attribute>
        <attribute name="Comment" id="34820" net="1">
          <![CDATA[]]>
          <graphics count="1">
            <graphic xoff="40.00" x="1320.00" y="740.00" id="34821" net="1" show="1" grparent="34822" state="1" pen="0,0,0" brush="255,255,255"/>
          </graphics>
        </attribute>
        <attribute name="FunctionList" type="ColList" id="36904" net="1">
          <colList row_count="1" col_count="2" active_row="0" active_col="0">
            <colList_head>
              <colList_colLabel>
                <![CDATA[Function set]]>
              </colList_colLabel>
              <colList_colLabel>
                <![CDATA[Function]]>
              </colList_colLabel>
            </colList_head>
            <colList_body>
              <colList_row nr="0">
                <colList_col nr="0">
                  <![CDATA[Main]]>
                </colList_col>
                <colList_col nr="1">
                  <![CDATA[MassAction(rnHSF1)]]>
                </colList_col>
              </colList_row>
            </colList_body>
          </colList>
          <graphics count="1">
            <graphic yoff="30.00" x="1280.00" y="770.00" id="36905" net="1" show="0" grparent="34822" state="1" pen="0,0,0" brush="255,255,255"/>
          </graphics>
        </attribute>
        <graphics count="1">
          <graphic x="1280.00" y="740.00" id="34822" net="1" show="1" w="20.00" h="20.00" state="1" pen="0,0,0" brush="255,255,255" thickness="3"/>
        </graphics>
      </node>
      <node id="34823" net="1">
        <attribute name="Name" id="34824" net="1">
          <![CDATA[Khsf1_sirt1]]>
          <graphics count="1">
            <graphic xoff="25.00" yoff="20.00" x="1305.00" y="820.00" id="34825" net="1" show="1" grparent="34831" state="1" pen="0,0,0" brush="255,255,255"/>
          </graphics>
        </attribute>
        <attribute name="ID" id="34826" net="1">
          <![CDATA[31]]>
          <graphics count="1">
            <graphic xoff="25.00" yoff="20.00" x="1305.00" y="820.00" id="34827" net="1" show="0" grparent="34831" state="1" pen="0,0,0" brush="255,255,255"/>
          </graphics>
        </attribute>
        <attribute name="Logic" id="34828" net="1">
          <![CDATA[0]]>
          <graphics count="0"/>
        </attribute>
        <attribute name="Comment" id="34829" net="1">
          <![CDATA[]]>
          <graphics count="1">
            <graphic xoff="40.00" x="1320.00" y="800.00" id="34830" net="1" show="1" grparent="34831" state="1" pen="0,0,0" brush="255,255,255"/>
          </graphics>
        </attribute>
        <attribute name="FunctionList" type="ColList" id="36916" net="1">
          <colList row_count="1" col_count="2" active_row="0" active_col="0">
            <colList_head>
              <colList_colLabel>
                <![CDATA[Function set]]>
              </colList_colLabel>
              <colList_colLabel>
                <![CDATA[Function]]>
              </colList_colLabel>
            </colList_head>
            <colList_body>
              <colList_row nr="0">
                <colList_col nr="0">
                  <![CDATA[Main]]>
                </colList_col>
                <colList_col nr="1">
                  <![CDATA[MassAction(rnHSF1)]]>
                </colList_col>
              </colList_row>
            </colList_body>
          </colList>
          <graphics count="1">
            <graphic yoff="30.00" x="1280.00" y="830.00" id="36917" net="1" show="0" grparent="34831" state="1" pen="0,0,0" brush="255,255,255"/>
          </graphics>
        </attribute>
        <graphics count="1">
          <graphic x="1280.00" y="800.00" id="34831" net="1" show="1" w="20.00" h="20.00" state="1" pen="0,0,0" brush="255,255,255" thickness="3"/>
        </graphics>
      </node>
      <node id="62032" net="1">
        <attribute name="Name" id="62033" net="1">
          <![CDATA[Ksirt1_cbfeed]]>
          <graphics count="1">
            <graphic xoff="25.00" yoff="20.00" x="525.00" y="660.00" id="62038" net="1" show="1" grparent="62042" state="1" pen="0,0,0" brush="255,255,255"/>
          </graphics>
        </attribute>
        <attribute name="ID" id="62034" net="1">
          <![CDATA[32]]>
          <graphics count="1">
            <graphic xoff="25.00" yoff="20.00" x="525.00" y="660.00" id="62039" net="1" show="0" grparent="62042" state="1" pen="0,0,0" brush="255,255,255"/>
          </graphics>
        </attribute>
        <attribute name="Logic" id="62035" net="1">
          <![CDATA[0]]>
          <graphics count="0"/>
        </attribute>
        <attribute name="Comment" id="62036" net="1">
          <![CDATA[]]>
          <graphics count="1">
            <graphic xoff="40.00" x="540.00" y="640.00" id="62040" net="1" show="1" grparent="62042" state="1" pen="0,0,0" brush="255,255,255"/>
          </graphics>
        </attribute>
        <attribute name="FunctionList" type="ColList" id="62037" net="1">
          <colList row_count="1" col_count="2" active_row="0" active_col="0">
            <colList_head>
              <colList_colLabel>
                <![CDATA[Function set]]>
              </colList_colLabel>
              <colList_colLabel>
                <![CDATA[Function]]>
              </colList_colLabel>
            </colList_head>
            <colList_body>
              <colList_row nr="0">
                <colList_col nr="0">
                  <![CDATA[Main]]>
                </colList_col>
                <colList_col nr="1">
                  <![CDATA[MassAction(rnSIRT1)]]>
                </colList_col>
              </colList_row>
            </colList_body>
          </colList>
          <graphics count="1">
            <graphic yoff="30.00" x="500.00" y="670.00" id="62041" net="1" show="0" grparent="62042" state="1" pen="0,0,0" brush="255,255,255"/>
          </graphics>
        </attribute>
        <graphics count="1">
          <graphic x="500.00" y="640.00" id="62042" net="1" show="1" w="20.00" h="20.00" state="1" pen="0,0,0" brush="255,255,255" thickness="3"/>
        </graphics>
      </node>
      <node id="62076" net="1">
        <attribute name="Name" id="62077" net="1">
          <![CDATA[Ksirt1_feedparp1]]>
          <graphics count="1">
            <graphic xoff="25.00" yoff="20.00" x="145.00" y="680.00" id="62082" net="1" show="1" grparent="62086" state="1" pen="0,0,0" brush="255,255,255"/>
          </graphics>
        </attribute>
        <attribute name="ID" id="62078" net="1">
          <![CDATA[33]]>
          <graphics count="1">
            <graphic xoff="25.00" yoff="20.00" x="145.00" y="680.00" id="62083" net="1" show="0" grparent="62086" state="1" pen="0,0,0" brush="255,255,255"/>
          </graphics>
        </attribute>
        <attribute name="Logic" id="62079" net="1">
          <![CDATA[0]]>
          <graphics count="0"/>
        </attribute>
        <attribute name="Comment" id="62080" net="1">
          <![CDATA[]]>
          <graphics count="1">
            <graphic xoff="40.00" x="160.00" y="660.00" id="62084" net="1" show="1" grparent="62086" state="1" pen="0,0,0" brush="255,255,255"/>
          </graphics>
        </attribute>
        <attribute name="FunctionList" type="ColList" id="62081" net="1">
          <colList row_count="1" col_count="2" active_row="0" active_col="0">
            <colList_head>
              <colList_colLabel>
                <![CDATA[Function set]]>
              </colList_colLabel>
              <colList_colLabel>
                <![CDATA[Function]]>
              </colList_colLabel>
            </colList_head>
            <colList_body>
              <colList_row nr="0">
                <colList_col nr="0">
                  <![CDATA[Main]]>
                </colList_col>
                <colList_col nr="1">
                  <![CDATA[MassAction(rpSIRT1)]]>
                </colList_col>
              </colList_row>
            </colList_body>
          </colList>
          <graphics count="1">
            <graphic yoff="30.00" x="120.00" y="690.00" id="62085" net="1" show="0" grparent="62086" state="1" pen="0,0,0" brush="255,255,255"/>
          </graphics>
        </attribute>
        <graphics count="1">
          <graphic x="120.00" y="660.00" id="62086" net="1" show="1" w="20.00" h="20.00" state="1" pen="0,0,0" brush="255,255,255" thickness="3"/>
        </graphics>
      </node>
      <node id="62087" net="1">
        <attribute name="Name" id="62088" net="1">
          <![CDATA[Ksirt1_cbfeedparp1]]>
          <graphics count="1">
            <graphic xoff="25.00" yoff="20.00" x="145.00" y="740.00" id="62093" net="1" show="1" grparent="62097" state="1" pen="0,0,0" brush="255,255,255"/>
          </graphics>
        </attribute>
        <attribute name="ID" id="62089" net="1">
          <![CDATA[34]]>
          <graphics count="1">
            <graphic xoff="25.00" yoff="20.00" x="145.00" y="740.00" id="62094" net="1" show="0" grparent="62097" state="1" pen="0,0,0" brush="255,255,255"/>
          </graphics>
        </attribute>
        <attribute name="Logic" id="62090" net="1">
          <![CDATA[0]]>
          <graphics count="0"/>
        </attribute>
        <attribute name="Comment" id="62091" net="1">
          <![CDATA[]]>
          <graphics count="1">
            <graphic xoff="40.00" x="160.00" y="720.00" id="62095" net="1" show="1" grparent="62097" state="1" pen="0,0,0" brush="255,255,255"/>
          </graphics>
        </attribute>
        <attribute name="FunctionList" type="ColList" id="62092" net="1">
          <colList row_count="1" col_count="2" active_row="0" active_col="0">
            <colList_head>
              <colList_colLabel>
                <![CDATA[Function set]]>
              </colList_colLabel>
              <colList_colLabel>
                <![CDATA[Function]]>
              </colList_colLabel>
            </colList_head>
            <colList_body>
              <colList_row nr="0">
                <colList_col nr="0">
                  <![CDATA[Main]]>
                </colList_col>
                <colList_col nr="1">
                  <![CDATA[MassAction(rpSIRT1)]]>
                </colList_col>
              </colList_row>
            </colList_body>
          </colList>
          <graphics count="1">
            <graphic yoff="30.00" x="120.00" y="750.00" id="62096" net="1" show="0" grparent="62097" state="1" pen="0,0,0" brush="255,255,255"/>
          </graphics>
        </attribute>
        <graphics count="1">
          <graphic x="120.00" y="720.00" id="62097" net="1" show="1" w="20.00" h="20.00" state="1" pen="0,0,0" brush="255,255,255" thickness="3"/>
        </graphics>
      </node>
      <node id="62098" net="1">
        <attribute name="Name" id="62099" net="1">
          <![CDATA[Ksirt1_]]>
          <graphics count="1">
            <graphic xoff="25.00" yoff="20.00" x="465.00" y="620.00" id="62104" net="1" show="1" grparent="62108" state="1" pen="0,0,0" brush="255,255,255"/>
          </graphics>
        </attribute>
        <attribute name="ID" id="62100" net="1">
          <![CDATA[35]]>
          <graphics count="1">
            <graphic xoff="25.00" yoff="20.00" x="465.00" y="620.00" id="62105" net="1" show="0" grparent="62108" state="1" pen="0,0,0" brush="255,255,255"/>
          </graphics>
        </attribute>
        <attribute name="Logic" id="62101" net="1">
          <![CDATA[0]]>
          <graphics count="0"/>
        </attribute>
        <attribute name="Comment" id="62102" net="1">
          <![CDATA[]]>
          <graphics count="1">
            <graphic xoff="40.00" x="480.00" y="600.00" id="62106" net="1" show="1" grparent="62108" state="1" pen="0,0,0" brush="255,255,255"/>
          </graphics>
        </attribute>
        <attribute name="FunctionList" type="ColList" id="62103" net="1">
          <colList row_count="1" col_count="2" active_row="0" active_col="0">
            <colList_head>
              <colList_colLabel>
                <![CDATA[Function set]]>
              </colList_colLabel>
              <colList_colLabel>
                <![CDATA[Function]]>
              </colList_colLabel>
            </colList_head>
            <colList_body>
              <colList_row nr="0">
                <colList_col nr="0">
                  <![CDATA[Main]]>
                </colList_col>
                <colList_col nr="1">
                  <![CDATA[MassAction(rnSIRT1)]]>
                </colList_col>
              </colList_row>
            </colList_body>
          </colList>
          <graphics count="1">
            <graphic yoff="30.00" x="440.00" y="630.00" id="62107" net="1" show="0" grparent="62108" state="1" pen="0,0,0" brush="255,255,255"/>
          </graphics>
        </attribute>
        <graphics count="1">
          <graphic x="440.00" y="600.00" id="62108" net="1" show="1" w="20.00" h="20.00" state="1" pen="0,0,0" brush="255,255,255" thickness="3"/>
        </graphics>
      </node>
      <node id="62109" net="1">
        <attribute name="Name" id="62110" net="1">
          <![CDATA[Ksirt1_cb]]>
          <graphics count="1">
            <graphic xoff="25.00" yoff="20.00" x="465.00" y="680.00" id="62115" net="1" show="1" grparent="62119" state="1" pen="0,0,0" brush="255,255,255"/>
          </graphics>
        </attribute>
        <attribute name="ID" id="62111" net="1">
          <![CDATA[36]]>
          <graphics count="1">
            <graphic xoff="25.00" yoff="20.00" x="465.00" y="680.00" id="62116" net="1" show="0" grparent="62119" state="1" pen="0,0,0" brush="255,255,255"/>
          </graphics>
        </attribute>
        <attribute name="Logic" id="62112" net="1">
          <![CDATA[0]]>
          <graphics count="0"/>
        </attribute>
        <attribute name="Comment" id="62113" net="1">
          <![CDATA[]]>
          <graphics count="1">
            <graphic xoff="40.00" x="480.00" y="660.00" id="62117" net="1" show="1" grparent="62119" state="1" pen="0,0,0" brush="255,255,255"/>
          </graphics>
        </attribute>
        <attribute name="FunctionList" type="ColList" id="62114" net="1">
          <colList row_count="1" col_count="2" active_row="0" active_col="0">
            <colList_head>
              <colList_colLabel>
                <![CDATA[Function set]]>
              </colList_colLabel>
              <colList_colLabel>
                <![CDATA[Function]]>
              </colList_colLabel>
            </colList_head>
            <colList_body>
              <colList_row nr="0">
                <colList_col nr="0">
                  <![CDATA[Main]]>
                </colList_col>
                <colList_col nr="1">
                  <![CDATA[MassAction(rnSIRT1)]]>
                </colList_col>
              </colList_row>
            </colList_body>
          </colList>
          <graphics count="1">
            <graphic yoff="30.00" x="440.00" y="690.00" id="62118" net="1" show="0" grparent="62119" state="1" pen="0,0,0" brush="255,255,255"/>
          </graphics>
        </attribute>
        <graphics count="1">
          <graphic x="440.00" y="660.00" id="62119" net="1" show="1" w="20.00" h="20.00" state="1" pen="0,0,0" brush="255,255,255" thickness="3"/>
        </graphics>
      </node>
      <node id="62120" net="1">
        <attribute name="Name" id="62121" net="1">
          <![CDATA[Ksirt1_feed]]>
          <graphics count="1">
            <graphic xoff="25.00" yoff="20.00" x="465.00" y="740.00" id="62126" net="1" show="1" grparent="62130" state="1" pen="0,0,0" brush="255,255,255"/>
          </graphics>
        </attribute>
        <attribute name="ID" id="62122" net="1">
          <![CDATA[37]]>
          <graphics count="1">
            <graphic xoff="25.00" yoff="20.00" x="465.00" y="740.00" id="62127" net="1" show="0" grparent="62130" state="1" pen="0,0,0" brush="255,255,255"/>
          </graphics>
        </attribute>
        <attribute name="Logic" id="62123" net="1">
          <![CDATA[0]]>
          <graphics count="0"/>
        </attribute>
        <attribute name="Comment" id="62124" net="1">
          <![CDATA[]]>
          <graphics count="1">
            <graphic xoff="40.00" x="480.00" y="720.00" id="62128" net="1" show="1" grparent="62130" state="1" pen="0,0,0" brush="255,255,255"/>
          </graphics>
        </attribute>
        <attribute name="FunctionList" type="ColList" id="62125" net="1">
          <colList row_count="1" col_count="2" active_row="0" active_col="0">
            <colList_head>
              <colList_colLabel>
                <![CDATA[Function set]]>
              </colList_colLabel>
              <colList_colLabel>
                <![CDATA[Function]]>
              </colList_colLabel>
            </colList_head>
            <colList_body>
              <colList_row nr="0">
                <colList_col nr="0">
                  <![CDATA[Main]]>
                </colList_col>
                <colList_col nr="1">
                  <![CDATA[MassAction(rnSIRT1)]]>
                </colList_col>
              </colList_row>
            </colList_body>
          </colList>
          <graphics count="1">
            <graphic yoff="30.00" x="440.00" y="750.00" id="62129" net="1" show="0" grparent="62130" state="1" pen="0,0,0" brush="255,255,255"/>
          </graphics>
        </attribute>
        <graphics count="1">
          <graphic x="440.00" y="720.00" id="62130" net="1" show="1" w="20.00" h="20.00" state="1" pen="0,0,0" brush="255,255,255" thickness="3"/>
        </graphics>
      </node>
      <node id="62131" net="1">
        <attribute name="Name" id="62132" net="1">
          <![CDATA[Ksirt1_parp1]]>
          <graphics count="1">
            <graphic xoff="25.00" yoff="20.00" x="445.00" y="780.00" id="62137" net="1" show="1" grparent="62141" state="1" pen="0,0,0" brush="255,255,255"/>
          </graphics>
        </attribute>
        <attribute name="ID" id="62133" net="1">
          <![CDATA[38]]>
          <graphics count="1">
            <graphic xoff="25.00" yoff="20.00" x="445.00" y="780.00" id="62138" net="1" show="0" grparent="62141" state="1" pen="0,0,0" brush="255,255,255"/>
          </graphics>
        </attribute>
        <attribute name="Logic" id="62134" net="1">
          <![CDATA[0]]>
          <graphics count="0"/>
        </attribute>
        <attribute name="Comment" id="62135" net="1">
          <![CDATA[]]>
          <graphics count="1">
            <graphic xoff="40.00" x="460.00" y="760.00" id="62139" net="1" show="1" grparent="62141" state="1" pen="0,0,0" brush="255,255,255"/>
          </graphics>
        </attribute>
        <attribute name="FunctionList" type="ColList" id="62136" net="1">
          <colList row_count="1" col_count="2" active_row="0" active_col="0">
            <colList_head>
              <colList_colLabel>
                <![CDATA[Function set]]>
              </colList_colLabel>
              <colList_colLabel>
                <![CDATA[Function]]>
              </colList_colLabel>
            </colList_head>
            <colList_body>
              <colList_row nr="0">
                <colList_col nr="0">
                  <![CDATA[Main]]>
                </colList_col>
                <colList_col nr="1">
                  <![CDATA[MassAction(rnSIRT1)]]>
                </colList_col>
              </colList_row>
            </colList_body>
          </colList>
          <graphics count="1">
            <graphic yoff="30.00" x="420.00" y="790.00" id="62140" net="1" show="0" grparent="62141" state="1" pen="0,0,0" brush="255,255,255"/>
          </graphics>
        </attribute>
        <graphics count="1">
          <graphic x="420.00" y="760.00" id="62141" net="1" show="1" w="20.00" h="20.00" state="1" pen="0,0,0" brush="255,255,255" thickness="3"/>
        </graphics>
      </node>
      <node id="62142" net="1">
        <attribute name="Name" id="62143" net="1">
          <![CDATA[Ksirt1_cbparp1]]>
          <graphics count="1">
            <graphic xoff="25.00" yoff="20.00" x="345.00" y="780.00" id="62148" net="1" show="1" grparent="62152" state="1" pen="0,0,0" brush="255,255,255"/>
          </graphics>
        </attribute>
        <attribute name="ID" id="62144" net="1">
          <![CDATA[39]]>
          <graphics count="1">
            <graphic xoff="25.00" yoff="20.00" x="345.00" y="780.00" id="62149" net="1" show="0" grparent="62152" state="1" pen="0,0,0" brush="255,255,255"/>
          </graphics>
        </attribute>
        <attribute name="Logic" id="62145" net="1">
          <![CDATA[0]]>
          <graphics count="0"/>
        </attribute>
        <attribute name="Comment" id="62146" net="1">
          <![CDATA[]]>
          <graphics count="1">
            <graphic xoff="40.00" x="360.00" y="760.00" id="62150" net="1" show="1" grparent="62152" state="1" pen="0,0,0" brush="255,255,255"/>
          </graphics>
        </attribute>
        <attribute name="FunctionList" type="ColList" id="62147" net="1">
          <colList row_count="1" col_count="2" active_row="0" active_col="0">
            <colList_head>
              <colList_colLabel>
                <![CDATA[Function set]]>
              </colList_colLabel>
              <colList_colLabel>
                <![CDATA[Function]]>
              </colList_colLabel>
            </colList_head>
            <colList_body>
              <colList_row nr="0">
                <colList_col nr="0">
                  <![CDATA[Main]]>
                </colList_col>
                <colList_col nr="1">
                  <![CDATA[MassAction(rnSIRT1)]]>
                </colList_col>
              </colList_row>
            </colList_body>
          </colList>
          <graphics count="1">
            <graphic yoff="30.00" x="320.00" y="790.00" id="62151" net="1" show="0" grparent="62152" state="1" pen="0,0,0" brush="255,255,255"/>
          </graphics>
        </attribute>
        <graphics count="1">
          <graphic x="320.00" y="760.00" id="62152" net="1" show="1" w="20.00" h="20.00" state="1" pen="0,0,0" brush="255,255,255" thickness="3"/>
        </graphics>
      </node>
    </nodeclass>
    <nodeclass count="0" name="Immediate Transition"/>
    <nodeclass count="8" name="Deterministic Transition">
      <node id="66593" net="1">
        <attribute name="Name" id="66594" net="1">
          <![CDATA[]]>
          <graphics count="1">
            <graphic xoff="25.00" yoff="20.00" x="405.00" y="980.00" id="66595" net="1" show="1" grparent="66603" state="1" pen="0,0,0" brush="255,255,255"/>
          </graphics>
        </attribute>
        <attribute name="ID" id="66596" net="1">
          <![CDATA[40]]>
          <graphics count="1">
            <graphic xoff="25.00" yoff="20.00" x="405.00" y="980.00" id="66597" net="1" show="0" grparent="66603" state="1" pen="0,0,0" brush="255,255,255"/>
          </graphics>
        </attribute>
        <attribute name="Logic" id="66598" net="1">
          <![CDATA[0]]>
          <graphics count="0"/>
        </attribute>
        <attribute name="Comment" id="66599" net="1">
          <![CDATA[]]>
          <graphics count="1">
            <graphic xoff="40.00" x="420.00" y="960.00" id="66600" net="1" show="1" grparent="66603" state="1" pen="0,0,0" brush="255,255,255"/>
          </graphics>
        </attribute>
        <attribute name="DelayList" type="ColList" id="66601" net="1">
          <colList row_count="1" col_count="2" active_row="0" active_col="0">
            <colList_head>
              <colList_colLabel>
                <![CDATA[Delay set]]>
              </colList_colLabel>
              <colList_colLabel>
                <![CDATA[Delay]]>
              </colList_colLabel>
            </colList_head>
            <colList_body>
              <colList_row nr="0">
                <colList_col nr="0">
                  <![CDATA[Main]]>
                </colList_col>
                <colList_col nr="1">
                  <![CDATA[8]]>
                </colList_col>
              </colList_row>
            </colList_body>
          </colList>
          <graphics count="1">
            <graphic yoff="40.00" x="380.00" y="1000.00" id="66602" net="1" show="1" grparent="66603" state="1" pen="0,0,0" brush="255,255,255"/>
          </graphics>
        </attribute>
        <graphics count="1">
          <graphic x="380.00" y="960.00" id="66603" net="1" show="1" w="20.00" h="20.00" state="1" pen="0,0,0" brush="0,0,0"/>
        </graphics>
      </node>
      <node id="66604" net="1">
        <attribute name="Name" id="66605" net="1">
          <![CDATA[]]>
          <graphics count="1">
            <graphic xoff="25.00" yoff="20.00" x="465.00" y="920.00" id="66606" net="1" show="1" grparent="66614" state="1" pen="0,0,0" brush="255,255,255"/>
          </graphics>
        </attribute>
        <attribute name="ID" id="66607" net="1">
          <![CDATA[41]]>
          <graphics count="1">
            <graphic xoff="25.00" yoff="20.00" x="465.00" y="920.00" id="66608" net="1" show="0" grparent="66614" state="1" pen="0,0,0" brush="255,255,255"/>
          </graphics>
        </attribute>
        <attribute name="Logic" id="66609" net="1">
          <![CDATA[0]]>
          <graphics count="0"/>
        </attribute>
        <attribute name="Comment" id="66610" net="1">
          <![CDATA[]]>
          <graphics count="1">
            <graphic xoff="40.00" x="480.00" y="900.00" id="66611" net="1" show="1" grparent="66614" state="1" pen="0,0,0" brush="255,255,255"/>
          </graphics>
        </attribute>
        <attribute name="DelayList" type="ColList" id="66612" net="1">
          <colList row_count="1" col_count="2" active_row="0" active_col="0">
            <colList_head>
              <colList_colLabel>
                <![CDATA[Delay set]]>
              </colList_colLabel>
              <colList_colLabel>
                <![CDATA[Delay]]>
              </colList_colLabel>
            </colList_head>
            <colList_body>
              <colList_row nr="0">
                <colList_col nr="0">
                  <![CDATA[Main]]>
                </colList_col>
                <colList_col nr="1">
                  <![CDATA[6]]>
                </colList_col>
              </colList_row>
            </colList_body>
          </colList>
          <graphics count="1">
            <graphic yoff="40.00" x="440.00" y="940.00" id="66613" net="1" show="1" grparent="66614" state="1" pen="0,0,0" brush="255,255,255"/>
          </graphics>
        </attribute>
        <graphics count="1">
          <graphic x="440.00" y="900.00" id="66614" net="1" show="1" w="20.00" h="20.00" state="1" pen="0,0,0" brush="0,0,0"/>
        </graphics>
      </node>
      <node id="66615" net="1">
        <attribute name="Name" id="66616" net="1">
          <![CDATA[]]>
          <graphics count="1">
            <graphic xoff="25.00" yoff="20.00" x="525.00" y="980.00" id="66617" net="1" show="1" grparent="66625" state="1" pen="0,0,0" brush="255,255,255"/>
          </graphics>
        </attribute>
        <attribute name="ID" id="66618" net="1">
          <![CDATA[42]]>
          <graphics count="1">
            <graphic xoff="25.00" yoff="20.00" x="525.00" y="980.00" id="66619" net="1" show="0" grparent="66625" state="1" pen="0,0,0" brush="255,255,255"/>
          </graphics>
        </attribute>
        <attribute name="Logic" id="66620" net="1">
          <![CDATA[0]]>
          <graphics count="0"/>
        </attribute>
        <attribute name="Comment" id="66621" net="1">
          <![CDATA[]]>
          <graphics count="1">
            <graphic xoff="40.00" x="540.00" y="960.00" id="66622" net="1" show="1" grparent="66625" state="1" pen="0,0,0" brush="255,255,255"/>
          </graphics>
        </attribute>
        <attribute name="DelayList" type="ColList" id="66623" net="1">
          <colList row_count="1" col_count="2" active_row="0" active_col="0">
            <colList_head>
              <colList_colLabel>
                <![CDATA[Delay set]]>
              </colList_colLabel>
              <colList_colLabel>
                <![CDATA[Delay]]>
              </colList_colLabel>
            </colList_head>
            <colList_body>
              <colList_row nr="0">
                <colList_col nr="0">
                  <![CDATA[Main]]>
                </colList_col>
                <colList_col nr="1">
                  <![CDATA[5]]>
                </colList_col>
              </colList_row>
            </colList_body>
          </colList>
          <graphics count="1">
            <graphic yoff="40.00" x="500.00" y="1000.00" id="66624" net="1" show="1" grparent="66625" state="1" pen="0,0,0" brush="255,255,255"/>
          </graphics>
        </attribute>
        <graphics count="1">
          <graphic x="500.00" y="960.00" id="66625" net="1" show="1" w="20.00" h="20.00" state="1" pen="0,0,0" brush="0,0,0"/>
        </graphics>
      </node>
      <node id="66626" net="1">
        <attribute name="Name" id="66627" net="1">
          <![CDATA[]]>
          <graphics count="1">
            <graphic xoff="25.00" yoff="20.00" x="585.00" y="920.00" id="66628" net="1" show="1" grparent="66636" state="1" pen="0,0,0" brush="255,255,255"/>
          </graphics>
        </attribute>
        <attribute name="ID" id="66629" net="1">
          <![CDATA[43]]>
          <graphics count="1">
            <graphic xoff="25.00" yoff="20.00" x="585.00" y="920.00" id="66630" net="1" show="0" grparent="66636" state="1" pen="0,0,0" brush="255,255,255"/>
          </graphics>
        </attribute>
        <attribute name="Logic" id="66631" net="1">
          <![CDATA[0]]>
          <graphics count="0"/>
        </attribute>
        <attribute name="Comment" id="66632" net="1">
          <![CDATA[]]>
          <graphics count="1">
            <graphic xoff="40.00" x="600.00" y="900.00" id="66633" net="1" show="1" grparent="66636" state="1" pen="0,0,0" brush="255,255,255"/>
          </graphics>
        </attribute>
        <attribute name="DelayList" type="ColList" id="66634" net="1">
          <colList row_count="1" col_count="2" active_row="0" active_col="0">
            <colList_head>
              <colList_colLabel>
                <![CDATA[Delay set]]>
              </colList_colLabel>
              <colList_colLabel>
                <![CDATA[Delay]]>
              </colList_colLabel>
            </colList_head>
            <colList_body>
              <colList_row nr="0">
                <colList_col nr="0">
                  <![CDATA[Main]]>
                </colList_col>
                <colList_col nr="1">
                  <![CDATA[1]]>
                </colList_col>
              </colList_row>
            </colList_body>
          </colList>
          <graphics count="1">
            <graphic yoff="40.00" x="560.00" y="940.00" id="66635" net="1" show="1" grparent="66636" state="1" pen="0,0,0" brush="255,255,255"/>
          </graphics>
        </attribute>
        <graphics count="1">
          <graphic x="560.00" y="900.00" id="66636" net="1" show="1" w="20.00" h="20.00" state="1" pen="0,0,0" brush="0,0,0"/>
        </graphics>
      </node>
      <node id="70042" net="1">
        <attribute name="Name" id="70043" net="1">
          <![CDATA[]]>
          <graphics count="1">
            <graphic xoff="25.00" yoff="20.00" x="685.00" y="940.00" id="70044" net="1" show="1" grparent="70052" state="1" pen="0,0,0" brush="255,255,255"/>
          </graphics>
        </attribute>
        <attribute name="ID" id="70045" net="1">
          <![CDATA[44]]>
          <graphics count="1">
            <graphic xoff="25.00" yoff="20.00" x="685.00" y="940.00" id="70046" net="1" show="0" grparent="70052" state="1" pen="0,0,0" brush="255,255,255"/>
          </graphics>
        </attribute>
        <attribute name="Logic" id="70047" net="1">
          <![CDATA[0]]>
          <graphics count="0"/>
        </attribute>
        <attribute name="Comment" id="70048" net="1">
          <![CDATA[]]>
          <graphics count="1">
            <graphic xoff="40.00" x="700.00" y="920.00" id="70049" net="1" show="1" grparent="70052" state="1" pen="0,0,0" brush="255,255,255"/>
          </graphics>
        </attribute>
        <attribute name="DelayList" type="ColList" id="70050" net="1">
          <colList row_count="1" col_count="2" active_row="0" active_col="0">
            <colList_head>
              <colList_colLabel>
                <![CDATA[Delay set]]>
              </colList_colLabel>
              <colList_colLabel>
                <![CDATA[Delay]]>
              </colList_colLabel>
            </colList_head>
            <colList_body>
              <colList_row nr="0">
                <colList_col nr="0">
                  <![CDATA[Main]]>
                </colList_col>
                <colList_col nr="1">
                  <![CDATA[12]]>
                </colList_col>
              </colList_row>
            </colList_body>
          </colList>
          <graphics count="1">
            <graphic yoff="40.00" x="660.00" y="960.00" id="70051" net="1" show="1" grparent="70052" state="1" pen="0,0,0" brush="255,255,255"/>
          </graphics>
        </attribute>
        <graphics count="1">
          <graphic x="660.00" y="920.00" id="70052" net="1" show="1" w="20.00" h="20.00" state="1" pen="0,0,0" brush="0,0,0"/>
        </graphics>
      </node>
      <node id="70053" net="1">
        <attribute name="Name" id="70054" net="1">
          <![CDATA[]]>
          <graphics count="1">
            <graphic xoff="25.00" yoff="20.00" x="785.00" y="920.00" id="70055" net="1" show="1" grparent="70063" state="1" pen="0,0,0" brush="255,255,255"/>
          </graphics>
        </attribute>
        <attribute name="ID" id="70056" net="1">
          <![CDATA[45]]>
          <graphics count="1">
            <graphic xoff="25.00" yoff="20.00" x="785.00" y="920.00" id="70057" net="1" show="0" grparent="70063" state="1" pen="0,0,0" brush="255,255,255"/>
          </graphics>
        </attribute>
        <attribute name="Logic" id="70058" net="1">
          <![CDATA[0]]>
          <graphics count="0"/>
        </attribute>
        <attribute name="Comment" id="70059" net="1">
          <![CDATA[]]>
          <graphics count="1">
            <graphic xoff="40.00" x="800.00" y="900.00" id="70060" net="1" show="1" grparent="70063" state="1" pen="0,0,0" brush="255,255,255"/>
          </graphics>
        </attribute>
        <attribute name="DelayList" type="ColList" id="70061" net="1">
          <colList row_count="1" col_count="2" active_row="0" active_col="0">
            <colList_head>
              <colList_colLabel>
                <![CDATA[Delay set]]>
              </colList_colLabel>
              <colList_colLabel>
                <![CDATA[Delay]]>
              </colList_colLabel>
            </colList_head>
            <colList_body>
              <colList_row nr="0">
                <colList_col nr="0">
                  <![CDATA[Main]]>
                </colList_col>
                <colList_col nr="1">
                  <![CDATA[1]]>
                </colList_col>
              </colList_row>
            </colList_body>
          </colList>
          <graphics count="1">
            <graphic yoff="40.00" x="760.00" y="940.00" id="70062" net="1" show="1" grparent="70063" state="1" pen="0,0,0" brush="255,255,255"/>
          </graphics>
        </attribute>
        <graphics count="1">
          <graphic x="760.00" y="900.00" id="70063" net="1" show="1" w="20.00" h="20.00" state="1" pen="0,0,0" brush="0,0,0"/>
        </graphics>
      </node>
      <node id="70064" net="1">
        <attribute name="Name" id="70065" net="1">
          <![CDATA[]]>
          <graphics count="1">
            <graphic xoff="25.00" yoff="20.00" x="645.00" y="1020.00" id="70066" net="1" show="1" grparent="70074" state="1" pen="0,0,0" brush="255,255,255"/>
          </graphics>
        </attribute>
        <attribute name="ID" id="70067" net="1">
          <![CDATA[46]]>
          <graphics count="1">
            <graphic xoff="25.00" yoff="20.00" x="645.00" y="1020.00" id="70068" net="1" show="0" grparent="70074" state="1" pen="0,0,0" brush="255,255,255"/>
          </graphics>
        </attribute>
        <attribute name="Logic" id="70069" net="1">
          <![CDATA[0]]>
          <graphics count="0"/>
        </attribute>
        <attribute name="Comment" id="70070" net="1">
          <![CDATA[]]>
          <graphics count="1">
            <graphic xoff="40.00" x="660.00" y="1000.00" id="70071" net="1" show="1" grparent="70074" state="1" pen="0,0,0" brush="255,255,255"/>
          </graphics>
        </attribute>
        <attribute name="DelayList" type="ColList" id="70072" net="1">
          <colList row_count="1" col_count="2" active_row="0" active_col="0">
            <colList_head>
              <colList_colLabel>
                <![CDATA[Delay set]]>
              </colList_colLabel>
              <colList_colLabel>
                <![CDATA[Delay]]>
              </colList_colLabel>
            </colList_head>
            <colList_body>
              <colList_row nr="0">
                <colList_col nr="0">
                  <![CDATA[Main]]>
                </colList_col>
                <colList_col nr="1">
                  <![CDATA[7]]>
                </colList_col>
              </colList_row>
            </colList_body>
          </colList>
          <graphics count="1">
            <graphic yoff="40.00" x="620.00" y="1040.00" id="70073" net="1" show="1" grparent="70074" state="1" pen="0,0,0" brush="255,255,255"/>
          </graphics>
        </attribute>
        <graphics count="1">
          <graphic x="620.00" y="1000.00" id="70074" net="1" show="1" w="20.00" h="20.00" state="1" pen="0,0,0" brush="0,0,0"/>
        </graphics>
      </node>
      <node id="70075" net="1">
        <attribute name="Name" id="70076" net="1">
          <![CDATA[]]>
          <graphics count="1">
            <graphic xoff="25.00" yoff="20.00" x="585.00" y="1080.00" id="70077" net="1" show="1" grparent="70085" state="1" pen="0,0,0" brush="255,255,255"/>
          </graphics>
        </attribute>
        <attribute name="ID" id="70078" net="1">
          <![CDATA[47]]>
          <graphics count="1">
            <graphic xoff="25.00" yoff="20.00" x="585.00" y="1080.00" id="70079" net="1" show="0" grparent="70085" state="1" pen="0,0,0" brush="255,255,255"/>
          </graphics>
        </attribute>
        <attribute name="Logic" id="70080" net="1">
          <![CDATA[0]]>
          <graphics count="0"/>
        </attribute>
        <attribute name="Comment" id="70081" net="1">
          <![CDATA[]]>
          <graphics count="1">
            <graphic xoff="40.00" x="600.00" y="1060.00" id="70082" net="1" show="1" grparent="70085" state="1" pen="0,0,0" brush="255,255,255"/>
          </graphics>
        </attribute>
        <attribute name="DelayList" type="ColList" id="70083" net="1">
          <colList row_count="1" col_count="2" active_row="0" active_col="0">
            <colList_head>
              <colList_colLabel>
                <![CDATA[Delay set]]>
              </colList_colLabel>
              <colList_colLabel>
                <![CDATA[Delay]]>
              </colList_colLabel>
            </colList_head>
            <colList_body>
              <colList_row nr="0">
                <colList_col nr="0">
                  <![CDATA[Main]]>
                </colList_col>
                <colList_col nr="1">
                  <![CDATA[241]]>
                </colList_col>
              </colList_row>
            </colList_body>
          </colList>
          <graphics count="1">
            <graphic yoff="40.00" x="560.00" y="1100.00" id="70084" net="1" show="1" grparent="70085" state="1" pen="0,0,0" brush="255,255,255"/>
          </graphics>
        </attribute>
        <graphics count="1">
          <graphic x="560.00" y="1060.00" id="70085" net="1" show="1" w="20.00" h="20.00" state="1" pen="0,0,0" brush="0,0,0"/>
        </graphics>
      </node>
    </nodeclass>
    <nodeclass count="0" name="Scheduled Transition"/>
    <nodeclass count="0" name="Coarse Place"/>
    <nodeclass count="0" name="Coarse Transition"/>
  </nodeclasses>
  <edgeclasses count="6">
    <edgeclass count="58" name="Edge">
      <edge source="33057" target="33025" id="33332" net="1">
        <attribute name="Comment" id="33333" net="1">
          <![CDATA[]]>
          <graphics count="1">
            <graphic xoff="40.00" x="500.00" y="170.00" id="33334" net="1" show="1" grparent="33337" state="1" pen="0,0,0" brush="255,255,255"/>
          </graphics>
        </attribute>
        <attribute name="Multiplicity" id="33335" net="1">
          <![CDATA[1]]>
          <graphics count="1">
            <graphic xoff="20.00" x="480.00" y="170.00" id="33336" net="1" show="1" grparent="33337" state="1" pen="0,0,0" brush="255,255,255"/>
          </graphics>
        </attribute>
        <graphics count="1">
          <graphic id="33337" net="1" source="33065" target="33035" state="1" show="1" pen="0,0,0" brush="0,0,0" edge_designtype="3">
            <points count="2">
              <point x="370.00" y="143.00"/>
              <point x="550.00" y="197.00"/>
            </points>
          </graphic>
        </graphics>
      </edge>
      <edge source="33066" target="33025" id="33338" net="1">
        <attribute name="Comment" id="33339" net="1">
          <![CDATA[]]>
          <graphics count="1">
            <graphic xoff="40.00" x="500.00" y="200.00" id="33340" net="1" show="1" grparent="33343" state="1" pen="0,0,0" brush="255,255,255"/>
          </graphics>
        </attribute>
        <attribute name="Multiplicity" id="33341" net="1">
          <![CDATA[1]]>
          <graphics count="1">
            <graphic xoff="20.00" x="480.00" y="200.00" id="33342" net="1" show="1" grparent="33343" state="1" pen="0,0,0" brush="255,255,255"/>
          </graphics>
        </attribute>
        <graphics count="1">
          <graphic id="33343" net="1" source="33074" target="33035" state="1" show="1" pen="0,0,0" brush="0,0,0" edge_designtype="3">
            <points count="2">
              <point x="370.00" y="200.00"/>
              <point x="550.00" y="200.00"/>
            </points>
          </graphic>
        </graphics>
      </edge>
      <edge source="33075" target="33025" id="33344" net="1">
        <attribute name="Comment" id="33345" net="1">
          <![CDATA[]]>
          <graphics count="1">
            <graphic xoff="40.00" x="500.00" y="230.00" id="33346" net="1" show="1" grparent="33349" state="1" pen="0,0,0" brush="255,255,255"/>
          </graphics>
        </attribute>
        <attribute name="Multiplicity" id="33347" net="1">
          <![CDATA[1]]>
          <graphics count="1">
            <graphic xoff="20.00" x="480.00" y="230.00" id="33348" net="1" show="1" grparent="33349" state="1" pen="0,0,0" brush="255,255,255"/>
          </graphics>
        </attribute>
        <graphics count="1">
          <graphic id="33349" net="1" source="33083" target="33035" state="1" show="1" pen="0,0,0" brush="0,0,0" edge_designtype="3">
            <points count="2">
              <point x="370.00" y="257.00"/>
              <point x="550.00" y="203.00"/>
            </points>
          </graphic>
        </graphics>
      </edge>
      <edge source="33025" target="33084" id="33350" net="1">
        <attribute name="Comment" id="33351" net="1">
          <![CDATA[]]>
          <graphics count="1">
            <graphic xoff="40.00" x="670.00" y="140.00" id="33352" net="1" show="1" grparent="33355" state="1" pen="0,0,0" brush="255,255,255"/>
          </graphics>
        </attribute>
        <attribute name="Multiplicity" id="33353" net="1">
          <![CDATA[1]]>
          <graphics count="1">
            <graphic xoff="20.00" x="650.00" y="140.00" id="33354" net="1" show="1" grparent="33355" state="1" pen="0,0,0" brush="255,255,255"/>
          </graphics>
        </attribute>
        <graphics count="1">
          <graphic id="33355" net="1" source="33035" target="33092" state="1" show="1" pen="0,0,0" brush="0,0,0" edge_designtype="3">
            <points count="2">
              <point x="570.00" y="191.43"/>
              <point x="690.00" y="88.57"/>
            </points>
          </graphic>
        </graphics>
      </edge>
      <edge source="33025" target="33093" id="33356" net="1">
        <attribute name="Comment" id="33357" net="1">
          <![CDATA[]]>
          <graphics count="1">
            <graphic xoff="40.00" x="690.00" y="160.00" id="33358" net="1" show="1" grparent="33361" state="1" pen="0,0,0" brush="255,255,255"/>
          </graphics>
        </attribute>
        <attribute name="Multiplicity" id="33359" net="1">
          <![CDATA[1]]>
          <graphics count="1">
            <graphic xoff="20.00" x="670.00" y="160.00" id="33360" net="1" show="1" grparent="33361" state="1" pen="0,0,0" brush="255,255,255"/>
          </graphics>
        </attribute>
        <graphics count="1">
          <graphic id="33361" net="1" source="33035" target="33101" state="1" show="1" pen="0,0,0" brush="0,0,0" edge_designtype="3">
            <points count="2">
              <point x="570.00" y="195.56"/>
              <point x="730.00" y="124.44"/>
            </points>
          </graphic>
        </graphics>
      </edge>
      <edge source="33025" target="33102" id="33362" net="1">
        <attribute name="Comment" id="33363" net="1">
          <![CDATA[]]>
          <graphics count="1">
            <graphic xoff="40.00" x="710.00" y="180.00" id="33364" net="1" show="1" grparent="33367" state="1" pen="0,0,0" brush="255,255,255"/>
          </graphics>
        </attribute>
        <attribute name="Multiplicity" id="33365" net="1">
          <![CDATA[1]]>
          <graphics count="1">
            <graphic xoff="20.00" x="690.00" y="180.00" id="33366" net="1" show="1" grparent="33367" state="1" pen="0,0,0" brush="255,255,255"/>
          </graphics>
        </attribute>
        <graphics count="1">
          <graphic id="33367" net="1" source="33035" target="33110" state="1" show="1" pen="0,0,0" brush="0,0,0" edge_designtype="3">
            <points count="2">
              <point x="570.00" y="198.18"/>
              <point x="770.00" y="161.82"/>
            </points>
          </graphic>
        </graphics>
      </edge>
      <edge source="33025" target="33111" id="33368" net="1">
        <attribute name="Comment" id="33369" net="1">
          <![CDATA[]]>
          <graphics count="1">
            <graphic xoff="40.00" x="730.00" y="200.00" id="33370" net="1" show="1" grparent="33373" state="1" pen="0,0,0" brush="255,255,255"/>
          </graphics>
        </attribute>
        <attribute name="Multiplicity" id="33371" net="1">
          <![CDATA[1]]>
          <graphics count="1">
            <graphic xoff="20.00" x="710.00" y="200.00" id="33372" net="1" show="1" grparent="33373" state="1" pen="0,0,0" brush="255,255,255"/>
          </graphics>
        </attribute>
        <graphics count="1">
          <graphic id="33373" net="1" source="33035" target="33119" state="1" show="1" pen="0,0,0" brush="0,0,0" edge_designtype="3">
            <points count="2">
              <point x="570.00" y="200.00"/>
              <point x="810.00" y="200.00"/>
            </points>
          </graphic>
        </graphics>
      </edge>
      <edge source="33025" target="33120" id="33374" net="1">
        <attribute name="Comment" id="33375" net="1">
          <![CDATA[]]>
          <graphics count="1">
            <graphic xoff="40.00" x="750.00" y="220.00" id="33376" net="1" show="1" grparent="33379" state="1" pen="0,0,0" brush="255,255,255"/>
          </graphics>
        </attribute>
        <attribute name="Multiplicity" id="33377" net="1">
          <![CDATA[1]]>
          <graphics count="1">
            <graphic xoff="20.00" x="730.00" y="220.00" id="33378" net="1" show="1" grparent="33379" state="1" pen="0,0,0" brush="255,255,255"/>
          </graphics>
        </attribute>
        <graphics count="1">
          <graphic id="33379" net="1" source="33035" target="33128" state="1" show="1" pen="0,0,0" brush="0,0,0" edge_designtype="3">
            <points count="2">
              <point x="570.00" y="201.33"/>
              <point x="850.00" y="238.67"/>
            </points>
          </graphic>
        </graphics>
      </edge>
      <edge source="33025" target="33129" id="33380" net="1">
        <attribute name="Comment" id="33381" net="1">
          <![CDATA[]]>
          <graphics count="1">
            <graphic xoff="40.00" x="730.00" y="140.00" id="33382" net="1" show="1" grparent="33385" state="1" pen="0,0,0" brush="255,255,255"/>
          </graphics>
        </attribute>
        <attribute name="Multiplicity" id="33383" net="1">
          <![CDATA[1]]>
          <graphics count="1">
            <graphic xoff="20.00" x="710.00" y="140.00" id="33384" net="1" show="1" grparent="33385" state="1" pen="0,0,0" brush="255,255,255"/>
          </graphics>
        </attribute>
        <graphics count="1">
          <graphic id="33385" net="1" source="33035" target="33137" state="1" show="1" pen="0,0,0" brush="0,0,0" edge_designtype="3">
            <points count="2">
              <point x="570.00" y="195.38"/>
              <point x="810.00" y="84.62"/>
            </points>
          </graphic>
        </graphics>
      </edge>
      <edge source="33025" target="33138" id="33386" net="1">
        <attribute name="Comment" id="33387" net="1">
          <![CDATA[]]>
          <graphics count="1">
            <graphic xoff="40.00" x="750.00" y="160.00" id="33388" net="1" show="1" grparent="33391" state="1" pen="0,0,0" brush="255,255,255"/>
          </graphics>
        </attribute>
        <attribute name="Multiplicity" id="33389" net="1">
          <![CDATA[1]]>
          <graphics count="1">
            <graphic xoff="20.00" x="730.00" y="160.00" id="33390" net="1" show="1" grparent="33391" state="1" pen="0,0,0" brush="255,255,255"/>
          </graphics>
        </attribute>
        <graphics count="1">
          <graphic id="33391" net="1" source="33035" target="33146" state="1" show="1" pen="0,0,0" brush="0,0,0" edge_designtype="3">
            <points count="2">
              <point x="570.00" y="197.33"/>
              <point x="850.00" y="122.67"/>
            </points>
          </graphic>
        </graphics>
      </edge>
      <edge source="33025" target="33147" id="33392" net="1">
        <attribute name="Comment" id="33393" net="1">
          <![CDATA[]]>
          <graphics count="1">
            <graphic xoff="40.00" x="770.00" y="180.00" id="33394" net="1" show="1" grparent="33397" state="1" pen="0,0,0" brush="255,255,255"/>
          </graphics>
        </attribute>
        <attribute name="Multiplicity" id="33395" net="1">
          <![CDATA[1]]>
          <graphics count="1">
            <graphic xoff="20.00" x="750.00" y="180.00" id="33396" net="1" show="1" grparent="33397" state="1" pen="0,0,0" brush="255,255,255"/>
          </graphics>
        </attribute>
        <graphics count="1">
          <graphic id="33397" net="1" source="33035" target="33155" state="1" show="1" pen="0,0,0" brush="0,0,0" edge_designtype="3">
            <points count="2">
              <point x="570.00" y="198.82"/>
              <point x="890.00" y="161.18"/>
            </points>
          </graphic>
        </graphics>
      </edge>
      <edge source="33025" target="33156" id="33398" net="1">
        <attribute name="Comment" id="33399" net="1">
          <![CDATA[]]>
          <graphics count="1">
            <graphic xoff="40.00" x="790.00" y="200.00" id="33400" net="1" show="1" grparent="33403" state="1" pen="0,0,0" brush="255,255,255"/>
          </graphics>
        </attribute>
        <attribute name="Multiplicity" id="33401" net="1">
          <![CDATA[1]]>
          <graphics count="1">
            <graphic xoff="20.00" x="770.00" y="200.00" id="33402" net="1" show="1" grparent="33403" state="1" pen="0,0,0" brush="255,255,255"/>
          </graphics>
        </attribute>
        <graphics count="1">
          <graphic id="33403" net="1" source="33035" target="33164" state="1" show="1" pen="0,0,0" brush="0,0,0" edge_designtype="3">
            <points count="2">
              <point x="570.00" y="200.00"/>
              <point x="930.00" y="200.00"/>
            </points>
          </graphic>
        </graphics>
      </edge>
      <edge source="33025" target="33165" id="33404" net="1">
        <attribute name="Comment" id="33405" net="1">
          <![CDATA[]]>
          <graphics count="1">
            <graphic xoff="40.00" x="810.00" y="220.00" id="33406" net="1" show="1" grparent="33409" state="1" pen="0,0,0" brush="255,255,255"/>
          </graphics>
        </attribute>
        <attribute name="Multiplicity" id="33407" net="1">
          <![CDATA[1]]>
          <graphics count="1">
            <graphic xoff="20.00" x="790.00" y="220.00" id="33408" net="1" show="1" grparent="33409" state="1" pen="0,0,0" brush="255,255,255"/>
          </graphics>
        </attribute>
        <graphics count="1">
          <graphic id="33409" net="1" source="33035" target="33173" state="1" show="1" pen="0,0,0" brush="0,0,0" edge_designtype="3">
            <points count="2">
              <point x="570.00" y="200.95"/>
              <point x="970.00" y="239.05"/>
            </points>
          </graphic>
        </graphics>
      </edge>
      <edge source="33025" target="33174" id="33410" net="1">
        <attribute name="Comment" id="33411" net="1">
          <![CDATA[]]>
          <graphics count="1">
            <graphic xoff="40.00" x="790.00" y="140.00" id="33412" net="1" show="1" grparent="33415" state="1" pen="0,0,0" brush="255,255,255"/>
          </graphics>
        </attribute>
        <attribute name="Multiplicity" id="33413" net="1">
          <![CDATA[1]]>
          <graphics count="1">
            <graphic xoff="20.00" x="770.00" y="140.00" id="33414" net="1" show="1" grparent="33415" state="1" pen="0,0,0" brush="255,255,255"/>
          </graphics>
        </attribute>
        <graphics count="1">
          <graphic id="33415" net="1" source="33035" target="33182" state="1" show="1" pen="0,0,0" brush="0,0,0" edge_designtype="3">
            <points count="2">
              <point x="570.00" y="196.84"/>
              <point x="930.00" y="83.16"/>
            </points>
          </graphic>
        </graphics>
      </edge>
      <edge source="33025" target="33192" id="33416" net="1">
        <attribute name="Comment" id="33417" net="1">
          <![CDATA[]]>
          <graphics count="1">
            <graphic xoff="40.00" x="810.00" y="160.00" id="33418" net="1" show="1" grparent="33421" state="1" pen="0,0,0" brush="255,255,255"/>
          </graphics>
        </attribute>
        <attribute name="Multiplicity" id="33419" net="1">
          <![CDATA[1]]>
          <graphics count="1">
            <graphic xoff="20.00" x="790.00" y="160.00" id="33420" net="1" show="1" grparent="33421" state="1" pen="0,0,0" brush="255,255,255"/>
          </graphics>
        </attribute>
        <graphics count="1">
          <graphic id="33421" net="1" source="33035" target="33200" state="1" show="1" pen="0,0,0" brush="0,0,0" edge_designtype="3">
            <points count="2">
              <point x="570.00" y="198.10"/>
              <point x="970.00" y="121.90"/>
            </points>
          </graphic>
        </graphics>
      </edge>
      <edge source="33025" target="33183" id="33422" net="1">
        <attribute name="Comment" id="33423" net="1">
          <![CDATA[]]>
          <graphics count="1">
            <graphic xoff="40.00" x="830.00" y="180.00" id="33424" net="1" show="1" grparent="33427" state="1" pen="0,0,0" brush="255,255,255"/>
          </graphics>
        </attribute>
        <attribute name="Multiplicity" id="33425" net="1">
          <![CDATA[1]]>
          <graphics count="1">
            <graphic xoff="20.00" x="810.00" y="180.00" id="33426" net="1" show="1" grparent="33427" state="1" pen="0,0,0" brush="255,255,255"/>
          </graphics>
        </attribute>
        <graphics count="1">
          <graphic id="33427" net="1" source="33035" target="33191" state="1" show="1" pen="0,0,0" brush="0,0,0" edge_designtype="3">
            <points count="2">
              <point x="570.00" y="199.13"/>
              <point x="1010.00" y="160.87"/>
            </points>
          </graphic>
        </graphics>
      </edge>
      <edge source="33747" target="33644" id="33814" net="1">
        <attribute name="Comment" id="33815" net="1">
          <![CDATA[]]>
          <graphics count="1">
            <graphic xoff="19.99" x="499.99" y="430.00" id="33816" net="1" show="1" grparent="33819" state="1" pen="0,0,0" brush="255,255,255"/>
          </graphics>
        </attribute>
        <attribute name="Multiplicity" id="33817" net="1">
          <![CDATA[1]]>
          <graphics count="1">
            <graphic xoff="-0.01" x="479.99" y="430.00" id="33818" net="1" show="1" grparent="33819" state="1" pen="0,0,0" brush="255,255,255"/>
          </graphics>
        </attribute>
        <graphics count="1">
          <graphic id="33819" net="1" source="33755" target="33654" state="1" show="1" pen="0,0,0" brush="0,0,0" edge_designtype="3">
            <points count="2">
              <point x="410.00" y="421.25"/>
              <point x="550.00" y="438.75"/>
            </points>
          </graphic>
        </graphics>
      </edge>
      <edge source="33756" target="33644" id="33820" net="1">
        <attribute name="Comment" id="33821" net="1">
          <![CDATA[]]>
          <graphics count="1">
            <graphic xoff="19.95" yoff="0.02" x="499.95" y="460.02" id="33822" net="1" show="1" grparent="33825" state="1" pen="0,0,0" brush="255,255,255"/>
          </graphics>
        </attribute>
        <attribute name="Multiplicity" id="33823" net="1">
          <![CDATA[1]]>
          <graphics count="1">
            <graphic xoff="-0.05" yoff="0.02" x="479.95" y="460.02" id="33824" net="1" show="1" grparent="33825" state="1" pen="0,0,0" brush="255,255,255"/>
          </graphics>
        </attribute>
        <graphics count="1">
          <graphic id="33825" net="1" source="33764" target="33654" state="1" show="1" pen="0,0,0" brush="0,0,0" edge_designtype="3">
            <points count="2">
              <point x="410.00" y="477.50"/>
              <point x="550.00" y="442.50"/>
            </points>
          </graphic>
        </graphics>
      </edge>
      <edge source="33644" target="33765" id="33826" net="1">
        <attribute name="Comment" id="33827" net="1">
          <![CDATA[]]>
          <graphics count="1">
            <graphic xoff="60.01" x="700.01" y="430.00" id="33828" net="1" show="1" grparent="33831" state="1" pen="0,0,0" brush="255,255,255"/>
          </graphics>
        </attribute>
        <attribute name="Multiplicity" id="33829" net="1">
          <![CDATA[1]]>
          <graphics count="1">
            <graphic xoff="40.01" x="680.01" y="430.00" id="33830" net="1" show="1" grparent="33831" state="1" pen="0,0,0" brush="255,255,255"/>
          </graphics>
        </attribute>
        <graphics count="1">
          <graphic id="33831" net="1" source="33654" target="33773" state="1" show="1" pen="0,0,0" brush="0,0,0" edge_designtype="3">
            <points count="2">
              <point x="570.00" y="438.75"/>
              <point x="710.00" y="421.25"/>
            </points>
          </graphic>
        </graphics>
      </edge>
      <edge source="33644" target="33774" id="33832" net="1">
        <attribute name="Comment" id="33833" net="1">
          <![CDATA[]]>
          <graphics count="1">
            <graphic xoff="60.05" yoff="0.02" x="700.05" y="460.02" id="33834" net="1" show="1" grparent="33837" state="1" pen="0,0,0" brush="255,255,255"/>
          </graphics>
        </attribute>
        <attribute name="Multiplicity" id="33835" net="1">
          <![CDATA[1]]>
          <graphics count="1">
            <graphic xoff="40.05" yoff="0.02" x="680.05" y="460.02" id="33836" net="1" show="1" grparent="33837" state="1" pen="0,0,0" brush="255,255,255"/>
          </graphics>
        </attribute>
        <graphics count="1">
          <graphic id="33837" net="1" source="33654" target="33782" state="1" show="1" pen="0,0,0" brush="0,0,0" edge_designtype="3">
            <points count="2">
              <point x="570.00" y="442.50"/>
              <point x="710.00" y="477.50"/>
            </points>
          </graphic>
        </graphics>
      </edge>
      <edge source="34055" target="34066" id="34144" net="1">
        <attribute name="Comment" id="34145" net="1">
          <![CDATA[]]>
          <graphics count="1">
            <graphic xoff="69.94" yoff="-10.01" x="1239.94" y="459.99" id="34147" net="1" show="1" grparent="34149" state="1" pen="0,0,0" brush="255,255,255"/>
          </graphics>
        </attribute>
        <attribute name="Multiplicity" id="34146" net="1">
          <![CDATA[1]]>
          <graphics count="1">
            <graphic xoff="49.94" yoff="-10.01" x="1219.94" y="459.99" id="34148" net="1" show="1" grparent="34149" state="1" pen="0,0,0" brush="255,255,255"/>
          </graphics>
        </attribute>
        <graphics count="1">
          <graphic id="34149" net="1" source="34065" target="34074" state="1" show="1" pen="0,0,0" brush="0,0,0" edge_designtype="3">
            <points count="2">
              <point x="1090.00" y="461.11"/>
              <point x="1250.00" y="478.89"/>
            </points>
          </graphic>
        </graphics>
      </edge>
      <edge source="34055" target="34075" id="34150" net="1">
        <attribute name="Comment" id="34151" net="1">
          <![CDATA[]]>
          <graphics count="1">
            <graphic xoff="70.12" yoff="-10.03" x="1240.12" y="429.97" id="34153" net="1" show="1" grparent="34155" state="1" pen="0,0,0" brush="255,255,255"/>
          </graphics>
        </attribute>
        <attribute name="Multiplicity" id="34152" net="1">
          <![CDATA[1]]>
          <graphics count="1">
            <graphic xoff="50.12" yoff="-10.03" x="1220.12" y="429.97" id="34154" net="1" show="1" grparent="34155" state="1" pen="0,0,0" brush="255,255,255"/>
          </graphics>
        </attribute>
        <graphics count="1">
          <graphic id="34155" net="1" source="34065" target="34083" state="1" show="1" pen="0,0,0" brush="0,0,0" edge_designtype="3">
            <points count="2">
              <point x="1090.00" y="457.78"/>
              <point x="1250.00" y="422.22"/>
            </points>
          </graphic>
        </graphics>
      </edge>
      <edge source="34796" target="34345" id="34884" net="1">
        <attribute name="Comment" id="34885" net="1">
          <![CDATA[]]>
          <graphics count="1">
            <graphic xoff="50.00" x="1060.00" y="660.00" id="34886" net="1" show="1" grparent="34889" state="1" pen="0,0,0" brush="255,255,255"/>
          </graphics>
        </attribute>
        <attribute name="Multiplicity" id="34887" net="1">
          <![CDATA[1]]>
          <graphics count="1">
            <graphic xoff="30.00" x="1040.00" y="660.00" id="34888" net="1" show="1" grparent="34889" state="1" pen="0,0,0" brush="255,255,255"/>
          </graphics>
        </attribute>
        <graphics count="1">
          <graphic id="34889" net="1" source="34804" target="34355" state="1" show="1" pen="0,0,0" brush="0,0,0" edge_designtype="3">
            <points count="2">
              <point x="910.00" y="605.45"/>
              <point x="1110.00" y="714.55"/>
            </points>
          </graphic>
        </graphics>
      </edge>
      <edge source="34787" target="34345" id="34890" net="1">
        <attribute name="Comment" id="34891" net="1">
          <![CDATA[]]>
          <graphics count="1">
            <graphic xoff="40.00" x="1060.00" y="690.00" id="34892" net="1" show="1" grparent="34895" state="1" pen="0,0,0" brush="255,255,255"/>
          </graphics>
        </attribute>
        <attribute name="Multiplicity" id="34893" net="1">
          <![CDATA[1]]>
          <graphics count="1">
            <graphic xoff="20.00" x="1040.00" y="690.00" id="34894" net="1" show="1" grparent="34895" state="1" pen="0,0,0" brush="255,255,255"/>
          </graphics>
        </attribute>
        <graphics count="1">
          <graphic id="34895" net="1" source="34795" target="34355" state="1" show="1" pen="0,0,0" brush="0,0,0" edge_designtype="3">
            <points count="2">
              <point x="930.00" y="663.00"/>
              <point x="1110.00" y="717.00"/>
            </points>
          </graphic>
        </graphics>
      </edge>
      <edge source="34778" target="34345" id="34896" net="1">
        <attribute name="Comment" id="34897" net="1">
          <![CDATA[]]>
          <graphics count="1">
            <graphic xoff="40.00" x="1060.00" y="720.00" id="34898" net="1" show="1" grparent="34901" state="1" pen="0,0,0" brush="255,255,255"/>
          </graphics>
        </attribute>
        <attribute name="Multiplicity" id="34899" net="1">
          <![CDATA[1]]>
          <graphics count="1">
            <graphic xoff="20.00" x="1040.00" y="720.00" id="34900" net="1" show="1" grparent="34901" state="1" pen="0,0,0" brush="255,255,255"/>
          </graphics>
        </attribute>
        <graphics count="1">
          <graphic id="34901" net="1" source="34786" target="34355" state="1" show="1" pen="0,0,0" brush="0,0,0" edge_designtype="3">
            <points count="2">
              <point x="930.00" y="720.00"/>
              <point x="1110.00" y="720.00"/>
            </points>
          </graphic>
        </graphics>
      </edge>
      <edge source="34769" target="34345" id="34902" net="1">
        <attribute name="Comment" id="34903" net="1">
          <![CDATA[]]>
          <graphics count="1">
            <graphic xoff="40.00" x="1060.00" y="750.00" id="34904" net="1" show="1" grparent="34907" state="1" pen="0,0,0" brush="255,255,255"/>
          </graphics>
        </attribute>
        <attribute name="Multiplicity" id="34905" net="1">
          <![CDATA[1]]>
          <graphics count="1">
            <graphic xoff="20.00" x="1040.00" y="750.00" id="34906" net="1" show="1" grparent="34907" state="1" pen="0,0,0" brush="255,255,255"/>
          </graphics>
        </attribute>
        <graphics count="1">
          <graphic id="34907" net="1" source="34777" target="34355" state="1" show="1" pen="0,0,0" brush="0,0,0" edge_designtype="3">
            <points count="2">
              <point x="930.00" y="777.00"/>
              <point x="1110.00" y="723.00"/>
            </points>
          </graphic>
        </graphics>
      </edge>
      <edge source="34760" target="34345" id="34908" net="1">
        <attribute name="Comment" id="34909" net="1">
          <![CDATA[]]>
          <graphics count="1">
            <graphic xoff="40.00" x="1060.00" y="780.00" id="34910" net="1" show="1" grparent="34913" state="1" pen="0,0,0" brush="255,255,255"/>
          </graphics>
        </attribute>
        <attribute name="Multiplicity" id="34911" net="1">
          <![CDATA[1]]>
          <graphics count="1">
            <graphic xoff="20.00" x="1040.00" y="780.00" id="34912" net="1" show="1" grparent="34913" state="1" pen="0,0,0" brush="255,255,255"/>
          </graphics>
        </attribute>
        <graphics count="1">
          <graphic id="34913" net="1" source="34768" target="34355" state="1" show="1" pen="0,0,0" brush="0,0,0" edge_designtype="3">
            <points count="2">
              <point x="930.00" y="834.00"/>
              <point x="1110.00" y="726.00"/>
            </points>
          </graphic>
        </graphics>
      </edge>
      <edge source="34345" target="34805" id="34914" net="1">
        <attribute name="Comment" id="34915" net="1">
          <![CDATA[]]>
          <graphics count="1">
            <graphic xoff="40.00" x="1240.00" y="700.00" id="34916" net="1" show="1" grparent="34919" state="1" pen="0,0,0" brush="255,255,255"/>
          </graphics>
        </attribute>
        <attribute name="Multiplicity" id="34917" net="1">
          <![CDATA[1]]>
          <graphics count="1">
            <graphic xoff="20.00" x="1220.00" y="700.00" id="34918" net="1" show="1" grparent="34919" state="1" pen="0,0,0" brush="255,255,255"/>
          </graphics>
        </attribute>
        <graphics count="1">
          <graphic id="34919" net="1" source="34355" target="34813" state="1" show="1" pen="0,0,0" brush="0,0,0" edge_designtype="3">
            <points count="2">
              <point x="1130.00" y="717.50"/>
              <point x="1270.00" y="682.50"/>
            </points>
          </graphic>
        </graphics>
      </edge>
      <edge source="34345" target="34814" id="34920" net="1">
        <attribute name="Comment" id="34921" net="1">
          <![CDATA[]]>
          <graphics count="1">
            <graphic xoff="40.00" x="1240.00" y="730.00" id="34922" net="1" show="1" grparent="34925" state="1" pen="0,0,0" brush="255,255,255"/>
          </graphics>
        </attribute>
        <attribute name="Multiplicity" id="34923" net="1">
          <![CDATA[1]]>
          <graphics count="1">
            <graphic xoff="20.00" x="1220.00" y="730.00" id="34924" net="1" show="1" grparent="34925" state="1" pen="0,0,0" brush="255,255,255"/>
          </graphics>
        </attribute>
        <graphics count="1">
          <graphic id="34925" net="1" source="34355" target="34822" state="1" show="1" pen="0,0,0" brush="0,0,0" edge_designtype="3">
            <points count="2">
              <point x="1130.00" y="721.25"/>
              <point x="1270.00" y="738.75"/>
            </points>
          </graphic>
        </graphics>
      </edge>
      <edge source="34345" target="34823" id="34926" net="1">
        <attribute name="Comment" id="34927" net="1">
          <![CDATA[]]>
          <graphics count="1">
            <graphic xoff="40.00" x="1240.00" y="760.00" id="34928" net="1" show="1" grparent="34931" state="1" pen="0,0,0" brush="255,255,255"/>
          </graphics>
        </attribute>
        <attribute name="Multiplicity" id="34929" net="1">
          <![CDATA[1]]>
          <graphics count="1">
            <graphic xoff="20.00" x="1220.00" y="760.00" id="34930" net="1" show="1" grparent="34931" state="1" pen="0,0,0" brush="255,255,255"/>
          </graphics>
        </attribute>
        <graphics count="1">
          <graphic id="34931" net="1" source="34355" target="34831" state="1" show="1" pen="0,0,0" brush="0,0,0" edge_designtype="3">
            <points count="2">
              <point x="1130.00" y="725.00"/>
              <point x="1270.00" y="795.00"/>
            </points>
          </graphic>
        </graphics>
      </edge>
      <edge source="62076" target="34289" id="62159" net="1">
        <attribute name="Comment" id="62160" net="1">
          <![CDATA[]]>
          <graphics count="1">
            <graphic xoff="40.00" x="240.00" y="660.00" id="62161" net="1" show="1" grparent="62164" state="1" pen="0,0,0" brush="255,255,255"/>
          </graphics>
        </attribute>
        <attribute name="Multiplicity" id="62162" net="1">
          <![CDATA[1]]>
          <graphics count="1">
            <graphic xoff="20.00" x="220.00" y="660.00" id="62163" net="1" show="1" grparent="62164" state="1" pen="0,0,0" brush="255,255,255"/>
          </graphics>
        </attribute>
        <graphics count="1">
          <graphic id="62164" net="1" source="62086" target="34299" state="1" show="1" pen="0,0,0" brush="0,0,0" edge_designtype="3">
            <points count="2">
              <point x="130.00" y="660.00"/>
              <point x="270.00" y="660.00"/>
            </points>
          </graphic>
        </graphics>
      </edge>
      <edge source="62087" target="34289" id="62165" net="1">
        <attribute name="Comment" id="62166" net="1">
          <![CDATA[]]>
          <graphics count="1">
            <graphic xoff="40.00" x="240.00" y="690.00" id="62167" net="1" show="1" grparent="62170" state="1" pen="0,0,0" brush="255,255,255"/>
          </graphics>
        </attribute>
        <attribute name="Multiplicity" id="62168" net="1">
          <![CDATA[1]]>
          <graphics count="1">
            <graphic xoff="20.00" x="220.00" y="690.00" id="62169" net="1" show="1" grparent="62170" state="1" pen="0,0,0" brush="255,255,255"/>
          </graphics>
        </attribute>
        <graphics count="1">
          <graphic id="62170" net="1" source="62097" target="34299" state="1" show="1" pen="0,0,0" brush="0,0,0" edge_designtype="3">
            <points count="2">
              <point x="130.00" y="716.25"/>
              <point x="270.00" y="663.75"/>
            </points>
          </graphic>
        </graphics>
      </edge>
      <edge source="34289" target="62098" id="62171" net="1">
        <attribute name="Comment" id="62172" net="1">
          <![CDATA[]]>
          <graphics count="1">
            <graphic xoff="40.00" x="400.00" y="630.00" id="62173" net="1" show="1" grparent="62176" state="1" pen="0,0,0" brush="255,255,255"/>
          </graphics>
        </attribute>
        <attribute name="Multiplicity" id="62174" net="1">
          <![CDATA[1]]>
          <graphics count="1">
            <graphic xoff="20.00" x="380.00" y="630.00" id="62175" net="1" show="1" grparent="62176" state="1" pen="0,0,0" brush="255,255,255"/>
          </graphics>
        </attribute>
        <graphics count="1">
          <graphic id="62176" net="1" source="34299" target="62108" state="1" show="1" pen="0,0,0" brush="0,0,0" edge_designtype="3">
            <points count="2">
              <point x="290.00" y="656.25"/>
              <point x="430.00" y="603.75"/>
            </points>
          </graphic>
        </graphics>
      </edge>
      <edge source="34289" target="62109" id="62177" net="1">
        <attribute name="Comment" id="62178" net="1">
          <![CDATA[]]>
          <graphics count="1">
            <graphic xoff="40.00" x="400.00" y="660.00" id="62179" net="1" show="1" grparent="62182" state="1" pen="0,0,0" brush="255,255,255"/>
          </graphics>
        </attribute>
        <attribute name="Multiplicity" id="62180" net="1">
          <![CDATA[1]]>
          <graphics count="1">
            <graphic xoff="20.00" x="380.00" y="660.00" id="62181" net="1" show="1" grparent="62182" state="1" pen="0,0,0" brush="255,255,255"/>
          </graphics>
        </attribute>
        <graphics count="1">
          <graphic id="62182" net="1" source="34299" target="62119" state="1" show="1" pen="0,0,0" brush="0,0,0" edge_designtype="3">
            <points count="2">
              <point x="290.00" y="660.00"/>
              <point x="430.00" y="660.00"/>
            </points>
          </graphic>
        </graphics>
      </edge>
      <edge source="34289" target="62120" id="62183" net="1">
        <attribute name="Comment" id="62184" net="1">
          <![CDATA[]]>
          <graphics count="1">
            <graphic xoff="40.00" x="400.00" y="690.00" id="62185" net="1" show="1" grparent="62188" state="1" pen="0,0,0" brush="255,255,255"/>
          </graphics>
        </attribute>
        <attribute name="Multiplicity" id="62186" net="1">
          <![CDATA[1]]>
          <graphics count="1">
            <graphic xoff="20.00" x="380.00" y="690.00" id="62187" net="1" show="1" grparent="62188" state="1" pen="0,0,0" brush="255,255,255"/>
          </graphics>
        </attribute>
        <graphics count="1">
          <graphic id="62188" net="1" source="34299" target="62130" state="1" show="1" pen="0,0,0" brush="0,0,0" edge_designtype="3">
            <points count="2">
              <point x="290.00" y="663.75"/>
              <point x="430.00" y="716.25"/>
            </points>
          </graphic>
        </graphics>
      </edge>
      <edge source="34289" target="62131" id="62189" net="1">
        <attribute name="Comment" id="62190" net="1">
          <![CDATA[]]>
          <graphics count="1">
            <graphic xoff="30.00" x="380.00" y="710.00" id="62191" net="1" show="1" grparent="62194" state="1" pen="0,0,0" brush="255,255,255"/>
          </graphics>
        </attribute>
        <attribute name="Multiplicity" id="62192" net="1">
          <![CDATA[1]]>
          <graphics count="1">
            <graphic xoff="10.00" x="360.00" y="710.00" id="62193" net="1" show="1" grparent="62194" state="1" pen="0,0,0" brush="255,255,255"/>
          </graphics>
        </attribute>
        <graphics count="1">
          <graphic id="62194" net="1" source="34299" target="62141" state="1" show="1" pen="0,0,0" brush="0,0,0" edge_designtype="3">
            <points count="2">
              <point x="290.00" y="667.14"/>
              <point x="410.00" y="752.86"/>
            </points>
          </graphic>
        </graphics>
      </edge>
      <edge source="34289" target="62142" id="62195" net="1">
        <attribute name="Comment" id="62196" net="1">
          <![CDATA[]]>
          <graphics count="1">
            <graphic xoff="40.00" x="340.00" y="710.00" id="62197" net="1" show="1" grparent="62200" state="1" pen="0,0,0" brush="255,255,255"/>
          </graphics>
        </attribute>
        <attribute name="Multiplicity" id="62198" net="1">
          <![CDATA[1]]>
          <graphics count="1">
            <graphic xoff="20.00" x="320.00" y="710.00" id="62199" net="1" show="1" grparent="62200" state="1" pen="0,0,0" brush="255,255,255"/>
          </graphics>
        </attribute>
        <graphics count="1">
          <graphic id="62200" net="1" source="34299" target="62152" state="1" show="1" pen="0,0,0" brush="0,0,0" edge_designtype="3">
            <points count="2">
              <point x="284.00" y="670.00"/>
              <point x="316.00" y="750.00"/>
            </points>
          </graphic>
        </graphics>
      </edge>
      <edge source="34289" target="62032" id="63101" net="1">
        <attribute name="Comment" id="63102" net="1">
          <![CDATA[]]>
          <graphics count="1">
            <graphic xoff="40.00" x="430.00" y="650.00" id="63103" net="1" show="1" grparent="63106" state="1" pen="0,0,0" brush="255,255,255"/>
          </graphics>
        </attribute>
        <attribute name="Multiplicity" id="63104" net="1">
          <![CDATA[1]]>
          <graphics count="1">
            <graphic xoff="20.00" x="410.00" y="650.00" id="63105" net="1" show="1" grparent="63106" state="1" pen="0,0,0" brush="255,255,255"/>
          </graphics>
        </attribute>
        <graphics count="1">
          <graphic id="63106" net="1" source="34299" target="62042" state="1" show="1" pen="0,0,0" brush="0,0,0" edge_designtype="3">
            <points count="2">
              <point x="290.00" y="659.09"/>
              <point x="490.00" y="640.91"/>
            </points>
          </graphic>
        </graphics>
      </edge>
      <edge source="66582" target="66593" id="66734" net="1">
        <attribute name="Comment" id="66735" net="1">
          <![CDATA[]]>
          <graphics count="1">
            <graphic xoff="40.00" x="390.00" y="960.00" id="66736" net="1" show="1" grparent="66739" state="1" pen="0,0,0" brush="255,255,255"/>
          </graphics>
        </attribute>
        <attribute name="Multiplicity" id="66737" net="1">
          <![CDATA[1]]>
          <graphics count="1">
            <graphic xoff="20.00" x="370.00" y="960.00" id="66738" net="1" show="1" grparent="66739" state="1" pen="0,0,0" brush="255,255,255"/>
          </graphics>
        </attribute>
        <graphics count="1">
          <graphic id="66739" net="1" source="66592" target="66603" state="1" show="1" pen="0,0,0" brush="0,0,0" edge_designtype="3">
            <points count="2">
              <point x="330.00" y="960.00"/>
              <point x="370.00" y="960.00"/>
            </points>
          </graphic>
        </graphics>
      </edge>
      <edge source="66593" target="58111" id="66740" net="1">
        <attribute name="Comment" id="66741" net="1">
          <![CDATA[]]>
          <graphics count="1">
            <graphic xoff="40.00" x="430.00" y="850.00" id="66742" net="1" show="1" grparent="66745" state="1" pen="0,0,0" brush="255,255,255"/>
          </graphics>
        </attribute>
        <attribute name="Multiplicity" id="66743" net="1">
          <![CDATA[1]]>
          <graphics count="1">
            <graphic xoff="20.00" x="410.00" y="850.00" id="66744" net="1" show="1" grparent="66745" state="1" pen="0,0,0" brush="255,255,255"/>
          </graphics>
        </attribute>
        <graphics count="1">
          <graphic id="66745" net="1" source="66603" target="58122" state="1" show="1" pen="0,0,0" brush="0,0,0" edge_designtype="3">
            <points count="4">
              <point x="380.00" y="950.00"/>
              <point x="380.00" y="860.00"/>
              <point x="400.00" y="840.00"/>
              <point x="570.00" y="840.00"/>
            </points>
          </graphic>
        </graphics>
      </edge>
      <edge source="66593" target="66637" id="66746" net="1">
        <attribute name="Comment" id="66747" net="1">
          <![CDATA[]]>
          <graphics count="1">
            <graphic xoff="40.00" x="450.00" y="960.00" id="66748" net="1" show="1" grparent="66751" state="1" pen="0,0,0" brush="255,255,255"/>
          </graphics>
        </attribute>
        <attribute name="Multiplicity" id="66749" net="1">
          <![CDATA[2]]>
          <graphics count="1">
            <graphic xoff="12.00" yoff="7.00" x="422.00" y="967.00" id="66750" net="1" show="1" grparent="66751" state="1" pen="0,0,0" brush="255,255,255"/>
          </graphics>
        </attribute>
        <graphics count="1">
          <graphic id="66751" net="1" source="66603" target="66647" state="1" show="1" pen="0,0,0" brush="0,0,0" edge_designtype="3">
            <points count="2">
              <point x="390.00" y="960.00"/>
              <point x="430.00" y="960.00"/>
            </points>
          </graphic>
        </graphics>
      </edge>
      <edge source="66637" target="66604" id="66752" net="1">
        <attribute name="Comment" id="66753" net="1">
          <![CDATA[]]>
          <graphics count="1">
            <graphic xoff="40.00" x="480.00" y="930.00" id="66754" net="1" show="1" grparent="66757" state="1" pen="0,0,0" brush="255,255,255"/>
          </graphics>
        </attribute>
        <attribute name="Multiplicity" id="66755" net="1">
          <![CDATA[1]]>
          <graphics count="1">
            <graphic xoff="20.00" x="460.00" y="930.00" id="66756" net="1" show="1" grparent="66757" state="1" pen="0,0,0" brush="255,255,255"/>
          </graphics>
        </attribute>
        <graphics count="1">
          <graphic id="66757" net="1" source="66647" target="66614" state="1" show="1" pen="0,0,0" brush="0,0,0" edge_designtype="3">
            <points count="2">
              <point x="440.00" y="950.00"/>
              <point x="440.00" y="910.00"/>
            </points>
          </graphic>
        </graphics>
      </edge>
      <edge source="66604" target="58111" id="66758" net="1">
        <attribute name="Comment" id="66759" net="1">
          <![CDATA[]]>
          <graphics count="1">
            <graphic xoff="40.00" x="550.00" y="870.00" id="66760" net="1" show="1" grparent="66763" state="1" pen="0,0,0" brush="255,255,255"/>
          </graphics>
        </attribute>
        <attribute name="Multiplicity" id="66761" net="1">
          <![CDATA[1]]>
          <graphics count="1">
            <graphic xoff="20.00" x="530.00" y="870.00" id="66762" net="1" show="1" grparent="66763" state="1" pen="0,0,0" brush="255,255,255"/>
          </graphics>
        </attribute>
        <graphics count="1">
          <graphic id="66763" net="1" source="66614" target="58122" state="1" show="1" pen="0,0,0" brush="0,0,0" edge_designtype="3">
            <points count="2">
              <point x="450.00" y="895.71"/>
              <point x="570.00" y="844.29"/>
            </points>
          </graphic>
        </graphics>
      </edge>
      <edge source="58111" target="66626" id="66764" net="1">
        <attribute name="Comment" id="66765" net="1">
          <![CDATA[]]>
          <graphics count="1">
            <graphic xoff="40.00" x="610.00" y="870.00" id="66766" net="1" show="1" grparent="66769" state="1" pen="0,0,0" brush="255,255,255"/>
          </graphics>
        </attribute>
        <attribute name="Multiplicity" id="66767" net="1">
          <![CDATA[1]]>
          <graphics count="1">
            <graphic xoff="20.00" x="590.00" y="870.00" id="66768" net="1" show="1" grparent="66769" state="1" pen="0,0,0" brush="255,255,255"/>
          </graphics>
        </attribute>
        <graphics count="1">
          <graphic id="66769" net="1" source="58122" target="66636" state="1" show="1" pen="0,0,0" brush="0,0,0" edge_designtype="3">
            <points count="2">
              <point x="576.67" y="850.00"/>
              <point x="563.33" y="890.00"/>
            </points>
          </graphic>
        </graphics>
      </edge>
      <edge source="66626" target="66648" id="66770" net="1">
        <attribute name="Comment" id="66771" net="1">
          <![CDATA[]]>
          <graphics count="1">
            <graphic xoff="40.00" x="600.00" y="930.00" id="66772" net="1" show="1" grparent="66775" state="1" pen="0,0,0" brush="255,255,255"/>
          </graphics>
        </attribute>
        <attribute name="Multiplicity" id="66773" net="1">
          <![CDATA[1]]>
          <graphics count="1">
            <graphic xoff="20.00" x="580.00" y="930.00" id="66774" net="1" show="1" grparent="66775" state="1" pen="0,0,0" brush="255,255,255"/>
          </graphics>
        </attribute>
        <graphics count="1">
          <graphic id="66775" net="1" source="66636" target="66658" state="1" show="1" pen="0,0,0" brush="0,0,0" edge_designtype="3">
            <points count="2">
              <point x="560.00" y="910.00"/>
              <point x="560.00" y="950.00"/>
            </points>
          </graphic>
        </graphics>
      </edge>
      <edge source="66648" target="66615" id="66776" net="1">
        <attribute name="Comment" id="66777" net="1">
          <![CDATA[]]>
          <graphics count="1">
            <graphic xoff="40.00" x="570.00" y="960.00" id="66778" net="1" show="1" grparent="66781" state="1" pen="0,0,0" brush="255,255,255"/>
          </graphics>
        </attribute>
        <attribute name="Multiplicity" id="66779" net="1">
          <![CDATA[3]]>
          <graphics count="1">
            <graphic xoff="16.00" yoff="10.00" x="546.00" y="970.00" id="66780" net="1" show="1" grparent="66781" state="1" pen="0,0,0" brush="255,255,255"/>
          </graphics>
        </attribute>
        <graphics count="1">
          <graphic id="66781" net="1" source="66658" target="66625" state="1" show="1" pen="0,0,0" brush="0,0,0" edge_designtype="3">
            <points count="2">
              <point x="550.00" y="960.00"/>
              <point x="510.00" y="960.00"/>
            </points>
          </graphic>
        </graphics>
      </edge>
      <edge source="66615" target="66637" id="66782" net="1">
        <attribute name="Comment" id="66783" net="1">
          <![CDATA[]]>
          <graphics count="1">
            <graphic xoff="40.00" x="510.00" y="960.00" id="66784" net="1" show="1" grparent="66787" state="1" pen="0,0,0" brush="255,255,255"/>
          </graphics>
        </attribute>
        <attribute name="Multiplicity" id="66785" net="1">
          <![CDATA[3]]>
          <graphics count="1">
            <graphic xoff="12.00" yoff="-10.00" x="482.00" y="950.00" id="66786" net="1" show="1" grparent="66787" state="1" pen="0,0,0" brush="255,255,255"/>
          </graphics>
        </attribute>
        <graphics count="1">
          <graphic id="66787" net="1" source="66625" target="66647" state="1" show="1" pen="0,0,0" brush="0,0,0" edge_designtype="3">
            <points count="2">
              <point x="490.00" y="960.00"/>
              <point x="450.00" y="960.00"/>
            </points>
          </graphic>
        </graphics>
      </edge>
      <edge source="70020" target="70064" id="70098" net="1">
        <attribute name="Comment" id="70099" net="1">
          <![CDATA[]]>
          <graphics count="1">
            <graphic xoff="40.00" x="660.00" y="1030.00" id="70100" net="1" show="1" grparent="70103" state="1" pen="0,0,0" brush="255,255,255"/>
          </graphics>
        </attribute>
        <attribute name="Multiplicity" id="70101" net="1">
          <![CDATA[1]]>
          <graphics count="1">
            <graphic xoff="20.00" x="640.00" y="1030.00" id="70102" net="1" show="1" grparent="70103" state="1" pen="0,0,0" brush="255,255,255"/>
          </graphics>
        </attribute>
        <graphics count="1">
          <graphic id="70103" net="1" source="70030" target="70074" state="1" show="1" pen="0,0,0" brush="0,0,0" edge_designtype="3">
            <points count="2">
              <point x="620.00" y="1050.00"/>
              <point x="620.00" y="1010.00"/>
            </points>
          </graphic>
        </graphics>
      </edge>
      <edge source="70064" target="58111" id="70104" net="1">
        <attribute name="Comment" id="70105" net="1">
          <![CDATA[]]>
          <graphics count="1">
            <graphic xoff="40.00" x="640.00" y="920.00" id="70106" net="1" show="1" grparent="70109" state="1" pen="0,0,0" brush="255,255,255"/>
          </graphics>
        </attribute>
        <attribute name="Multiplicity" id="70107" net="1">
          <![CDATA[1]]>
          <graphics count="1">
            <graphic xoff="20.00" x="620.00" y="920.00" id="70108" net="1" show="1" grparent="70109" state="1" pen="0,0,0" brush="255,255,255"/>
          </graphics>
        </attribute>
        <graphics count="1">
          <graphic id="70109" net="1" source="70074" target="58122" state="1" show="1" pen="0,0,0" brush="0,0,0" edge_designtype="3">
            <points count="2">
              <point x="617.50" y="990.00"/>
              <point x="582.50" y="850.00"/>
            </points>
          </graphic>
        </graphics>
      </edge>
      <edge source="70064" target="70031" id="70110" net="1">
        <attribute name="Comment" id="70111" net="1">
          <![CDATA[]]>
          <graphics count="1">
            <graphic xoff="40.00" x="720.07" y="989.99" id="70112" net="1" show="1" grparent="70115" state="1" pen="0,0,0" brush="255,255,255"/>
          </graphics>
        </attribute>
        <attribute name="Multiplicity" id="70113" net="1">
          <![CDATA[1]]>
          <graphics count="1">
            <graphic xoff="20.00" x="700.07" y="989.99" id="70114" net="1" show="1" grparent="70115" state="1" pen="0,0,0" brush="255,255,255"/>
          </graphics>
        </attribute>
        <graphics count="1">
          <graphic id="70115" net="1" source="70074" target="70041" state="1" show="1" pen="0,0,0" brush="0,0,0" edge_designtype="3">
            <points count="2">
              <point x="630.00" y="998.33"/>
              <point x="730.14" y="981.64"/>
            </points>
          </graphic>
        </graphics>
      </edge>
      <edge source="70031" target="70042" id="70116" net="1">
        <attribute name="Comment" id="70117" net="1">
          <![CDATA[]]>
          <graphics count="1">
            <graphic xoff="40.00" x="741.00" y="950.75" id="70118" net="1" show="1" grparent="70121" state="1" pen="0,0,0" brush="255,255,255"/>
          </graphics>
        </attribute>
        <attribute name="Multiplicity" id="70119" net="1">
          <![CDATA[1]]>
          <graphics count="1">
            <graphic xoff="20.00" x="721.00" y="950.75" id="70120" net="1" show="1" grparent="70121" state="1" pen="0,0,0" brush="255,255,255"/>
          </graphics>
        </attribute>
        <graphics count="1">
          <graphic id="70121" net="1" source="70041" target="70052" state="1" show="1" pen="0,0,0" brush="0,0,0" edge_designtype="3">
            <points count="2">
              <point x="732.00" y="974.00"/>
              <point x="670.00" y="927.50"/>
            </points>
          </graphic>
        </graphics>
      </edge>
      <edge source="70042" target="58111" id="70122" net="1">
        <attribute name="Comment" id="70123" net="1">
          <![CDATA[]]>
          <graphics count="1">
            <graphic xoff="40.00" x="660.00" y="880.00" id="70124" net="1" show="1" grparent="70127" state="1" pen="0,0,0" brush="255,255,255"/>
          </graphics>
        </attribute>
        <attribute name="Multiplicity" id="70125" net="1">
          <![CDATA[1]]>
          <graphics count="1">
            <graphic xoff="20.00" x="640.00" y="880.00" id="70126" net="1" show="1" grparent="70127" state="1" pen="0,0,0" brush="255,255,255"/>
          </graphics>
        </attribute>
        <graphics count="1">
          <graphic id="70127" net="1" source="70052" target="58122" state="1" show="1" pen="0,0,0" brush="0,0,0" edge_designtype="3">
            <points count="2">
              <point x="650.00" y="910.00"/>
              <point x="590.00" y="850.00"/>
            </points>
          </graphic>
        </graphics>
      </edge>
      <edge source="58111" target="70053" id="70128" net="1">
        <attribute name="Comment" id="70129" net="1">
          <![CDATA[]]>
          <graphics count="1">
            <graphic xoff="40.00" x="710.00" y="870.00" id="70130" net="1" show="1" grparent="70133" state="1" pen="0,0,0" brush="255,255,255"/>
          </graphics>
        </attribute>
        <attribute name="Multiplicity" id="70131" net="1">
          <![CDATA[1]]>
          <graphics count="1">
            <graphic xoff="20.00" x="690.00" y="870.00" id="70132" net="1" show="1" grparent="70133" state="1" pen="0,0,0" brush="255,255,255"/>
          </graphics>
        </attribute>
        <graphics count="1">
          <graphic id="70133" net="1" source="58122" target="70063" state="1" show="1" pen="0,0,0" brush="0,0,0" edge_designtype="3">
            <points count="2">
              <point x="590.00" y="843.33"/>
              <point x="750.00" y="896.67"/>
            </points>
          </graphic>
        </graphics>
      </edge>
      <edge source="70053" target="70031" id="70134" net="1">
        <attribute name="Comment" id="70135" net="1">
          <![CDATA[]]>
          <graphics count="1">
            <graphic xoff="40.00" x="789.96" y="940.15" id="70136" net="1" show="1" grparent="70139" state="1" pen="0,0,0" brush="255,255,255"/>
          </graphics>
        </attribute>
        <attribute name="Multiplicity" id="70137" net="1">
          <![CDATA[1]]>
          <graphics count="1">
            <graphic xoff="20.00" x="769.96" y="940.15" id="70138" net="1" show="1" grparent="70139" state="1" pen="0,0,0" brush="255,255,255"/>
          </graphics>
        </attribute>
        <graphics count="1">
          <graphic id="70139" net="1" source="70063" target="70041" state="1" show="1" pen="0,0,0" brush="0,0,0" edge_designtype="3">
            <points count="2">
              <point x="757.50" y="910.00"/>
              <point x="742.43" y="970.30"/>
            </points>
          </graphic>
        </graphics>
      </edge>
      <edge source="34093" target="34055" id="72338" net="1">
        <attribute name="Comment" id="72339" net="1">
          <![CDATA[]]>
          <graphics count="1">
            <graphic xoff="40.00" x="1050.00" y="440.00" id="72340" net="1" show="1" grparent="72343" state="1" pen="0,0,0" brush="255,255,255"/>
          </graphics>
        </attribute>
        <attribute name="Multiplicity" id="72341" net="1">
          <![CDATA[1]]>
          <graphics count="1">
            <graphic xoff="20.00" x="1030.00" y="440.00" id="72342" net="1" show="1" grparent="72343" state="1" pen="0,0,0" brush="255,255,255"/>
          </graphics>
        </attribute>
        <graphics count="1">
          <graphic id="72343" net="1" source="34101" target="34065" state="1" show="1" pen="0,0,0" brush="0,0,0" edge_designtype="3">
            <points count="2">
              <point x="950.00" y="422.86"/>
              <point x="1070.00" y="457.14"/>
            </points>
          </graphic>
        </graphics>
      </edge>
      <edge source="34084" target="34055" id="72344" net="1">
        <attribute name="Comment" id="72345" net="1">
          <![CDATA[]]>
          <graphics count="1">
            <graphic xoff="40.00" x="1050.00" y="460.00" id="72346" net="1" show="1" grparent="72349" state="1" pen="0,0,0" brush="255,255,255"/>
          </graphics>
        </attribute>
        <attribute name="Multiplicity" id="72347" net="1">
          <![CDATA[1]]>
          <graphics count="1">
            <graphic xoff="20.00" x="1030.00" y="460.00" id="72348" net="1" show="1" grparent="72349" state="1" pen="0,0,0" brush="255,255,255"/>
          </graphics>
        </attribute>
        <graphics count="1">
          <graphic id="72349" net="1" source="34092" target="34065" state="1" show="1" pen="0,0,0" brush="0,0,0" edge_designtype="3">
            <points count="2">
              <point x="950.00" y="460.00"/>
              <point x="1070.00" y="460.00"/>
            </points>
          </graphic>
        </graphics>
      </edge>
      <edge source="70009" target="70075" id="73024" net="1">
        <attribute name="Comment" id="73025" net="1">
          <![CDATA[]]>
          <graphics count="1">
            <graphic xoff="40.00" x="570.00" y="1060.00" id="73026" net="1" show="1" grparent="73029" state="1" pen="0,0,0" brush="255,255,255"/>
          </graphics>
        </attribute>
        <attribute name="Multiplicity" id="73027" net="1">
          <![CDATA[1]]>
          <graphics count="1">
            <graphic xoff="20.00" x="550.00" y="1060.00" id="73028" net="1" show="1" grparent="73029" state="1" pen="0,0,0" brush="255,255,255"/>
          </graphics>
        </attribute>
        <graphics count="1">
          <graphic id="73029" net="1" source="70019" target="70085" state="1" show="1" pen="0,0,0" brush="0,0,0" edge_designtype="3">
            <points count="2">
              <point x="510.00" y="1060.00"/>
              <point x="550.00" y="1060.00"/>
            </points>
          </graphic>
        </graphics>
      </edge>
      <edge source="70075" target="70020" id="73030" net="1">
        <attribute name="Comment" id="73031" net="1">
          <![CDATA[]]>
          <graphics count="1">
            <graphic xoff="40.00" x="630.00" y="1060.00" id="73032" net="1" show="1" grparent="73035" state="1" pen="0,0,0" brush="255,255,255"/>
          </graphics>
        </attribute>
        <attribute name="Multiplicity" id="73033" net="1">
          <![CDATA[1]]>
          <graphics count="1">
            <graphic xoff="20.00" x="610.00" y="1060.00" id="73034" net="1" show="1" grparent="73035" state="1" pen="0,0,0" brush="255,255,255"/>
          </graphics>
        </attribute>
        <graphics count="1">
          <graphic id="73035" net="1" source="70085" target="70030" state="1" show="1" pen="0,0,0" brush="0,0,0" edge_designtype="3">
            <points count="2">
              <point x="570.00" y="1060.00"/>
              <point x="610.00" y="1060.00"/>
            </points>
          </graphic>
        </graphics>
      </edge>
    </edgeclass>
    <edgeclass count="69" name="Read Edge">
      <edge source="33025" target="33747" id="35115" net="1">
        <attribute name="Comment" id="35118" net="1">
          <![CDATA[]]>
          <graphics count="1">
            <graphic xoff="40.00" x="520.00" y="310.00" id="35119" net="1" show="1" grparent="35120" state="1" pen="0,0,0" brush="255,255,255"/>
          </graphics>
        </attribute>
        <attribute name="Multiplicity" id="35116" net="1">
          <![CDATA[1]]>
          <graphics count="1">
            <graphic xoff="20.00" x="500.00" y="310.00" id="35117" net="1" show="1" grparent="35120" state="1" pen="0,0,0" brush="255,255,255"/>
          </graphics>
        </attribute>
        <graphics count="1">
          <graphic id="35120" net="1" source="33035" target="33755" state="1" show="1" pen="0,0,0" brush="0,0,0" edge_designtype="2">
            <points count="2">
              <point x="552.73" y="210.00"/>
              <point x="407.27" y="410.00"/>
            </points>
          </graphic>
        </graphics>
      </edge>
      <edge source="34289" target="33747" id="35151" net="1">
        <attribute name="Comment" id="35154" net="1">
          <![CDATA[]]>
          <graphics count="1">
            <graphic xoff="50.00" x="390.00" y="540.00" id="35155" net="1" show="1" grparent="35156" state="1" pen="0,0,0" brush="255,255,255"/>
          </graphics>
        </attribute>
        <attribute name="Multiplicity" id="35152" net="1">
          <![CDATA[1]]>
          <graphics count="1">
            <graphic xoff="30.00" x="370.00" y="540.00" id="35153" net="1" show="1" grparent="35156" state="1" pen="0,0,0" brush="255,255,255"/>
          </graphics>
        </attribute>
        <graphics count="1">
          <graphic id="35156" net="1" source="34299" target="33755" state="1" show="1" pen="0,0,0" brush="0,0,0" edge_designtype="2">
            <points count="2">
              <point x="285.00" y="650.00"/>
              <point x="395.00" y="430.00"/>
            </points>
          </graphic>
        </graphics>
      </edge>
      <edge source="33025" target="33756" id="35157" net="1">
        <attribute name="Comment" id="35160" net="1">
          <![CDATA[]]>
          <graphics count="1">
            <graphic xoff="40.00" x="520.00" y="340.00" id="35161" net="1" show="1" grparent="35162" state="1" pen="0,0,0" brush="255,255,255"/>
          </graphics>
        </attribute>
        <attribute name="Multiplicity" id="35158" net="1">
          <![CDATA[1]]>
          <graphics count="1">
            <graphic xoff="20.00" x="500.00" y="340.00" id="35159" net="1" show="1" grparent="35162" state="1" pen="0,0,0" brush="255,255,255"/>
          </graphics>
        </attribute>
        <graphics count="1">
          <graphic id="35162" net="1" source="33035" target="33764" state="1" show="1" pen="0,0,0" brush="0,0,0" edge_designtype="2">
            <points count="2">
              <point x="554.29" y="210.00"/>
              <point x="405.71" y="470.00"/>
            </points>
          </graphic>
        </graphics>
      </edge>
      <edge source="34289" target="33765" id="35187" net="1">
        <attribute name="Comment" id="35190" net="1">
          <![CDATA[]]>
          <graphics count="1">
            <graphic xoff="50.00" yoff="20.00" x="550.00" y="560.00" id="35191" net="1" show="1" grparent="35192" state="1" pen="0,0,0" brush="255,255,255"/>
          </graphics>
        </attribute>
        <attribute name="Multiplicity" id="35188" net="1">
          <![CDATA[1]]>
          <graphics count="1">
            <graphic xoff="30.00" yoff="20.00" x="530.00" y="560.00" id="35189" net="1" show="1" grparent="35192" state="1" pen="0,0,0" brush="255,255,255"/>
          </graphics>
        </attribute>
        <graphics count="1">
          <graphic id="35192" net="1" source="34299" target="33773" state="1" show="1" pen="0,0,0" brush="0,0,0" edge_designtype="2">
            <points count="2">
              <point x="290.00" y="654.55"/>
              <point x="710.00" y="425.45"/>
            </points>
          </graphic>
        </graphics>
      </edge>
      <edge source="34289" target="34093" id="35379" net="1">
        <attribute name="Comment" id="35382" net="1">
          <![CDATA[]]>
          <graphics count="1">
            <graphic xoff="50.00" yoff="20.00" x="660.00" y="560.00" id="35383" net="1" show="1" grparent="35384" state="1" pen="0,0,0" brush="255,255,255"/>
          </graphics>
        </attribute>
        <attribute name="Multiplicity" id="35380" net="1">
          <![CDATA[1]]>
          <graphics count="1">
            <graphic xoff="30.00" yoff="20.00" x="640.00" y="560.00" id="35381" net="1" show="1" grparent="35384" state="1" pen="0,0,0" brush="255,255,255"/>
          </graphics>
        </attribute>
        <graphics count="1">
          <graphic id="35384" net="1" source="34299" target="34101" state="1" show="1" pen="0,0,0" brush="0,0,0" edge_designtype="2">
            <points count="2">
              <point x="290.00" y="656.36"/>
              <point x="930.00" y="423.64"/>
            </points>
          </graphic>
        </graphics>
      </edge>
      <edge source="34289" target="34075" id="35397" net="1">
        <attribute name="Comment" id="35400" net="1">
          <![CDATA[]]>
          <graphics count="1">
            <graphic xoff="50.00" yoff="20.00" x="820.00" y="560.00" id="35401" net="1" show="1" grparent="35402" state="1" pen="0,0,0" brush="255,255,255"/>
          </graphics>
        </attribute>
        <attribute name="Multiplicity" id="35398" net="1">
          <![CDATA[1]]>
          <graphics count="1">
            <graphic xoff="30.00" yoff="20.00" x="800.00" y="560.00" id="35399" net="1" show="1" grparent="35402" state="1" pen="0,0,0" brush="255,255,255"/>
          </graphics>
        </attribute>
        <graphics count="1">
          <graphic id="35402" net="1" source="34299" target="34083" state="1" show="1" pen="0,0,0" brush="0,0,0" edge_designtype="2">
            <points count="2">
              <point x="290.00" y="657.55"/>
              <point x="1250.00" y="422.45"/>
            </points>
          </graphic>
        </graphics>
      </edge>
      <edge source="34055" target="34796" id="35427" net="1">
        <attribute name="Comment" id="35430" net="1">
          <![CDATA[]]>
          <graphics count="1">
            <graphic xoff="60.00" x="1050.00" y="530.00" id="35431" net="1" show="1" grparent="35432" state="1" pen="0,0,0" brush="255,255,255"/>
          </graphics>
        </attribute>
        <attribute name="Multiplicity" id="35428" net="1">
          <![CDATA[1]]>
          <graphics count="1">
            <graphic xoff="40.00" x="1030.00" y="530.00" id="35429" net="1" show="1" grparent="35432" state="1" pen="0,0,0" brush="255,255,255"/>
          </graphics>
        </attribute>
        <graphics count="1">
          <graphic id="35432" net="1" source="34065" target="34804" state="1" show="1" pen="0,0,0" brush="0,0,0" edge_designtype="2">
            <points count="2">
              <point x="1070.00" y="467.78"/>
              <point x="910.00" y="592.22"/>
            </points>
          </graphic>
        </graphics>
      </edge>
      <edge source="34289" target="34778" id="35457" net="1">
        <attribute name="Comment" id="35460" net="1">
          <![CDATA[]]>
          <graphics count="1">
            <graphic xoff="50.00" yoff="20.00" x="650.00" y="710.00" id="35461" net="1" show="1" grparent="35462" state="1" pen="0,0,0" brush="255,255,255"/>
          </graphics>
        </attribute>
        <attribute name="Multiplicity" id="35458" net="1">
          <![CDATA[1]]>
          <graphics count="1">
            <graphic xoff="30.00" yoff="20.00" x="630.00" y="710.00" id="35459" net="1" show="1" grparent="35462" state="1" pen="0,0,0" brush="255,255,255"/>
          </graphics>
        </attribute>
        <graphics count="1">
          <graphic id="35462" net="1" source="34299" target="34786" state="1" show="1" pen="0,0,0" brush="0,0,0" edge_designtype="2">
            <points count="2">
              <point x="290.00" y="660.94"/>
              <point x="910.00" y="719.06"/>
            </points>
          </graphic>
        </graphics>
      </edge>
      <edge source="34289" target="34769" id="35481" net="1">
        <attribute name="Comment" id="35484" net="1">
          <![CDATA[]]>
          <graphics count="1">
            <graphic xoff="50.00" yoff="20.00" x="650.00" y="740.00" id="35485" net="1" show="1" grparent="35486" state="1" pen="0,0,0" brush="255,255,255"/>
          </graphics>
        </attribute>
        <attribute name="Multiplicity" id="35482" net="1">
          <![CDATA[1]]>
          <graphics count="1">
            <graphic xoff="30.00" yoff="20.00" x="630.00" y="740.00" id="35483" net="1" show="1" grparent="35486" state="1" pen="0,0,0" brush="255,255,255"/>
          </graphics>
        </attribute>
        <graphics count="1">
          <graphic id="35486" net="1" source="34299" target="34777" state="1" show="1" pen="0,0,0" brush="0,0,0" edge_designtype="2">
            <points count="2">
              <point x="290.00" y="661.88"/>
              <point x="910.00" y="778.13"/>
            </points>
          </graphic>
        </graphics>
      </edge>
      <edge source="34055" target="34769" id="35487" net="1">
        <attribute name="Comment" id="35490" net="1">
          <![CDATA[]]>
          <graphics count="1">
            <graphic xoff="50.00" x="1050.00" y="620.00" id="35491" net="1" show="1" grparent="35492" state="1" pen="0,0,0" brush="255,255,255"/>
          </graphics>
        </attribute>
        <attribute name="Multiplicity" id="35488" net="1">
          <![CDATA[1]]>
          <graphics count="1">
            <graphic xoff="30.00" x="1030.00" y="620.00" id="35489" net="1" show="1" grparent="35492" state="1" pen="0,0,0" brush="255,255,255"/>
          </graphics>
        </attribute>
        <graphics count="1">
          <graphic id="35492" net="1" source="34065" target="34777" state="1" show="1" pen="0,0,0" brush="0,0,0" edge_designtype="2">
            <points count="2">
              <point x="1075.00" y="470.00"/>
              <point x="925.00" y="770.00"/>
            </points>
          </graphic>
        </graphics>
      </edge>
      <edge source="34289" target="34760" id="35499" net="1">
        <attribute name="Comment" id="35502" net="1">
          <![CDATA[]]>
          <graphics count="1">
            <graphic xoff="50.00" yoff="20.00" x="650.00" y="770.00" id="35503" net="1" show="1" grparent="35504" state="1" pen="0,0,0" brush="255,255,255"/>
          </graphics>
        </attribute>
        <attribute name="Multiplicity" id="35500" net="1">
          <![CDATA[1]]>
          <graphics count="1">
            <graphic xoff="30.00" yoff="20.00" x="630.00" y="770.00" id="35501" net="1" show="1" grparent="35504" state="1" pen="0,0,0" brush="255,255,255"/>
          </graphics>
        </attribute>
        <graphics count="1">
          <graphic id="35504" net="1" source="34299" target="34768" state="1" show="1" pen="0,0,0" brush="0,0,0" edge_designtype="2">
            <points count="2">
              <point x="290.00" y="662.81"/>
              <point x="910.00" y="837.19"/>
            </points>
          </graphic>
        </graphics>
      </edge>
      <edge source="34055" target="34805" id="35523" net="1">
        <attribute name="Comment" id="35526" net="1">
          <![CDATA[]]>
          <graphics count="1">
            <graphic xoff="50.00" x="1230.00" y="570.00" id="35527" net="1" show="1" grparent="35528" state="1" pen="0,0,0" brush="255,255,255"/>
          </graphics>
        </attribute>
        <attribute name="Multiplicity" id="35524" net="1">
          <![CDATA[1]]>
          <graphics count="1">
            <graphic xoff="30.00" x="1210.00" y="570.00" id="35525" net="1" show="1" grparent="35528" state="1" pen="0,0,0" brush="255,255,255"/>
          </graphics>
        </attribute>
        <graphics count="1">
          <graphic id="35528" net="1" source="34065" target="34813" state="1" show="1" pen="0,0,0" brush="0,0,0" edge_designtype="2">
            <points count="2">
              <point x="1089.09" y="470.00"/>
              <point x="1270.91" y="670.00"/>
            </points>
          </graphic>
        </graphics>
      </edge>
      <edge source="34289" target="34823" id="35547" net="1">
        <attribute name="Comment" id="35550" net="1">
          <![CDATA[]]>
          <graphics count="1">
            <graphic xoff="50.00" yoff="20.00" x="830.00" y="750.00" id="35551" net="1" show="1" grparent="35552" state="1" pen="0,0,0" brush="255,255,255"/>
          </graphics>
        </attribute>
        <attribute name="Multiplicity" id="35548" net="1">
          <![CDATA[1]]>
          <graphics count="1">
            <graphic xoff="30.00" yoff="20.00" x="810.00" y="750.00" id="35549" net="1" show="1" grparent="35552" state="1" pen="0,0,0" brush="255,255,255"/>
          </graphics>
        </attribute>
        <graphics count="1">
          <graphic id="35552" net="1" source="34299" target="34831" state="1" show="1" pen="0,0,0" brush="0,0,0" edge_designtype="2">
            <points count="2">
              <point x="290.00" y="661.40"/>
              <point x="1270.00" y="798.60"/>
            </points>
          </graphic>
        </graphics>
      </edge>
      <edge source="34055" target="34823" id="35553" net="1">
        <attribute name="Comment" id="35556" net="1">
          <![CDATA[]]>
          <graphics count="1">
            <graphic xoff="50.00" x="1230.00" y="630.00" id="35557" net="1" show="1" grparent="35558" state="1" pen="0,0,0" brush="255,255,255"/>
          </graphics>
        </attribute>
        <attribute name="Multiplicity" id="35554" net="1">
          <![CDATA[1]]>
          <graphics count="1">
            <graphic xoff="30.00" x="1210.00" y="630.00" id="35555" net="1" show="1" grparent="35558" state="1" pen="0,0,0" brush="255,255,255"/>
          </graphics>
        </attribute>
        <graphics count="1">
          <graphic id="35558" net="1" source="34065" target="34831" state="1" show="1" pen="0,0,0" brush="0,0,0" edge_designtype="2">
            <points count="2">
              <point x="1085.88" y="470.00"/>
              <point x="1274.12" y="790.00"/>
            </points>
          </graphic>
        </graphics>
      </edge>
      <edge source="34345" target="33075" id="35565" net="1">
        <attribute name="Comment" id="35568" net="1">
          <![CDATA[]]>
          <graphics count="1">
            <graphic xoff="40.00" x="780.00" y="490.00" id="35569" net="1" show="1" grparent="35570" state="1" pen="0,0,0" brush="255,255,255"/>
          </graphics>
        </attribute>
        <attribute name="Multiplicity" id="35566" net="1">
          <![CDATA[1]]>
          <graphics count="1">
            <graphic xoff="20.00" x="760.00" y="490.00" id="35567" net="1" show="1" grparent="35570" state="1" pen="0,0,0" brush="255,255,255"/>
          </graphics>
        </attribute>
        <graphics count="1">
          <graphic id="35570" net="1" source="34355" target="33083" state="1" show="1" pen="0,0,0" brush="0,0,0" edge_designtype="2">
            <points count="2">
              <point x="1110.00" y="713.95"/>
              <point x="370.00" y="266.05"/>
            </points>
          </graphic>
        </graphics>
      </edge>
      <edge source="34345" target="33057" id="35613" net="1">
        <attribute name="Comment" id="35616" net="1">
          <![CDATA[]]>
          <graphics count="1">
            <graphic xoff="40.00" x="780.00" y="430.00" id="35617" net="1" show="1" grparent="35618" state="1" pen="0,0,0" brush="255,255,255"/>
          </graphics>
        </attribute>
        <attribute name="Multiplicity" id="35614" net="1">
          <![CDATA[1]]>
          <graphics count="1">
            <graphic xoff="20.00" x="760.00" y="430.00" id="35615" net="1" show="1" grparent="35618" state="1" pen="0,0,0" brush="255,255,255"/>
          </graphics>
        </attribute>
        <graphics count="1">
          <graphic id="35618" net="1" source="34355" target="33065" state="1" show="1" pen="0,0,0" brush="0,0,0" edge_designtype="2">
            <points count="2">
              <point x="1110.00" y="712.37"/>
              <point x="370.00" y="147.63"/>
            </points>
          </graphic>
        </graphics>
      </edge>
      <edge source="34289" target="33057" id="35619" net="1">
        <attribute name="Comment" id="35622" net="1">
          <![CDATA[]]>
          <graphics count="1">
            <graphic xoff="50.00" yoff="20.00" x="370.00" y="420.00" id="35623" net="1" show="1" grparent="35624" state="1" pen="0,0,0" brush="255,255,255"/>
          </graphics>
        </attribute>
        <attribute name="Multiplicity" id="35620" net="1">
          <![CDATA[1]]>
          <graphics count="1">
            <graphic xoff="30.00" yoff="20.00" x="350.00" y="420.00" id="35621" net="1" show="1" grparent="35624" state="1" pen="0,0,0" brush="255,255,255"/>
          </graphics>
        </attribute>
        <graphics count="1">
          <graphic id="35624" net="1" source="34299" target="33065" state="1" show="1" pen="0,0,0" brush="0,0,0" edge_designtype="2">
            <points count="2">
              <point x="281.54" y="650.00"/>
              <point x="358.46" y="150.00"/>
            </points>
          </graphic>
        </graphics>
      </edge>
      <edge source="33644" target="33084" id="35643" net="1">
        <attribute name="Comment" id="35646" net="1">
          <![CDATA[]]>
          <graphics count="1">
            <graphic xoff="40.00" x="670.00" y="260.00" id="35647" net="1" show="1" grparent="35648" state="1" pen="0,0,0" brush="255,255,255"/>
          </graphics>
        </attribute>
        <attribute name="Multiplicity" id="35644" net="1">
          <![CDATA[1]]>
          <graphics count="1">
            <graphic xoff="20.00" x="650.00" y="260.00" id="35645" net="1" show="1" grparent="35648" state="1" pen="0,0,0" brush="255,255,255"/>
          </graphics>
        </attribute>
        <graphics count="1">
          <graphic id="35648" net="1" source="33654" target="33092" state="1" show="1" pen="0,0,0" brush="0,0,0" edge_designtype="2">
            <points count="2">
              <point x="563.89" y="430.00"/>
              <point x="696.11" y="90.00"/>
            </points>
          </graphic>
        </graphics>
      </edge>
      <edge source="34289" target="33084" id="35649" net="1">
        <attribute name="Comment" id="35652" net="1">
          <![CDATA[]]>
          <graphics count="1">
            <graphic xoff="50.00" yoff="20.00" x="540.00" y="390.00" id="35653" net="1" show="1" grparent="35654" state="1" pen="0,0,0" brush="255,255,255"/>
          </graphics>
        </attribute>
        <attribute name="Multiplicity" id="35650" net="1">
          <![CDATA[1]]>
          <graphics count="1">
            <graphic xoff="30.00" yoff="20.00" x="520.00" y="390.00" id="35651" net="1" show="1" grparent="35654" state="1" pen="0,0,0" brush="255,255,255"/>
          </graphics>
        </attribute>
        <graphics count="1">
          <graphic id="35654" net="1" source="34299" target="33092" state="1" show="1" pen="0,0,0" brush="0,0,0" edge_designtype="2">
            <points count="2">
              <point x="287.24" y="650.00"/>
              <point x="692.76" y="90.00"/>
            </points>
          </graphic>
        </graphics>
      </edge>
      <edge source="34055" target="33084" id="35655" net="1">
        <attribute name="Comment" id="35658" net="1">
          <![CDATA[]]>
          <graphics count="1">
            <graphic xoff="50.00" x="940.00" y="270.00" id="35659" net="1" show="1" grparent="35660" state="1" pen="0,0,0" brush="255,255,255"/>
          </graphics>
        </attribute>
        <attribute name="Multiplicity" id="35656" net="1">
          <![CDATA[1]]>
          <graphics count="1">
            <graphic xoff="30.00" x="920.00" y="270.00" id="35657" net="1" show="1" grparent="35660" state="1" pen="0,0,0" brush="255,255,255"/>
          </graphics>
        </attribute>
        <graphics count="1">
          <graphic id="35660" net="1" source="34065" target="33092" state="1" show="1" pen="0,0,0" brush="0,0,0" edge_designtype="2">
            <points count="2">
              <point x="1070.00" y="450.00"/>
              <point x="710.00" y="90.00"/>
            </points>
          </graphic>
        </graphics>
      </edge>
      <edge source="34345" target="33183" id="35679" net="1">
        <attribute name="Comment" id="35682" net="1">
          <![CDATA[]]>
          <graphics count="1">
            <graphic xoff="40.00" x="1110.00" y="440.00" id="35683" net="1" show="1" grparent="35684" state="1" pen="0,0,0" brush="255,255,255"/>
          </graphics>
        </attribute>
        <attribute name="Multiplicity" id="35680" net="1">
          <![CDATA[1]]>
          <graphics count="1">
            <graphic xoff="20.00" x="1090.00" y="440.00" id="35681" net="1" show="1" grparent="35684" state="1" pen="0,0,0" brush="255,255,255"/>
          </graphics>
        </attribute>
        <graphics count="1">
          <graphic id="35684" net="1" source="34355" target="33191" state="1" show="1" pen="0,0,0" brush="0,0,0" edge_designtype="2">
            <points count="2">
              <point x="1118.21" y="710.00"/>
              <point x="1021.79" y="170.00"/>
            </points>
          </graphic>
        </graphics>
      </edge>
      <edge source="33644" target="33183" id="35685" net="1">
        <attribute name="Comment" id="35688" net="1">
          <![CDATA[]]>
          <graphics count="1">
            <graphic xoff="40.00" x="830.00" y="300.00" id="35689" net="1" show="1" grparent="35690" state="1" pen="0,0,0" brush="255,255,255"/>
          </graphics>
        </attribute>
        <attribute name="Multiplicity" id="35686" net="1">
          <![CDATA[1]]>
          <graphics count="1">
            <graphic xoff="20.00" x="810.00" y="300.00" id="35687" net="1" show="1" grparent="35690" state="1" pen="0,0,0" brush="255,255,255"/>
          </graphics>
        </attribute>
        <graphics count="1">
          <graphic id="35690" net="1" source="33654" target="33191" state="1" show="1" pen="0,0,0" brush="0,0,0" edge_designtype="2">
            <points count="2">
              <point x="570.00" y="433.91"/>
              <point x="1010.00" y="166.09"/>
            </points>
          </graphic>
        </graphics>
      </edge>
      <edge source="33644" target="33120" id="35715" net="1">
        <attribute name="Comment" id="35718" net="1">
          <![CDATA[]]>
          <graphics count="1">
            <graphic xoff="40.00" x="750.00" y="340.00" id="35719" net="1" show="1" grparent="35720" state="1" pen="0,0,0" brush="255,255,255"/>
          </graphics>
        </attribute>
        <attribute name="Multiplicity" id="35716" net="1">
          <![CDATA[1]]>
          <graphics count="1">
            <graphic xoff="20.00" x="730.00" y="340.00" id="35717" net="1" show="1" grparent="35720" state="1" pen="0,0,0" brush="255,255,255"/>
          </graphics>
        </attribute>
        <graphics count="1">
          <graphic id="35720" net="1" source="33654" target="33128" state="1" show="1" pen="0,0,0" brush="0,0,0" edge_designtype="2">
            <points count="2">
              <point x="570.00" y="433.33"/>
              <point x="850.00" y="246.67"/>
            </points>
          </graphic>
        </graphics>
      </edge>
      <edge source="34055" target="33120" id="35721" net="1">
        <attribute name="Comment" id="35724" net="1">
          <![CDATA[]]>
          <graphics count="1">
            <graphic xoff="50.00" x="1020.00" y="350.00" id="35725" net="1" show="1" grparent="35726" state="1" pen="0,0,0" brush="255,255,255"/>
          </graphics>
        </attribute>
        <attribute name="Multiplicity" id="35722" net="1">
          <![CDATA[1]]>
          <graphics count="1">
            <graphic xoff="30.00" x="1000.00" y="350.00" id="35723" net="1" show="1" grparent="35726" state="1" pen="0,0,0" brush="255,255,255"/>
          </graphics>
        </attribute>
        <graphics count="1">
          <graphic id="35726" net="1" source="34065" target="33128" state="1" show="1" pen="0,0,0" brush="0,0,0" edge_designtype="2">
            <points count="2">
              <point x="1070.00" y="450.00"/>
              <point x="870.00" y="250.00"/>
            </points>
          </graphic>
        </graphics>
      </edge>
      <edge source="34289" target="33111" id="35739" net="1">
        <attribute name="Comment" id="35742" net="1">
          <![CDATA[]]>
          <graphics count="1">
            <graphic xoff="50.00" yoff="20.00" x="600.00" y="450.00" id="35743" net="1" show="1" grparent="35744" state="1" pen="0,0,0" brush="255,255,255"/>
          </graphics>
        </attribute>
        <attribute name="Multiplicity" id="35740" net="1">
          <![CDATA[1]]>
          <graphics count="1">
            <graphic xoff="30.00" yoff="20.00" x="580.00" y="450.00" id="35741" net="1" show="1" grparent="35744" state="1" pen="0,0,0" brush="255,255,255"/>
          </graphics>
        </attribute>
        <graphics count="1">
          <graphic id="35744" net="1" source="34299" target="33119" state="1" show="1" pen="0,0,0" brush="0,0,0" edge_designtype="2">
            <points count="2">
              <point x="290.00" y="651.48"/>
              <point x="810.00" y="208.52"/>
            </points>
          </graphic>
        </graphics>
      </edge>
      <edge source="34055" target="33111" id="35745" net="1">
        <attribute name="Comment" id="35748" net="1">
          <![CDATA[]]>
          <graphics count="1">
            <graphic xoff="50.00" x="1000.00" y="330.00" id="35749" net="1" show="1" grparent="35750" state="1" pen="0,0,0" brush="255,255,255"/>
          </graphics>
        </attribute>
        <attribute name="Multiplicity" id="35746" net="1">
          <![CDATA[1]]>
          <graphics count="1">
            <graphic xoff="30.00" x="980.00" y="330.00" id="35747" net="1" show="1" grparent="35750" state="1" pen="0,0,0" brush="255,255,255"/>
          </graphics>
        </attribute>
        <graphics count="1">
          <graphic id="35750" net="1" source="34065" target="33119" state="1" show="1" pen="0,0,0" brush="0,0,0" edge_designtype="2">
            <points count="2">
              <point x="1070.00" y="450.00"/>
              <point x="830.00" y="210.00"/>
            </points>
          </graphic>
        </graphics>
      </edge>
      <edge source="33644" target="33102" id="35763" net="1">
        <attribute name="Comment" id="35766" net="1">
          <![CDATA[]]>
          <graphics count="1">
            <graphic xoff="40.00" x="710.00" y="300.00" id="35767" net="1" show="1" grparent="35768" state="1" pen="0,0,0" brush="255,255,255"/>
          </graphics>
        </attribute>
        <attribute name="Multiplicity" id="35764" net="1">
          <![CDATA[1]]>
          <graphics count="1">
            <graphic xoff="20.00" x="690.00" y="300.00" id="35765" net="1" show="1" grparent="35768" state="1" pen="0,0,0" brush="255,255,255"/>
          </graphics>
        </attribute>
        <graphics count="1">
          <graphic id="35768" net="1" source="33654" target="33110" state="1" show="1" pen="0,0,0" brush="0,0,0" edge_designtype="2">
            <points count="2">
              <point x="567.86" y="430.00"/>
              <point x="772.14" y="170.00"/>
            </points>
          </graphic>
        </graphics>
      </edge>
      <edge source="34289" target="33102" id="35769" net="1">
        <attribute name="Comment" id="35772" net="1">
          <![CDATA[]]>
          <graphics count="1">
            <graphic xoff="50.00" yoff="20.00" x="580.00" y="430.00" id="35773" net="1" show="1" grparent="35774" state="1" pen="0,0,0" brush="255,255,255"/>
          </graphics>
        </attribute>
        <attribute name="Multiplicity" id="35770" net="1">
          <![CDATA[1]]>
          <graphics count="1">
            <graphic xoff="30.00" yoff="20.00" x="560.00" y="430.00" id="35771" net="1" show="1" grparent="35774" state="1" pen="0,0,0" brush="255,255,255"/>
          </graphics>
        </attribute>
        <graphics count="1">
          <graphic id="35774" net="1" source="34299" target="33110" state="1" show="1" pen="0,0,0" brush="0,0,0" edge_designtype="2">
            <points count="2">
              <point x="290.00" y="650.00"/>
              <point x="770.00" y="170.00"/>
            </points>
          </graphic>
        </graphics>
      </edge>
      <edge source="34345" target="33093" id="35775" net="1">
        <attribute name="Comment" id="35778" net="1">
          <![CDATA[]]>
          <graphics count="1">
            <graphic xoff="40.00" x="970.00" y="420.00" id="35779" net="1" show="1" grparent="35780" state="1" pen="0,0,0" brush="255,255,255"/>
          </graphics>
        </attribute>
        <attribute name="Multiplicity" id="35776" net="1">
          <![CDATA[1]]>
          <graphics count="1">
            <graphic xoff="20.00" x="950.00" y="420.00" id="35777" net="1" show="1" grparent="35780" state="1" pen="0,0,0" brush="255,255,255"/>
          </graphics>
        </attribute>
        <graphics count="1">
          <graphic id="35780" net="1" source="34355" target="33101" state="1" show="1" pen="0,0,0" brush="0,0,0" edge_designtype="2">
            <points count="2">
              <point x="1113.67" y="710.00"/>
              <point x="746.33" y="130.00"/>
            </points>
          </graphic>
        </graphics>
      </edge>
      <edge source="34055" target="33093" id="35781" net="1">
        <attribute name="Comment" id="35784" net="1">
          <![CDATA[]]>
          <graphics count="1">
            <graphic xoff="50.00" x="960.00" y="290.00" id="35785" net="1" show="1" grparent="35786" state="1" pen="0,0,0" brush="255,255,255"/>
          </graphics>
        </attribute>
        <attribute name="Multiplicity" id="35782" net="1">
          <![CDATA[1]]>
          <graphics count="1">
            <graphic xoff="30.00" x="940.00" y="290.00" id="35783" net="1" show="1" grparent="35786" state="1" pen="0,0,0" brush="255,255,255"/>
          </graphics>
        </attribute>
        <graphics count="1">
          <graphic id="35786" net="1" source="34065" target="33101" state="1" show="1" pen="0,0,0" brush="0,0,0" edge_designtype="2">
            <points count="2">
              <point x="1070.00" y="450.00"/>
              <point x="750.00" y="130.00"/>
            </points>
          </graphic>
        </graphics>
      </edge>
      <edge source="33644" target="33093" id="35787" net="1">
        <attribute name="Comment" id="35790" net="1">
          <![CDATA[]]>
          <graphics count="1">
            <graphic xoff="40.00" x="690.00" y="280.00" id="35791" net="1" show="1" grparent="35792" state="1" pen="0,0,0" brush="255,255,255"/>
          </graphics>
        </attribute>
        <attribute name="Multiplicity" id="35788" net="1">
          <![CDATA[1]]>
          <graphics count="1">
            <graphic xoff="20.00" x="670.00" y="280.00" id="35789" net="1" show="1" grparent="35792" state="1" pen="0,0,0" brush="255,255,255"/>
          </graphics>
        </attribute>
        <graphics count="1">
          <graphic id="35792" net="1" source="33654" target="33101" state="1" show="1" pen="0,0,0" brush="0,0,0" edge_designtype="2">
            <points count="2">
              <point x="565.63" y="430.00"/>
              <point x="734.38" y="130.00"/>
            </points>
          </graphic>
        </graphics>
      </edge>
      <edge source="34289" target="33093" id="35793" net="1">
        <attribute name="Comment" id="35796" net="1">
          <![CDATA[]]>
          <graphics count="1">
            <graphic xoff="50.00" yoff="20.00" x="560.00" y="410.00" id="35797" net="1" show="1" grparent="35798" state="1" pen="0,0,0" brush="255,255,255"/>
          </graphics>
        </attribute>
        <attribute name="Multiplicity" id="35794" net="1">
          <![CDATA[1]]>
          <graphics count="1">
            <graphic xoff="30.00" yoff="20.00" x="540.00" y="410.00" id="35795" net="1" show="1" grparent="35798" state="1" pen="0,0,0" brush="255,255,255"/>
          </graphics>
        </attribute>
        <graphics count="1">
          <graphic id="35798" net="1" source="34299" target="33101" state="1" show="1" pen="0,0,0" brush="0,0,0" edge_designtype="2">
            <points count="2">
              <point x="288.52" y="650.00"/>
              <point x="731.48" y="130.00"/>
            </points>
          </graphic>
        </graphics>
      </edge>
      <edge source="34055" target="33165" id="35817" net="1">
        <attribute name="Comment" id="35820" net="1">
          <![CDATA[]]>
          <graphics count="1">
            <graphic xoff="50.00" x="1080.00" y="350.00" id="35821" net="1" show="1" grparent="35822" state="1" pen="0,0,0" brush="255,255,255"/>
          </graphics>
        </attribute>
        <attribute name="Multiplicity" id="35818" net="1">
          <![CDATA[1]]>
          <graphics count="1">
            <graphic xoff="30.00" x="1060.00" y="350.00" id="35819" net="1" show="1" grparent="35822" state="1" pen="0,0,0" brush="255,255,255"/>
          </graphics>
        </attribute>
        <graphics count="1">
          <graphic id="35822" net="1" source="34065" target="33173" state="1" show="1" pen="0,0,0" brush="0,0,0" edge_designtype="2">
            <points count="2">
              <point x="1075.45" y="450.00"/>
              <point x="984.55" y="250.00"/>
            </points>
          </graphic>
        </graphics>
      </edge>
      <edge source="34345" target="33156" id="35823" net="1">
        <attribute name="Comment" id="35826" net="1">
          <![CDATA[]]>
          <graphics count="1">
            <graphic xoff="40.00" x="1070.00" y="460.00" id="35827" net="1" show="1" grparent="35828" state="1" pen="0,0,0" brush="255,255,255"/>
          </graphics>
        </attribute>
        <attribute name="Multiplicity" id="35824" net="1">
          <![CDATA[1]]>
          <graphics count="1">
            <graphic xoff="20.00" x="1050.00" y="460.00" id="35825" net="1" show="1" grparent="35828" state="1" pen="0,0,0" brush="255,255,255"/>
          </graphics>
        </attribute>
        <graphics count="1">
          <graphic id="35828" net="1" source="34355" target="33164" state="1" show="1" pen="0,0,0" brush="0,0,0" edge_designtype="2">
            <points count="2">
              <point x="1116.54" y="710.00"/>
              <point x="943.46" y="210.00"/>
            </points>
          </graphic>
        </graphics>
      </edge>
      <edge source="34055" target="33156" id="35835" net="1">
        <attribute name="Comment" id="35838" net="1">
          <![CDATA[]]>
          <graphics count="1">
            <graphic xoff="50.00" x="1060.00" y="330.00" id="35839" net="1" show="1" grparent="35840" state="1" pen="0,0,0" brush="255,255,255"/>
          </graphics>
        </attribute>
        <attribute name="Multiplicity" id="35836" net="1">
          <![CDATA[1]]>
          <graphics count="1">
            <graphic xoff="30.00" x="1040.00" y="330.00" id="35837" net="1" show="1" grparent="35840" state="1" pen="0,0,0" brush="255,255,255"/>
          </graphics>
        </attribute>
        <graphics count="1">
          <graphic id="35840" net="1" source="34065" target="33164" state="1" show="1" pen="0,0,0" brush="0,0,0" edge_designtype="2">
            <points count="2">
              <point x="1074.62" y="450.00"/>
              <point x="945.38" y="210.00"/>
            </points>
          </graphic>
        </graphics>
      </edge>
      <edge source="34289" target="33156" id="35841" net="1">
        <attribute name="Comment" id="35844" net="1">
          <![CDATA[]]>
          <graphics count="1">
            <graphic xoff="50.00" yoff="20.00" x="660.00" y="450.00" id="35845" net="1" show="1" grparent="35846" state="1" pen="0,0,0" brush="255,255,255"/>
          </graphics>
        </attribute>
        <attribute name="Multiplicity" id="35842" net="1">
          <![CDATA[1]]>
          <graphics count="1">
            <graphic xoff="30.00" yoff="20.00" x="640.00" y="450.00" id="35843" net="1" show="1" grparent="35846" state="1" pen="0,0,0" brush="255,255,255"/>
          </graphics>
        </attribute>
        <graphics count="1">
          <graphic id="35846" net="1" source="34299" target="33164" state="1" show="1" pen="0,0,0" brush="0,0,0" edge_designtype="2">
            <points count="2">
              <point x="290.00" y="653.03"/>
              <point x="930.00" y="206.97"/>
            </points>
          </graphic>
        </graphics>
      </edge>
      <edge source="33644" target="33147" id="35865" net="1">
        <attribute name="Comment" id="35868" net="1">
          <![CDATA[]]>
          <graphics count="1">
            <graphic xoff="40.00" x="770.00" y="300.00" id="35869" net="1" show="1" grparent="35870" state="1" pen="0,0,0" brush="255,255,255"/>
          </graphics>
        </attribute>
        <attribute name="Multiplicity" id="35866" net="1">
          <![CDATA[1]]>
          <graphics count="1">
            <graphic xoff="20.00" x="750.00" y="300.00" id="35867" net="1" show="1" grparent="35870" state="1" pen="0,0,0" brush="255,255,255"/>
          </graphics>
        </attribute>
        <graphics count="1">
          <graphic id="35870" net="1" source="33654" target="33155" state="1" show="1" pen="0,0,0" brush="0,0,0" edge_designtype="2">
            <points count="2">
              <point x="570.00" y="431.76"/>
              <point x="890.00" y="168.24"/>
            </points>
          </graphic>
        </graphics>
      </edge>
      <edge source="34289" target="33138" id="35889" net="1">
        <attribute name="Comment" id="35892" net="1">
          <![CDATA[]]>
          <graphics count="1">
            <graphic xoff="50.00" yoff="20.00" x="620.00" y="410.00" id="35893" net="1" show="1" grparent="35894" state="1" pen="0,0,0" brush="255,255,255"/>
          </graphics>
        </attribute>
        <attribute name="Multiplicity" id="35890" net="1">
          <![CDATA[1]]>
          <graphics count="1">
            <graphic xoff="30.00" yoff="20.00" x="600.00" y="410.00" id="35891" net="1" show="1" grparent="35894" state="1" pen="0,0,0" brush="255,255,255"/>
          </graphics>
        </attribute>
        <graphics count="1">
          <graphic id="35894" net="1" source="34299" target="33146" state="1" show="1" pen="0,0,0" brush="0,0,0" edge_designtype="2">
            <points count="2">
              <point x="290.00" y="650.69"/>
              <point x="850.00" y="129.31"/>
            </points>
          </graphic>
        </graphics>
      </edge>
      <edge source="34345" target="33129" id="35895" net="1">
        <attribute name="Comment" id="35898" net="1">
          <![CDATA[]]>
          <graphics count="1">
            <graphic xoff="40.00" x="1010.00" y="400.00" id="35899" net="1" show="1" grparent="35900" state="1" pen="0,0,0" brush="255,255,255"/>
          </graphics>
        </attribute>
        <attribute name="Multiplicity" id="35896" net="1">
          <![CDATA[1]]>
          <graphics count="1">
            <graphic xoff="20.00" x="990.00" y="400.00" id="35897" net="1" show="1" grparent="35900" state="1" pen="0,0,0" brush="255,255,255"/>
          </graphics>
        </attribute>
        <graphics count="1">
          <graphic id="35900" net="1" source="34355" target="33137" state="1" show="1" pen="0,0,0" brush="0,0,0" edge_designtype="2">
            <points count="2">
              <point x="1115.31" y="710.00"/>
              <point x="824.69" y="90.00"/>
            </points>
          </graphic>
        </graphics>
      </edge>
      <edge source="33644" target="33129" id="35907" net="1">
        <attribute name="Comment" id="35910" net="1">
          <![CDATA[]]>
          <graphics count="1">
            <graphic xoff="40.00" x="730.00" y="260.00" id="35911" net="1" show="1" grparent="35912" state="1" pen="0,0,0" brush="255,255,255"/>
          </graphics>
        </attribute>
        <attribute name="Multiplicity" id="35908" net="1">
          <![CDATA[1]]>
          <graphics count="1">
            <graphic xoff="20.00" x="710.00" y="260.00" id="35909" net="1" show="1" grparent="35912" state="1" pen="0,0,0" brush="255,255,255"/>
          </graphics>
        </attribute>
        <graphics count="1">
          <graphic id="35912" net="1" source="33654" target="33137" state="1" show="1" pen="0,0,0" brush="0,0,0" edge_designtype="2">
            <points count="2">
              <point x="567.22" y="430.00"/>
              <point x="812.78" y="90.00"/>
            </points>
          </graphic>
        </graphics>
      </edge>
      <edge source="34289" target="33129" id="35913" net="1">
        <attribute name="Comment" id="35916" net="1">
          <![CDATA[]]>
          <graphics count="1">
            <graphic xoff="50.00" yoff="20.00" x="600.00" y="390.00" id="35917" net="1" show="1" grparent="35918" state="1" pen="0,0,0" brush="255,255,255"/>
          </graphics>
        </attribute>
        <attribute name="Multiplicity" id="35914" net="1">
          <![CDATA[1]]>
          <graphics count="1">
            <graphic xoff="30.00" yoff="20.00" x="580.00" y="390.00" id="35915" net="1" show="1" grparent="35918" state="1" pen="0,0,0" brush="255,255,255"/>
          </graphics>
        </attribute>
        <graphics count="1">
          <graphic id="35918" net="1" source="34299" target="33137" state="1" show="1" pen="0,0,0" brush="0,0,0" edge_designtype="2">
            <points count="2">
              <point x="289.31" y="650.00"/>
              <point x="810.69" y="90.00"/>
            </points>
          </graphic>
        </graphics>
      </edge>
      <edge source="34345" target="33192" id="35919" net="1">
        <attribute name="Comment" id="35922" net="1">
          <![CDATA[]]>
          <graphics count="1">
            <graphic xoff="40.00" x="1090.00" y="420.00" id="35923" net="1" show="1" grparent="35924" state="1" pen="0,0,0" brush="255,255,255"/>
          </graphics>
        </attribute>
        <attribute name="Multiplicity" id="35920" net="1">
          <![CDATA[1]]>
          <graphics count="1">
            <graphic xoff="20.00" x="1070.00" y="420.00" id="35921" net="1" show="1" grparent="35924" state="1" pen="0,0,0" brush="255,255,255"/>
          </graphics>
        </attribute>
        <graphics count="1">
          <graphic id="35924" net="1" source="34355" target="33200" state="1" show="1" pen="0,0,0" brush="0,0,0" edge_designtype="2">
            <points count="2">
              <point x="1117.67" y="710.00"/>
              <point x="982.33" y="130.00"/>
            </points>
          </graphic>
        </graphics>
      </edge>
      <edge source="34055" target="33192" id="35955" net="1">
        <attribute name="Comment" id="35958" net="1">
          <![CDATA[]]>
          <graphics count="1">
            <graphic xoff="50.00" x="1080.00" y="290.00" id="35959" net="1" show="1" grparent="35960" state="1" pen="0,0,0" brush="255,255,255"/>
          </graphics>
        </attribute>
        <attribute name="Multiplicity" id="35956" net="1">
          <![CDATA[1]]>
          <graphics count="1">
            <graphic xoff="30.00" x="1060.00" y="290.00" id="35957" net="1" show="1" grparent="35960" state="1" pen="0,0,0" brush="255,255,255"/>
          </graphics>
        </attribute>
        <graphics count="1">
          <graphic id="35960" net="1" source="34065" target="33200" state="1" show="1" pen="0,0,0" brush="0,0,0" edge_designtype="2">
            <points count="2">
              <point x="1077.06" y="450.00"/>
              <point x="982.94" y="130.00"/>
            </points>
          </graphic>
        </graphics>
      </edge>
      <edge source="34345" target="33174" id="35961" net="1">
        <attribute name="Comment" id="35964" net="1">
          <![CDATA[]]>
          <graphics count="1">
            <graphic xoff="40.00" x="1070.00" y="400.00" id="35965" net="1" show="1" grparent="35966" state="1" pen="0,0,0" brush="255,255,255"/>
          </graphics>
        </attribute>
        <attribute name="Multiplicity" id="35962" net="1">
          <![CDATA[1]]>
          <graphics count="1">
            <graphic xoff="20.00" x="1050.00" y="400.00" id="35963" net="1" show="1" grparent="35966" state="1" pen="0,0,0" brush="255,255,255"/>
          </graphics>
        </attribute>
        <graphics count="1">
          <graphic id="35966" net="1" source="34355" target="33182" state="1" show="1" pen="0,0,0" brush="0,0,0" edge_designtype="2">
            <points count="2">
              <point x="1117.19" y="710.00"/>
              <point x="942.81" y="90.00"/>
            </points>
          </graphic>
        </graphics>
      </edge>
      <edge source="34055" target="33174" id="35967" net="1">
        <attribute name="Comment" id="35970" net="1">
          <![CDATA[]]>
          <graphics count="1">
            <graphic xoff="50.00" x="1060.00" y="270.00" id="35971" net="1" show="1" grparent="35972" state="1" pen="0,0,0" brush="255,255,255"/>
          </graphics>
        </attribute>
        <attribute name="Multiplicity" id="35968" net="1">
          <![CDATA[1]]>
          <graphics count="1">
            <graphic xoff="30.00" x="1040.00" y="270.00" id="35969" net="1" show="1" grparent="35972" state="1" pen="0,0,0" brush="255,255,255"/>
          </graphics>
        </attribute>
        <graphics count="1">
          <graphic id="35972" net="1" source="34065" target="33182" state="1" show="1" pen="0,0,0" brush="0,0,0" edge_designtype="2">
            <points count="2">
              <point x="1076.32" y="450.00"/>
              <point x="943.68" y="90.00"/>
            </points>
          </graphic>
        </graphics>
      </edge>
      <edge source="33644" target="33174" id="35973" net="1">
        <attribute name="Comment" id="35976" net="1">
          <![CDATA[]]>
          <graphics count="1">
            <graphic xoff="40.00" x="790.00" y="260.00" id="35977" net="1" show="1" grparent="35978" state="1" pen="0,0,0" brush="255,255,255"/>
          </graphics>
        </attribute>
        <attribute name="Multiplicity" id="35974" net="1">
          <![CDATA[1]]>
          <graphics count="1">
            <graphic xoff="20.00" x="770.00" y="260.00" id="35975" net="1" show="1" grparent="35978" state="1" pen="0,0,0" brush="255,255,255"/>
          </graphics>
        </attribute>
        <graphics count="1">
          <graphic id="35978" net="1" source="33654" target="33182" state="1" show="1" pen="0,0,0" brush="0,0,0" edge_designtype="2">
            <points count="2">
              <point x="570.00" y="430.53"/>
              <point x="930.00" y="89.47"/>
            </points>
          </graphic>
        </graphics>
      </edge>
      <edge source="58111" target="34760" id="58485" net="1">
        <attribute name="Comment" id="58486" net="1">
          <![CDATA[]]>
          <graphics count="1">
            <graphic xoff="70.00" yoff="50.00" x="820.00" y="890.00" id="58487" net="1" show="1" grparent="58490" state="1" pen="0,0,0" brush="255,255,255"/>
          </graphics>
        </attribute>
        <attribute name="Multiplicity" id="58488" net="1">
          <![CDATA[1]]>
          <graphics count="1">
            <graphic xoff="50.00" yoff="50.00" x="800.00" y="890.00" id="58489" net="1" show="1" grparent="58490" state="1" pen="0,0,0" brush="255,255,255"/>
          </graphics>
        </attribute>
        <graphics count="1">
          <graphic id="58490" net="1" source="58122" target="34768" state="1" show="1" pen="0,0,0" brush="0,0,0" edge_designtype="2">
            <points count="2">
              <point x="590.00" y="840.00"/>
              <point x="910.00" y="840.00"/>
            </points>
          </graphic>
        </graphics>
      </edge>
      <edge source="58111" target="34769" id="58491" net="1">
        <attribute name="Comment" id="58492" net="1">
          <![CDATA[]]>
          <graphics count="1">
            <graphic xoff="70.00" yoff="50.00" x="820.00" y="860.00" id="58493" net="1" show="1" grparent="58496" state="1" pen="0,0,0" brush="255,255,255"/>
          </graphics>
        </attribute>
        <attribute name="Multiplicity" id="58494" net="1">
          <![CDATA[1]]>
          <graphics count="1">
            <graphic xoff="50.00" yoff="50.00" x="800.00" y="860.00" id="58495" net="1" show="1" grparent="58496" state="1" pen="0,0,0" brush="255,255,255"/>
          </graphics>
        </attribute>
        <graphics count="1">
          <graphic id="58496" net="1" source="58122" target="34777" state="1" show="1" pen="0,0,0" brush="0,0,0" edge_designtype="2">
            <points count="2">
              <point x="590.00" y="838.24"/>
              <point x="910.00" y="781.76"/>
            </points>
          </graphic>
        </graphics>
      </edge>
      <edge source="58111" target="34787" id="58497" net="1">
        <attribute name="Comment" id="58498" net="1">
          <![CDATA[]]>
          <graphics count="1">
            <graphic xoff="70.00" yoff="50.00" x="820.00" y="800.00" id="58499" net="1" show="1" grparent="58502" state="1" pen="0,0,0" brush="255,255,255"/>
          </graphics>
        </attribute>
        <attribute name="Multiplicity" id="58500" net="1">
          <![CDATA[1]]>
          <graphics count="1">
            <graphic xoff="50.00" yoff="50.00" x="800.00" y="800.00" id="58501" net="1" show="1" grparent="58502" state="1" pen="0,0,0" brush="255,255,255"/>
          </graphics>
        </attribute>
        <graphics count="1">
          <graphic id="58502" net="1" source="58122" target="34795" state="1" show="1" pen="0,0,0" brush="0,0,0" edge_designtype="2">
            <points count="2">
              <point x="590.00" y="834.71"/>
              <point x="910.00" y="665.29"/>
            </points>
          </graphic>
        </graphics>
      </edge>
      <edge source="58111" target="34796" id="58503" net="1">
        <attribute name="Comment" id="58504" net="1">
          <![CDATA[]]>
          <graphics count="1">
            <graphic xoff="80.00" yoff="50.00" x="820.00" y="770.00" id="58505" net="1" show="1" grparent="58508" state="1" pen="0,0,0" brush="255,255,255"/>
          </graphics>
        </attribute>
        <attribute name="Multiplicity" id="58506" net="1">
          <![CDATA[1]]>
          <graphics count="1">
            <graphic xoff="60.00" yoff="50.00" x="800.00" y="770.00" id="58507" net="1" show="1" grparent="58508" state="1" pen="0,0,0" brush="255,255,255"/>
          </graphics>
        </attribute>
        <graphics count="1">
          <graphic id="58508" net="1" source="58122" target="34804" state="1" show="1" pen="0,0,0" brush="0,0,0" edge_designtype="2">
            <points count="2">
              <point x="590.00" y="832.50"/>
              <point x="890.00" y="607.50"/>
            </points>
          </graphic>
        </graphics>
      </edge>
      <edge source="58111" target="34084" id="58509" net="1">
        <attribute name="Comment" id="58510" net="1">
          <![CDATA[]]>
          <graphics count="1">
            <graphic xoff="70.00" yoff="60.00" x="830.00" y="710.00" id="58511" net="1" show="1" grparent="58514" state="1" pen="0,0,0" brush="255,255,255"/>
          </graphics>
        </attribute>
        <attribute name="Multiplicity" id="58512" net="1">
          <![CDATA[1]]>
          <graphics count="1">
            <graphic xoff="50.00" yoff="60.00" x="810.00" y="710.00" id="58513" net="1" show="1" grparent="58514" state="1" pen="0,0,0" brush="255,255,255"/>
          </graphics>
        </attribute>
        <graphics count="1">
          <graphic id="58514" net="1" source="58122" target="34092" state="1" show="1" pen="0,0,0" brush="0,0,0" edge_designtype="2">
            <points count="2">
              <point x="589.47" y="830.00"/>
              <point x="930.53" y="470.00"/>
            </points>
          </graphic>
        </graphics>
      </edge>
      <edge source="58111" target="34093" id="58515" net="1">
        <attribute name="Comment" id="58516" net="1">
          <![CDATA[]]>
          <graphics count="1">
            <graphic xoff="70.00" yoff="50.00" x="830.00" y="680.00" id="58517" net="1" show="1" grparent="58520" state="1" pen="0,0,0" brush="255,255,255"/>
          </graphics>
        </attribute>
        <attribute name="Multiplicity" id="58518" net="1">
          <![CDATA[1]]>
          <graphics count="1">
            <graphic xoff="50.00" yoff="50.00" x="810.00" y="680.00" id="58519" net="1" show="1" grparent="58520" state="1" pen="0,0,0" brush="255,255,255"/>
          </graphics>
        </attribute>
        <graphics count="1">
          <graphic id="58520" net="1" source="58122" target="34101" state="1" show="1" pen="0,0,0" brush="0,0,0" edge_designtype="2">
            <points count="2">
              <point x="588.57" y="830.00"/>
              <point x="931.43" y="430.00"/>
            </points>
          </graphic>
        </graphics>
      </edge>
      <edge source="58111" target="62098" id="62249" net="1">
        <attribute name="Comment" id="62250" net="1">
          <![CDATA[]]>
          <graphics count="1">
            <graphic xoff="40.00" yoff="10.00" x="550.00" y="730.00" id="62251" net="1" show="1" grparent="62254" state="1" pen="0,0,0" brush="255,255,255"/>
          </graphics>
        </attribute>
        <attribute name="Multiplicity" id="62252" net="1">
          <![CDATA[1]]>
          <graphics count="1">
            <graphic xoff="20.00" yoff="10.00" x="530.00" y="730.00" id="62253" net="1" show="1" grparent="62254" state="1" pen="0,0,0" brush="255,255,255"/>
          </graphics>
        </attribute>
        <graphics count="1">
          <graphic id="62254" net="1" source="58122" target="62108" state="1" show="1" pen="0,0,0" brush="0,0,0" edge_designtype="2">
            <points count="2">
              <point x="574.17" y="830.00"/>
              <point x="445.83" y="610.00"/>
            </points>
          </graphic>
        </graphics>
      </edge>
      <edge source="58111" target="62109" id="62255" net="1">
        <attribute name="Comment" id="62256" net="1">
          <![CDATA[]]>
          <graphics count="1">
            <graphic xoff="40.00" yoff="10.00" x="550.00" y="760.00" id="62257" net="1" show="1" grparent="62260" state="1" pen="0,0,0" brush="255,255,255"/>
          </graphics>
        </attribute>
        <attribute name="Multiplicity" id="62258" net="1">
          <![CDATA[1]]>
          <graphics count="1">
            <graphic xoff="20.00" yoff="10.00" x="530.00" y="760.00" id="62259" net="1" show="1" grparent="62260" state="1" pen="0,0,0" brush="255,255,255"/>
          </graphics>
        </attribute>
        <graphics count="1">
          <graphic id="62260" net="1" source="58122" target="62119" state="1" show="1" pen="0,0,0" brush="0,0,0" edge_designtype="2">
            <points count="2">
              <point x="572.22" y="830.00"/>
              <point x="447.78" y="670.00"/>
            </points>
          </graphic>
        </graphics>
      </edge>
      <edge source="58111" target="62131" id="62261" net="1">
        <attribute name="Comment" id="62262" net="1">
          <![CDATA[]]>
          <graphics count="1">
            <graphic xoff="30.00" yoff="10.00" x="530.00" y="810.00" id="62263" net="1" show="1" grparent="62266" state="1" pen="0,0,0" brush="255,255,255"/>
          </graphics>
        </attribute>
        <attribute name="Multiplicity" id="62264" net="1">
          <![CDATA[1]]>
          <graphics count="1">
            <graphic xoff="10.00" yoff="10.00" x="510.00" y="810.00" id="62265" net="1" show="1" grparent="62266" state="1" pen="0,0,0" brush="255,255,255"/>
          </graphics>
        </attribute>
        <graphics count="1">
          <graphic id="62266" net="1" source="58122" target="62141" state="1" show="1" pen="0,0,0" brush="0,0,0" edge_designtype="2">
            <points count="2">
              <point x="570.00" y="835.00"/>
              <point x="430.00" y="765.00"/>
            </points>
          </graphic>
        </graphics>
      </edge>
      <edge source="58111" target="62142" id="62267" net="1">
        <attribute name="Comment" id="62268" net="1">
          <![CDATA[]]>
          <graphics count="1">
            <graphic xoff="40.00" yoff="-10.00" x="490.00" y="790.00" id="62269" net="1" show="1" grparent="62272" state="1" pen="0,0,0" brush="255,255,255"/>
          </graphics>
        </attribute>
        <attribute name="Multiplicity" id="62270" net="1">
          <![CDATA[1]]>
          <graphics count="1">
            <graphic xoff="20.00" yoff="-10.00" x="470.00" y="790.00" id="62271" net="1" show="1" grparent="62272" state="1" pen="0,0,0" brush="255,255,255"/>
          </graphics>
        </attribute>
        <graphics count="1">
          <graphic id="62272" net="1" source="58122" target="62152" state="1" show="1" pen="0,0,0" brush="0,0,0" edge_designtype="2">
            <points count="2">
              <point x="570.00" y="836.92"/>
              <point x="330.00" y="763.08"/>
            </points>
          </graphic>
        </graphics>
      </edge>
      <edge source="34055" target="62109" id="62279" net="1">
        <attribute name="Comment" id="62280" net="1">
          <![CDATA[]]>
          <graphics count="1">
            <graphic xoff="40.00" yoff="10.00" x="800.00" y="570.00" id="62281" net="1" show="1" grparent="62284" state="1" pen="0,0,0" brush="255,255,255"/>
          </graphics>
        </attribute>
        <attribute name="Multiplicity" id="62282" net="1">
          <![CDATA[1]]>
          <graphics count="1">
            <graphic xoff="20.00" yoff="10.00" x="780.00" y="570.00" id="62283" net="1" show="1" grparent="62284" state="1" pen="0,0,0" brush="255,255,255"/>
          </graphics>
        </attribute>
        <graphics count="1">
          <graphic id="62284" net="1" source="34065" target="62119" state="1" show="1" pen="0,0,0" brush="0,0,0" edge_designtype="2">
            <points count="2">
              <point x="1070.00" y="463.13"/>
              <point x="450.00" y="656.88"/>
            </points>
          </graphic>
        </graphics>
      </edge>
      <edge source="34055" target="62120" id="62285" net="1">
        <attribute name="Comment" id="62286" net="1">
          <![CDATA[]]>
          <graphics count="1">
            <graphic xoff="40.00" yoff="10.00" x="800.00" y="600.00" id="62287" net="1" show="1" grparent="62290" state="1" pen="0,0,0" brush="255,255,255"/>
          </graphics>
        </attribute>
        <attribute name="Multiplicity" id="62288" net="1">
          <![CDATA[1]]>
          <graphics count="1">
            <graphic xoff="20.00" yoff="10.00" x="780.00" y="600.00" id="62289" net="1" show="1" grparent="62290" state="1" pen="0,0,0" brush="255,255,255"/>
          </graphics>
        </attribute>
        <graphics count="1">
          <graphic id="62290" net="1" source="34065" target="62130" state="1" show="1" pen="0,0,0" brush="0,0,0" edge_designtype="2">
            <points count="2">
              <point x="1070.00" y="464.06"/>
              <point x="450.00" y="715.94"/>
            </points>
          </graphic>
        </graphics>
      </edge>
      <edge source="34055" target="62032" id="62291" net="1">
        <attribute name="Comment" id="62292" net="1">
          <![CDATA[]]>
          <graphics count="1">
            <graphic xoff="-150.00" yoff="-10.00" x="640.00" y="540.00" id="62293" net="1" show="1" grparent="62296" state="1" pen="0,0,0" brush="255,255,255"/>
          </graphics>
        </attribute>
        <attribute name="Multiplicity" id="62294" net="1">
          <![CDATA[1]]>
          <graphics count="1">
            <graphic xoff="-170.00" yoff="-10.00" x="620.00" y="540.00" id="62295" net="1" show="1" grparent="62296" state="1" pen="0,0,0" brush="255,255,255"/>
          </graphics>
        </attribute>
        <graphics count="1">
          <graphic id="62296" net="1" source="34065" target="62042" state="1" show="1" pen="0,0,0" brush="0,0,0" edge_designtype="2">
            <points count="2">
              <point x="1070.00" y="463.10"/>
              <point x="510.00" y="636.90"/>
            </points>
          </graphic>
        </graphics>
      </edge>
      <edge source="33025" target="62032" id="62297" net="1">
        <attribute name="Comment" id="62298" net="1">
          <![CDATA[]]>
          <graphics count="1">
            <graphic xoff="-150.00" yoff="-20.00" x="380.00" y="400.00" id="62299" net="1" show="1" grparent="62302" state="1" pen="0,0,0" brush="255,255,255"/>
          </graphics>
        </attribute>
        <attribute name="Multiplicity" id="62300" net="1">
          <![CDATA[1]]>
          <graphics count="1">
            <graphic xoff="-170.00" yoff="-20.00" x="360.00" y="400.00" id="62301" net="1" show="1" grparent="62302" state="1" pen="0,0,0" brush="255,255,255"/>
          </graphics>
        </attribute>
        <graphics count="1">
          <graphic id="62302" net="1" source="33035" target="62042" state="1" show="1" pen="0,0,0" brush="0,0,0" edge_designtype="2">
            <points count="2">
              <point x="558.64" y="210.00"/>
              <point x="501.36" y="630.00"/>
            </points>
          </graphic>
        </graphics>
      </edge>
      <edge source="33025" target="62087" id="62303" net="1">
        <attribute name="Comment" id="62304" net="1">
          <![CDATA[]]>
          <graphics count="1">
            <graphic xoff="40.00" x="380.00" y="460.00" id="62305" net="1" show="1" grparent="62308" state="1" pen="0,0,0" brush="255,255,255"/>
          </graphics>
        </attribute>
        <attribute name="Multiplicity" id="62306" net="1">
          <![CDATA[1]]>
          <graphics count="1">
            <graphic xoff="20.00" x="360.00" y="460.00" id="62307" net="1" show="1" grparent="62308" state="1" pen="0,0,0" brush="255,255,255"/>
          </graphics>
        </attribute>
        <graphics count="1">
          <graphic id="62308" net="1" source="33035" target="62097" state="1" show="1" pen="0,0,0" brush="0,0,0" edge_designtype="2">
            <points count="2">
              <point x="551.54" y="210.00"/>
              <point x="128.46" y="710.00"/>
            </points>
          </graphic>
        </graphics>
      </edge>
      <edge source="33025" target="62109" id="62309" net="1">
        <attribute name="Comment" id="62310" net="1">
          <![CDATA[]]>
          <graphics count="1">
            <graphic xoff="40.00" x="540.00" y="430.00" id="62311" net="1" show="1" grparent="62314" state="1" pen="0,0,0" brush="255,255,255"/>
          </graphics>
        </attribute>
        <attribute name="Multiplicity" id="62312" net="1">
          <![CDATA[1]]>
          <graphics count="1">
            <graphic xoff="20.00" x="520.00" y="430.00" id="62313" net="1" show="1" grparent="62314" state="1" pen="0,0,0" brush="255,255,255"/>
          </graphics>
        </attribute>
        <graphics count="1">
          <graphic id="62314" net="1" source="33035" target="62119" state="1" show="1" pen="0,0,0" brush="0,0,0" edge_designtype="2">
            <points count="2">
              <point x="557.39" y="210.00"/>
              <point x="442.61" y="650.00"/>
            </points>
          </graphic>
        </graphics>
      </edge>
      <edge source="33025" target="62142" id="62315" net="1">
        <attribute name="Comment" id="62316" net="1">
          <![CDATA[]]>
          <graphics count="1">
            <graphic xoff="40.00" x="480.00" y="480.00" id="62317" net="1" show="1" grparent="62320" state="1" pen="0,0,0" brush="255,255,255"/>
          </graphics>
        </attribute>
        <attribute name="Multiplicity" id="62318" net="1">
          <![CDATA[1]]>
          <graphics count="1">
            <graphic xoff="20.00" x="460.00" y="480.00" id="62319" net="1" show="1" grparent="62320" state="1" pen="0,0,0" brush="255,255,255"/>
          </graphics>
        </attribute>
        <graphics count="1">
          <graphic id="62320" net="1" source="33035" target="62152" state="1" show="1" pen="0,0,0" brush="0,0,0" edge_designtype="2">
            <points count="2">
              <point x="555.71" y="210.00"/>
              <point x="324.29" y="750.00"/>
            </points>
          </graphic>
        </graphics>
      </edge>
      <edge source="34055" target="62098" id="62273" net="1">
        <attribute name="Comment" id="62274" net="1">
          <![CDATA[]]>
          <graphics count="1">
            <graphic xoff="40.00" yoff="10.00" x="800.00" y="540.00" id="62275" net="1" show="1" grparent="62278" state="1" pen="0,0,0" brush="255,255,255"/>
          </graphics>
        </attribute>
        <attribute name="Multiplicity" id="62276" net="1">
          <![CDATA[1]]>
          <graphics count="1">
            <graphic xoff="20.00" yoff="10.00" x="780.00" y="540.00" id="62277" net="1" show="1" grparent="62278" state="1" pen="0,0,0" brush="255,255,255"/>
          </graphics>
        </attribute>
        <graphics count="1">
          <graphic id="62278" net="1" source="34065" target="62108" state="1" show="1" pen="0,0,0" brush="0,0,0" edge_designtype="2">
            <points count="2">
              <point x="1070.00" y="462.19"/>
              <point x="450.00" y="597.81"/>
            </points>
          </graphic>
        </graphics>
      </edge>
      <edge source="70009" target="66593" id="70140" net="1">
        <attribute name="Comment" id="70141" net="1">
          <![CDATA[]]>
          <graphics count="1">
            <graphic xoff="40.00" x="481.16" y="1010.97" id="70142" net="1" show="1" grparent="70145" state="1" pen="0,0,0" brush="255,255,255"/>
          </graphics>
        </attribute>
        <attribute name="Multiplicity" id="70143" net="1">
          <![CDATA[1]]>
          <graphics count="1">
            <graphic xoff="20.00" x="461.16" y="1010.97" id="70144" net="1" show="1" grparent="70145" state="1" pen="0,0,0" brush="255,255,255"/>
          </graphics>
        </attribute>
        <graphics count="1">
          <graphic id="70145" net="1" source="70019" target="66603" state="1" show="1" pen="0,0,0" brush="0,0,0" edge_designtype="2">
            <points count="2">
              <point x="492.32" y="1053.60"/>
              <point x="390.00" y="968.33"/>
            </points>
          </graphic>
        </graphics>
      </edge>
      <edge source="70009" target="66604" id="70146" net="1">
        <attribute name="Comment" id="70147" net="1">
          <![CDATA[]]>
          <graphics count="1">
            <graphic xoff="40.00" x="510.12" y="980.32" id="70148" net="1" show="1" grparent="70151" state="1" pen="0,0,0" brush="255,255,255"/>
          </graphics>
        </attribute>
        <attribute name="Multiplicity" id="70149" net="1">
          <![CDATA[1]]>
          <graphics count="1">
            <graphic xoff="20.00" x="490.12" y="980.32" id="70150" net="1" show="1" grparent="70151" state="1" pen="0,0,0" brush="255,255,255"/>
          </graphics>
        </attribute>
        <graphics count="1">
          <graphic id="70151" net="1" source="70019" target="66614" state="1" show="1" pen="0,0,0" brush="0,0,0" edge_designtype="2">
            <points count="2">
              <point x="496.49" y="1050.64"/>
              <point x="443.75" y="910.00"/>
            </points>
          </graphic>
        </graphics>
      </edge>
      <edge source="70009" target="66615" id="70152" net="1">
        <attribute name="Comment" id="70153" net="1">
          <![CDATA[]]>
          <graphics count="1">
            <graphic xoff="40.00" x="540.00" y="1010.00" id="70154" net="1" show="1" grparent="70157" state="1" pen="0,0,0" brush="255,255,255"/>
          </graphics>
        </attribute>
        <attribute name="Multiplicity" id="70155" net="1">
          <![CDATA[1]]>
          <graphics count="1">
            <graphic xoff="20.00" x="520.00" y="1010.00" id="70156" net="1" show="1" grparent="70157" state="1" pen="0,0,0" brush="255,255,255"/>
          </graphics>
        </attribute>
        <graphics count="1">
          <graphic id="70157" net="1" source="70019" target="66625" state="1" show="1" pen="0,0,0" brush="0,0,0" edge_designtype="2">
            <points count="2">
              <point x="500.00" y="1050.00"/>
              <point x="500.00" y="970.00"/>
            </points>
          </graphic>
        </graphics>
      </edge>
      <edge source="70009" target="66626" id="70158" net="1">
        <attribute name="Comment" id="70159" net="1">
          <![CDATA[]]>
          <graphics count="1">
            <graphic xoff="40.00" x="569.88" y="980.32" id="70160" net="1" show="1" grparent="70163" state="1" pen="0,0,0" brush="255,255,255"/>
          </graphics>
        </attribute>
        <attribute name="Multiplicity" id="70161" net="1">
          <![CDATA[1]]>
          <graphics count="1">
            <graphic xoff="20.00" x="549.88" y="980.32" id="70162" net="1" show="1" grparent="70163" state="1" pen="0,0,0" brush="255,255,255"/>
          </graphics>
        </attribute>
        <graphics count="1">
          <graphic id="70163" net="1" source="70019" target="66636" state="1" show="1" pen="0,0,0" brush="0,0,0" edge_designtype="2">
            <points count="2">
              <point x="503.51" y="1050.64"/>
              <point x="556.25" y="910.00"/>
            </points>
          </graphic>
        </graphics>
      </edge>
      <edge source="70031" target="70053" id="70164" net="1">
        <attribute name="Comment" id="70165" net="1">
          <![CDATA[]]>
          <graphics count="1">
            <graphic xoff="40.00" x="768.42" y="945.26" id="70166" net="1" show="1" grparent="70169" state="1" pen="0,0,0" brush="255,255,255"/>
          </graphics>
        </attribute>
        <attribute name="Multiplicity" id="70167" net="1">
          <![CDATA[1]]>
          <graphics count="1">
            <graphic xoff="20.00" x="748.42" y="945.26" id="70168" net="1" show="1" grparent="70169" state="1" pen="0,0,0" brush="255,255,255"/>
          </graphics>
        </attribute>
        <graphics count="1">
          <graphic id="70169" net="1" source="70041" target="70063" state="1" show="1" pen="0,0,0" brush="0,0,0" edge_designtype="2">
            <points count="3">
              <point x="736.84" y="970.51"/>
              <point x="720.00" y="920.00"/>
              <point x="750.00" y="905.00"/>
            </points>
          </graphic>
        </graphics>
      </edge>
    </edgeclass>
    <edgeclass count="0" name="Inhibitor Edge"/>
    <edgeclass count="0" name="Reset Edge"/>
    <edgeclass count="0" name="Equal Edge"/>
    <edgeclass count="0" name="Modifier Edge"/>
  </edgeclasses>
  <metadataclasses count="7">
    <metadataclass count="1" name="General">
      <metadata id="33011" net="1">
        <attribute name="Name" id="33012" net="1">
          <![CDATA[]]>
          <graphics count="1">
            <graphic xoff="3.00" x="20.00" y="20.00" id="33013" net="1" show="1" grparent="33024" state="1" pen="0,0,0" brush="255,255,255"/>
          </graphics>
        </attribute>
        <attribute name="Created" id="33014" net="1">
          <![CDATA[2014-06-18 11:58:54]]>
          <graphics count="1">
            <graphic xoff="25.00" yoff="20.00" x="42.00" y="40.00" id="33015" net="1" show="0" grparent="33024" state="1" pen="0,0,0" brush="255,255,255"/>
          </graphics>
        </attribute>
        <attribute name="Authors" id="33016" net="1">
          <![CDATA[]]>
          <graphics count="1">
            <graphic xoff="25.00" yoff="40.00" x="42.00" y="60.00" id="33017" net="1" show="1" grparent="33024" state="1" pen="0,0,0" brush="255,255,255"/>
          </graphics>
        </attribute>
        <attribute name="Keywords" id="33018" net="1">
          <![CDATA[]]>
          <graphics count="1">
            <graphic xoff="40.00" yoff="25.00" x="57.00" y="45.00" id="33019" net="1" show="1" grparent="33024" state="1" pen="0,0,0" brush="255,255,255"/>
          </graphics>
        </attribute>
        <attribute name="Description" id="33020" net="1">
          <![CDATA[]]>
          <graphics count="1">
            <graphic xoff="25.00" yoff="40.00" x="42.00" y="60.00" id="33021" net="1" show="1" grparent="33024" state="1" pen="0,0,0" brush="255,255,255"/>
          </graphics>
        </attribute>
        <attribute name="References" id="33022" net="1">
          <![CDATA[]]>
          <graphics count="1">
            <graphic xoff="25.00" yoff="40.00" x="42.00" y="60.00" id="33023" net="1" show="1" grparent="33024" state="1" pen="0,0,0" brush="255,255,255"/>
          </graphics>
        </attribute>
        <graphics count="1">
          <graphic x="17.00" y="20.00" id="33024" net="1" show="1" w="15.00" h="24.00" state="1" pen="255,255,255" brush="255,255,255"/>
        </graphics>
      </metadata>
    </metadataclass>
    <metadataclass count="0" name="Comment"/>
    <metadataclass count="12" name="Constant Class">
      <metadata id="38745" net="1">
        <attribute name="Name" id="38746" net="1">
          <![CDATA[rpCB]]>
          <graphics count="0"/>
        </attribute>
        <attribute name="ID" id="38747" net="1">
          <![CDATA[0]]>
          <graphics count="0"/>
        </attribute>
        <attribute name="Group" id="38748" net="1">
          <![CDATA[all]]>
          <graphics count="0"/>
        </attribute>
        <attribute name="Type" id="38749" net="1">
          <![CDATA[double]]>
          <graphics count="0"/>
        </attribute>
        <attribute name="ValueList" type="ColList" id="38750" net="1">
          <colList row_count="5" col_count="2" active_row="4" active_col="0">
            <colList_head>
              <colList_colLabel>
                <![CDATA[Value set]]>
              </colList_colLabel>
              <colList_colLabel>
                <![CDATA[Value]]>
              </colList_colLabel>
            </colList_head>
            <colList_body>
              <colList_row nr="0">
                <colList_col nr="0">
                  <![CDATA[Main]]>
                </colList_col>
                <colList_col nr="1">
                  <![CDATA[1]]>
                </colList_col>
              </colList_row>
              <colList_row nr="1">
                <colList_col nr="0">
                  <![CDATA[V-Set 0]]>
                </colList_col>
                <colList_col nr="1">
                  <![CDATA[1/2]]>
                </colList_col>
              </colList_row>
              <colList_row nr="2">
                <colList_col nr="0">
                  <![CDATA[V-Set 1]]>
                </colList_col>
                <colList_col nr="1">
                  <![CDATA[1/20]]>
                </colList_col>
              </colList_row>
              <colList_row nr="3">
                <colList_col nr="0">
                  <![CDATA[V-Set 2]]>
                </colList_col>
                <colList_col nr="1">
                  <![CDATA[1/7.5]]>
                </colList_col>
              </colList_row>
              <colList_row nr="4">
                <colList_col nr="0">
                  <![CDATA[V-Set 3]]>
                </colList_col>
                <colList_col nr="1">
                  <![CDATA[1/5]]>
                </colList_col>
              </colList_row>
            </colList_body>
          </colList>
          <graphics count="0"/>
        </attribute>
        <attribute name="Comment" id="38751" net="1">
          <![CDATA[]]>
          <graphics count="0"/>
        </attribute>
        <graphics count="0"/>
      </metadata>
      <metadata id="38752" net="1">
        <attribute name="Name" id="38753" net="1">
          <![CDATA[rnCB]]>
          <graphics count="0"/>
        </attribute>
        <attribute name="ID" id="38754" net="1">
          <![CDATA[1]]>
          <graphics count="0"/>
        </attribute>
        <attribute name="Group" id="38755" net="1">
          <![CDATA[all]]>
          <graphics count="0"/>
        </attribute>
        <attribute name="Type" id="38756" net="1">
          <![CDATA[double]]>
          <graphics count="0"/>
        </attribute>
        <attribute name="ValueList" type="ColList" id="38757" net="1">
          <colList row_count="5" col_count="2" active_row="4" active_col="0">
            <colList_head>
              <colList_colLabel>
                <![CDATA[Value set]]>
              </colList_colLabel>
              <colList_colLabel>
                <![CDATA[Value]]>
              </colList_colLabel>
            </colList_head>
            <colList_body>
              <colList_row nr="0">
                <colList_col nr="0">
                  <![CDATA[Main]]>
                </colList_col>
                <colList_col nr="1">
                  <![CDATA[1]]>
                </colList_col>
              </colList_row>
              <colList_row nr="1">
                <colList_col nr="0">
                  <![CDATA[V-Set 0]]>
                </colList_col>
                <colList_col nr="1">
                  <![CDATA[1/3]]>
                </colList_col>
              </colList_row>
              <colList_row nr="2">
                <colList_col nr="0">
                  <![CDATA[V-Set 1]]>
                </colList_col>
                <colList_col nr="1">
                  <![CDATA[1/30]]>
                </colList_col>
              </colList_row>
              <colList_row nr="3">
                <colList_col nr="0">
                  <![CDATA[V-Set 2]]>
                </colList_col>
                <colList_col nr="1">
                  <![CDATA[1/11.25]]>
                </colList_col>
              </colList_row>
              <colList_row nr="4">
                <colList_col nr="0">
                  <![CDATA[V-Set 3]]>
                </colList_col>
                <colList_col nr="1">
                  <![CDATA[1/45]]>
                </colList_col>
              </colList_row>
            </colList_body>
          </colList>
          <graphics count="0"/>
        </attribute>
        <attribute name="Comment" id="38758" net="1">
          <![CDATA[]]>
          <graphics count="0"/>
        </attribute>
        <graphics count="0"/>
      </metadata>
      <metadata id="38759" net="1">
        <attribute name="Name" id="38760" net="1">
          <![CDATA[rpPC]]>
          <graphics count="0"/>
        </attribute>
        <attribute name="ID" id="38761" net="1">
          <![CDATA[2]]>
          <graphics count="0"/>
        </attribute>
        <attribute name="Group" id="38762" net="1">
          <![CDATA[all]]>
          <graphics count="0"/>
        </attribute>
        <attribute name="Type" id="38763" net="1">
          <![CDATA[double]]>
          <graphics count="0"/>
        </attribute>
        <attribute name="ValueList" type="ColList" id="38764" net="1">
          <colList row_count="5" col_count="2" active_row="4" active_col="0">
            <colList_head>
              <colList_colLabel>
                <![CDATA[Value set]]>
              </colList_colLabel>
              <colList_colLabel>
                <![CDATA[Value]]>
              </colList_colLabel>
            </colList_head>
            <colList_body>
              <colList_row nr="0">
                <colList_col nr="0">
                  <![CDATA[Main]]>
                </colList_col>
                <colList_col nr="1">
                  <![CDATA[1]]>
                </colList_col>
              </colList_row>
              <colList_row nr="1">
                <colList_col nr="0">
                  <![CDATA[V-Set 0]]>
                </colList_col>
                <colList_col nr="1">
                  <![CDATA[1/2]]>
                </colList_col>
              </colList_row>
              <colList_row nr="2">
                <colList_col nr="0">
                  <![CDATA[V-Set 1]]>
                </colList_col>
                <colList_col nr="1">
                  <![CDATA[1/20]]>
                </colList_col>
              </colList_row>
              <colList_row nr="3">
                <colList_col nr="0">
                  <![CDATA[V-Set 2]]>
                </colList_col>
                <colList_col nr="1">
                  <![CDATA[1/7.5]]>
                </colList_col>
              </colList_row>
              <colList_row nr="4">
                <colList_col nr="0">
                  <![CDATA[V-Set 3]]>
                </colList_col>
                <colList_col nr="1">
                  <![CDATA[1/5]]>
                </colList_col>
              </colList_row>
            </colList_body>
          </colList>
          <graphics count="0"/>
        </attribute>
        <attribute name="Comment" id="38765" net="1">
          <![CDATA[]]>
          <graphics count="0"/>
        </attribute>
        <graphics count="0"/>
      </metadata>
      <metadata id="38766" net="1">
        <attribute name="Name" id="38767" net="1">
          <![CDATA[rnPC]]>
          <graphics count="0"/>
        </attribute>
        <attribute name="ID" id="38768" net="1">
          <![CDATA[3]]>
          <graphics count="0"/>
        </attribute>
        <attribute name="Group" id="38769" net="1">
          <![CDATA[all]]>
          <graphics count="0"/>
        </attribute>
        <attribute name="Type" id="38770" net="1">
          <![CDATA[double]]>
          <graphics count="0"/>
        </attribute>
        <attribute name="ValueList" type="ColList" id="38771" net="1">
          <colList row_count="5" col_count="2" active_row="4" active_col="0">
            <colList_head>
              <colList_colLabel>
                <![CDATA[Value set]]>
              </colList_colLabel>
              <colList_colLabel>
                <![CDATA[Value]]>
              </colList_colLabel>
            </colList_head>
            <colList_body>
              <colList_row nr="0">
                <colList_col nr="0">
                  <![CDATA[Main]]>
                </colList_col>
                <colList_col nr="1">
                  <![CDATA[1]]>
                </colList_col>
              </colList_row>
              <colList_row nr="1">
                <colList_col nr="0">
                  <![CDATA[V-Set 0]]>
                </colList_col>
                <colList_col nr="1">
                  <![CDATA[1/3]]>
                </colList_col>
              </colList_row>
              <colList_row nr="2">
                <colList_col nr="0">
                  <![CDATA[V-Set 1]]>
                </colList_col>
                <colList_col nr="1">
                  <![CDATA[1/30]]>
                </colList_col>
              </colList_row>
              <colList_row nr="3">
                <colList_col nr="0">
                  <![CDATA[V-Set 2]]>
                </colList_col>
                <colList_col nr="1">
                  <![CDATA[1/11.25]]>
                </colList_col>
              </colList_row>
              <colList_row nr="4">
                <colList_col nr="0">
                  <![CDATA[V-Set 3]]>
                </colList_col>
                <colList_col nr="1">
                  <![CDATA[1/15]]>
                </colList_col>
              </colList_row>
            </colList_body>
          </colList>
          <graphics count="0"/>
        </attribute>
        <attribute name="Comment" id="38772" net="1">
          <![CDATA[]]>
          <graphics count="0"/>
        </attribute>
        <graphics count="0"/>
      </metadata>
      <metadata id="38773" net="1">
        <attribute name="Name" id="38774" net="1">
          <![CDATA[rpSIRT1]]>
          <graphics count="0"/>
        </attribute>
        <attribute name="ID" id="38775" net="1">
          <![CDATA[4]]>
          <graphics count="0"/>
        </attribute>
        <attribute name="Group" id="38776" net="1">
          <![CDATA[all]]>
          <graphics count="0"/>
        </attribute>
        <attribute name="Type" id="38777" net="1">
          <![CDATA[double]]>
          <graphics count="0"/>
        </attribute>
        <attribute name="ValueList" type="ColList" id="38778" net="1">
          <colList row_count="5" col_count="2" active_row="4" active_col="0">
            <colList_head>
              <colList_colLabel>
                <![CDATA[Value set]]>
              </colList_colLabel>
              <colList_colLabel>
                <![CDATA[Value]]>
              </colList_colLabel>
            </colList_head>
            <colList_body>
              <colList_row nr="0">
                <colList_col nr="0">
                  <![CDATA[Main]]>
                </colList_col>
                <colList_col nr="1">
                  <![CDATA[1]]>
                </colList_col>
              </colList_row>
              <colList_row nr="1">
                <colList_col nr="0">
                  <![CDATA[V-Set 0]]>
                </colList_col>
                <colList_col nr="1">
                  <![CDATA[1/2]]>
                </colList_col>
              </colList_row>
              <colList_row nr="2">
                <colList_col nr="0">
                  <![CDATA[V-Set 1]]>
                </colList_col>
                <colList_col nr="1">
                  <![CDATA[1/20]]>
                </colList_col>
              </colList_row>
              <colList_row nr="3">
                <colList_col nr="0">
                  <![CDATA[V-Set 2]]>
                </colList_col>
                <colList_col nr="1">
                  <![CDATA[1/7.5]]>
                </colList_col>
              </colList_row>
              <colList_row nr="4">
                <colList_col nr="0">
                  <![CDATA[V-Set 3]]>
                </colList_col>
                <colList_col nr="1">
                  <![CDATA[1/45]]>
                </colList_col>
              </colList_row>
            </colList_body>
          </colList>
          <graphics count="0"/>
        </attribute>
        <attribute name="Comment" id="38779" net="1">
          <![CDATA[]]>
          <graphics count="0"/>
        </attribute>
        <graphics count="0"/>
      </metadata>
      <metadata id="38780" net="1">
        <attribute name="Name" id="38781" net="1">
          <![CDATA[rnSIRT1]]>
          <graphics count="0"/>
        </attribute>
        <attribute name="ID" id="38782" net="1">
          <![CDATA[5]]>
          <graphics count="0"/>
        </attribute>
        <attribute name="Group" id="38783" net="1">
          <![CDATA[all]]>
          <graphics count="0"/>
        </attribute>
        <attribute name="Type" id="38784" net="1">
          <![CDATA[double]]>
          <graphics count="0"/>
        </attribute>
        <attribute name="ValueList" type="ColList" id="38785" net="1">
          <colList row_count="5" col_count="2" active_row="4" active_col="0">
            <colList_head>
              <colList_colLabel>
                <![CDATA[Value set]]>
              </colList_colLabel>
              <colList_colLabel>
                <![CDATA[Value]]>
              </colList_colLabel>
            </colList_head>
            <colList_body>
              <colList_row nr="0">
                <colList_col nr="0">
                  <![CDATA[Main]]>
                </colList_col>
                <colList_col nr="1">
                  <![CDATA[1]]>
                </colList_col>
              </colList_row>
              <colList_row nr="1">
                <colList_col nr="0">
                  <![CDATA[V-Set 0]]>
                </colList_col>
                <colList_col nr="1">
                  <![CDATA[1/3]]>
                </colList_col>
              </colList_row>
              <colList_row nr="2">
                <colList_col nr="0">
                  <![CDATA[V-Set 1]]>
                </colList_col>
                <colList_col nr="1">
                  <![CDATA[1/30]]>
                </colList_col>
              </colList_row>
              <colList_row nr="3">
                <colList_col nr="0">
                  <![CDATA[V-Set 2]]>
                </colList_col>
                <colList_col nr="1">
                  <![CDATA[1/11.25]]>
                </colList_col>
              </colList_row>
              <colList_row nr="4">
                <colList_col nr="0">
                  <![CDATA[V-Set 3]]>
                </colList_col>
                <colList_col nr="1">
                  <![CDATA[1/7.5]]>
                </colList_col>
              </colList_row>
            </colList_body>
          </colList>
          <graphics count="0"/>
        </attribute>
        <attribute name="Comment" id="38786" net="1">
          <![CDATA[]]>
          <graphics count="0"/>
        </attribute>
        <graphics count="0"/>
      </metadata>
      <metadata id="38787" net="1">
        <attribute name="Name" id="38788" net="1">
          <![CDATA[rpPARP1]]>
          <graphics count="0"/>
        </attribute>
        <attribute name="ID" id="38789" net="1">
          <![CDATA[6]]>
          <graphics count="0"/>
        </attribute>
        <attribute name="Group" id="38790" net="1">
          <![CDATA[all]]>
          <graphics count="0"/>
        </attribute>
        <attribute name="Type" id="38791" net="1">
          <![CDATA[double]]>
          <graphics count="0"/>
        </attribute>
        <attribute name="ValueList" type="ColList" id="38792" net="1">
          <colList row_count="5" col_count="2" active_row="4" active_col="0">
            <colList_head>
              <colList_colLabel>
                <![CDATA[Value set]]>
              </colList_colLabel>
              <colList_colLabel>
                <![CDATA[Value]]>
              </colList_colLabel>
            </colList_head>
            <colList_body>
              <colList_row nr="0">
                <colList_col nr="0">
                  <![CDATA[Main]]>
                </colList_col>
                <colList_col nr="1">
                  <![CDATA[1]]>
                </colList_col>
              </colList_row>
              <colList_row nr="1">
                <colList_col nr="0">
                  <![CDATA[V-Set 0]]>
                </colList_col>
                <colList_col nr="1">
                  <![CDATA[1/2]]>
                </colList_col>
              </colList_row>
              <colList_row nr="2">
                <colList_col nr="0">
                  <![CDATA[V-Set 1]]>
                </colList_col>
                <colList_col nr="1">
                  <![CDATA[1/20]]>
                </colList_col>
              </colList_row>
              <colList_row nr="3">
                <colList_col nr="0">
                  <![CDATA[V-Set 2]]>
                </colList_col>
                <colList_col nr="1">
                  <![CDATA[1/7.5]]>
                </colList_col>
              </colList_row>
              <colList_row nr="4">
                <colList_col nr="0">
                  <![CDATA[V-Set 3]]>
                </colList_col>
                <colList_col nr="1">
                  <![CDATA[1/2]]>
                </colList_col>
              </colList_row>
            </colList_body>
          </colList>
          <graphics count="0"/>
        </attribute>
        <attribute name="Comment" id="38793" net="1">
          <![CDATA[]]>
          <graphics count="0"/>
        </attribute>
        <graphics count="0"/>
      </metadata>
      <metadata id="38794" net="1">
        <attribute name="Name" id="38795" net="1">
          <![CDATA[rnPARP1]]>
          <graphics count="0"/>
        </attribute>
        <attribute name="ID" id="38796" net="1">
          <![CDATA[7]]>
          <graphics count="0"/>
        </attribute>
        <attribute name="Group" id="38797" net="1">
          <![CDATA[all]]>
          <graphics count="0"/>
        </attribute>
        <attribute name="Type" id="38798" net="1">
          <![CDATA[double]]>
          <graphics count="0"/>
        </attribute>
        <attribute name="ValueList" type="ColList" id="38799" net="1">
          <colList row_count="5" col_count="2" active_row="4" active_col="0">
            <colList_head>
              <colList_colLabel>
                <![CDATA[Value set]]>
              </colList_colLabel>
              <colList_colLabel>
                <![CDATA[Value]]>
              </colList_colLabel>
            </colList_head>
            <colList_body>
              <colList_row nr="0">
                <colList_col nr="0">
                  <![CDATA[Main]]>
                </colList_col>
                <colList_col nr="1">
                  <![CDATA[1]]>
                </colList_col>
              </colList_row>
              <colList_row nr="1">
                <colList_col nr="0">
                  <![CDATA[V-Set 0]]>
                </colList_col>
                <colList_col nr="1">
                  <![CDATA[1/3]]>
                </colList_col>
              </colList_row>
              <colList_row nr="2">
                <colList_col nr="0">
                  <![CDATA[V-Set 1]]>
                </colList_col>
                <colList_col nr="1">
                  <![CDATA[1/30]]>
                </colList_col>
              </colList_row>
              <colList_row nr="3">
                <colList_col nr="0">
                  <![CDATA[V-Set 2]]>
                </colList_col>
                <colList_col nr="1">
                  <![CDATA[1/11.25]]>
                </colList_col>
              </colList_row>
              <colList_row nr="4">
                <colList_col nr="0">
                  <![CDATA[V-Set 3]]>
                </colList_col>
                <colList_col nr="1">
                  <![CDATA[1/15]]>
                </colList_col>
              </colList_row>
            </colList_body>
          </colList>
          <graphics count="0"/>
        </attribute>
        <attribute name="Comment" id="38800" net="1">
          <![CDATA[]]>
          <graphics count="0"/>
        </attribute>
        <graphics count="0"/>
      </metadata>
      <metadata id="38801" net="1">
        <attribute name="Name" id="38802" net="1">
          <![CDATA[rpHSF1]]>
          <graphics count="0"/>
        </attribute>
        <attribute name="ID" id="38803" net="1">
          <![CDATA[8]]>
          <graphics count="0"/>
        </attribute>
        <attribute name="Group" id="38804" net="1">
          <![CDATA[all]]>
          <graphics count="0"/>
        </attribute>
        <attribute name="Type" id="38805" net="1">
          <![CDATA[double]]>
          <graphics count="0"/>
        </attribute>
        <attribute name="ValueList" type="ColList" id="38806" net="1">
          <colList row_count="5" col_count="2" active_row="4" active_col="0">
            <colList_head>
              <colList_colLabel>
                <![CDATA[Value set]]>
              </colList_colLabel>
              <colList_colLabel>
                <![CDATA[Value]]>
              </colList_colLabel>
            </colList_head>
            <colList_body>
              <colList_row nr="0">
                <colList_col nr="0">
                  <![CDATA[Main]]>
                </colList_col>
                <colList_col nr="1">
                  <![CDATA[1]]>
                </colList_col>
              </colList_row>
              <colList_row nr="1">
                <colList_col nr="0">
                  <![CDATA[V-Set 0]]>
                </colList_col>
                <colList_col nr="1">
                  <![CDATA[1/2]]>
                </colList_col>
              </colList_row>
              <colList_row nr="2">
                <colList_col nr="0">
                  <![CDATA[V-Set 1]]>
                </colList_col>
                <colList_col nr="1">
                  <![CDATA[1/20]]>
                </colList_col>
              </colList_row>
              <colList_row nr="3">
                <colList_col nr="0">
                  <![CDATA[V-Set 2]]>
                </colList_col>
                <colList_col nr="1">
                  <![CDATA[1/7.5]]>
                </colList_col>
              </colList_row>
              <colList_row nr="4">
                <colList_col nr="0">
                  <![CDATA[V-Set 3]]>
                </colList_col>
                <colList_col nr="1">
                  <![CDATA[1/10]]>
                </colList_col>
              </colList_row>
            </colList_body>
          </colList>
          <graphics count="0"/>
        </attribute>
        <attribute name="Comment" id="38807" net="1">
          <![CDATA[]]>
          <graphics count="0"/>
        </attribute>
        <graphics count="0"/>
      </metadata>
      <metadata id="38808" net="1">
        <attribute name="Name" id="38809" net="1">
          <![CDATA[rnHSF1]]>
          <graphics count="0"/>
        </attribute>
        <attribute name="ID" id="38810" net="1">
          <![CDATA[9]]>
          <graphics count="0"/>
        </attribute>
        <attribute name="Group" id="38811" net="1">
          <![CDATA[all]]>
          <graphics count="0"/>
        </attribute>
        <attribute name="Type" id="38812" net="1">
          <![CDATA[double]]>
          <graphics count="0"/>
        </attribute>
        <attribute name="ValueList" type="ColList" id="38813" net="1">
          <colList row_count="5" col_count="2" active_row="4" active_col="0">
            <colList_head>
              <colList_colLabel>
                <![CDATA[Value set]]>
              </colList_colLabel>
              <colList_colLabel>
                <![CDATA[Value]]>
              </colList_colLabel>
            </colList_head>
            <colList_body>
              <colList_row nr="0">
                <colList_col nr="0">
                  <![CDATA[Main]]>
                </colList_col>
                <colList_col nr="1">
                  <![CDATA[1]]>
                </colList_col>
              </colList_row>
              <colList_row nr="1">
                <colList_col nr="0">
                  <![CDATA[V-Set 0]]>
                </colList_col>
                <colList_col nr="1">
                  <![CDATA[1/3]]>
                </colList_col>
              </colList_row>
              <colList_row nr="2">
                <colList_col nr="0">
                  <![CDATA[V-Set 1]]>
                </colList_col>
                <colList_col nr="1">
                  <![CDATA[1/30]]>
                </colList_col>
              </colList_row>
              <colList_row nr="3">
                <colList_col nr="0">
                  <![CDATA[V-Set 2]]>
                </colList_col>
                <colList_col nr="1">
                  <![CDATA[1/11.25]]>
                </colList_col>
              </colList_row>
              <colList_row nr="4">
                <colList_col nr="0">
                  <![CDATA[V-Set 3]]>
                </colList_col>
                <colList_col nr="1">
                  <![CDATA[1/15]]>
                </colList_col>
              </colList_row>
            </colList_body>
          </colList>
          <graphics count="0"/>
        </attribute>
        <attribute name="Comment" id="38814" net="1">
          <![CDATA[]]>
          <graphics count="0"/>
        </attribute>
        <graphics count="0"/>
      </metadata>
      <metadata id="38815" net="1">
        <attribute name="Name" id="38816" net="1">
          <![CDATA[rpFEED]]>
          <graphics count="0"/>
        </attribute>
        <attribute name="ID" id="38817" net="1">
          <![CDATA[10]]>
          <graphics count="0"/>
        </attribute>
        <attribute name="Group" id="38818" net="1">
          <![CDATA[all]]>
          <graphics count="0"/>
        </attribute>
        <attribute name="Type" id="38819" net="1">
          <![CDATA[double]]>
          <graphics count="0"/>
        </attribute>
        <attribute name="ValueList" type="ColList" id="38820" net="1">
          <colList row_count="5" col_count="2" active_row="4" active_col="0">
            <colList_head>
              <colList_colLabel>
                <![CDATA[Value set]]>
              </colList_colLabel>
              <colList_colLabel>
                <![CDATA[Value]]>
              </colList_colLabel>
            </colList_head>
            <colList_body>
              <colList_row nr="0">
                <colList_col nr="0">
                  <![CDATA[Main]]>
                </colList_col>
                <colList_col nr="1">
                  <![CDATA[1]]>
                </colList_col>
              </colList_row>
              <colList_row nr="1">
                <colList_col nr="0">
                  <![CDATA[V-Set 0]]>
                </colList_col>
                <colList_col nr="1">
                  <![CDATA[1/2]]>
                </colList_col>
              </colList_row>
              <colList_row nr="2">
                <colList_col nr="0">
                  <![CDATA[V-Set 1]]>
                </colList_col>
                <colList_col nr="1">
                  <![CDATA[1/20]]>
                </colList_col>
              </colList_row>
              <colList_row nr="3">
                <colList_col nr="0">
                  <![CDATA[V-Set 2]]>
                </colList_col>
                <colList_col nr="1">
                  <![CDATA[1/7.5]]>
                </colList_col>
              </colList_row>
              <colList_row nr="4">
                <colList_col nr="0">
                  <![CDATA[V-Set 3]]>
                </colList_col>
                <colList_col nr="1">
                  <![CDATA[1/10]]>
                </colList_col>
              </colList_row>
            </colList_body>
          </colList>
          <graphics count="0"/>
        </attribute>
        <attribute name="Comment" id="38821" net="1">
          <![CDATA[]]>
          <graphics count="0"/>
        </attribute>
        <graphics count="0"/>
      </metadata>
      <metadata id="38822" net="1">
        <attribute name="Name" id="38823" net="1">
          <![CDATA[rnFEED]]>
          <graphics count="0"/>
        </attribute>
        <attribute name="ID" id="38824" net="1">
          <![CDATA[11]]>
          <graphics count="0"/>
        </attribute>
        <attribute name="Group" id="38825" net="1">
          <![CDATA[all]]>
          <graphics count="0"/>
        </attribute>
        <attribute name="Type" id="38826" net="1">
          <![CDATA[double]]>
          <graphics count="0"/>
        </attribute>
        <attribute name="ValueList" type="ColList" id="38827" net="1">
          <colList row_count="5" col_count="2" active_row="4" active_col="0">
            <colList_head>
              <colList_colLabel>
                <![CDATA[Value set]]>
              </colList_colLabel>
              <colList_colLabel>
                <![CDATA[Value]]>
              </colList_colLabel>
            </colList_head>
            <colList_body>
              <colList_row nr="0">
                <colList_col nr="0">
                  <![CDATA[Main]]>
                </colList_col>
                <colList_col nr="1">
                  <![CDATA[1]]>
                </colList_col>
              </colList_row>
              <colList_row nr="1">
                <colList_col nr="0">
                  <![CDATA[V-Set 0]]>
                </colList_col>
                <colList_col nr="1">
                  <![CDATA[1/3]]>
                </colList_col>
              </colList_row>
              <colList_row nr="2">
                <colList_col nr="0">
                  <![CDATA[V-Set 1]]>
                </colList_col>
                <colList_col nr="1">
                  <![CDATA[1/30]]>
                </colList_col>
              </colList_row>
              <colList_row nr="3">
                <colList_col nr="0">
                  <![CDATA[V-Set 2]]>
                </colList_col>
                <colList_col nr="1">
                  <![CDATA[1/11.25]]>
                </colList_col>
              </colList_row>
              <colList_row nr="4">
                <colList_col nr="0">
                  <![CDATA[V-Set 3]]>
                </colList_col>
                <colList_col nr="1">
                  <![CDATA[1/15]]>
                </colList_col>
              </colList_row>
            </colList_body>
          </colList>
          <graphics count="0"/>
        </attribute>
        <attribute name="Comment" id="38828" net="1">
          <![CDATA[]]>
          <graphics count="0"/>
        </attribute>
        <graphics count="0"/>
      </metadata>
    </metadataclass>
    <metadataclass count="1" name="Plot">
      <metadata id="38513" net="1">
        <attribute name="Name" id="38514" net="1">
          <![CDATA[Default View]]>
          <graphics count="0"/>
        </attribute>
        <attribute name="ID" id="38515" net="1">
          <![CDATA[0]]>
          <graphics count="0"/>
        </attribute>
        <attribute name="Comment" id="38516" net="1">
          <![CDATA[Default View]]>
          <graphics count="0"/>
        </attribute>
        <attribute name="Nodeclass" id="38517" net="1">
          <![CDATA[Place]]>
          <graphics count="0"/>
        </attribute>
        <attribute name="ViewerType" id="38518" net="1">
          <![CDATA[xyPlot]]>
          <graphics count="0"/>
        </attribute>
        <attribute name="Results" id="38519" net="1">
          <![CDATA[Marking]]>
          <graphics count="0"/>
        </attribute>
        <attribute name="PlaceList" type="ColList" id="38520" net="1">
          <colList row_count="0" col_count="1" active_row="0" active_col="0">
            <colList_head>
              <colList_colLabel>
                <![CDATA[]]>
              </colList_colLabel>
            </colList_head>
            <colList_body/>
          </colList>
          <graphics count="0"/>
        </attribute>
        <attribute name="CurveInfo" type="ColList" id="38521" net="1">
          <colList row_count="6" col_count="7" active_row="0" active_col="0">
            <colList_head>
              <colList_colLabel>
                <![CDATA[]]>
              </colList_colLabel>
              <colList_colLabel>
                <![CDATA[]]>
              </colList_colLabel>
              <colList_colLabel>
                <![CDATA[]]>
              </colList_colLabel>
              <colList_colLabel>
                <![CDATA[]]>
              </colList_colLabel>
              <colList_colLabel>
                <![CDATA[]]>
              </colList_colLabel>
              <colList_colLabel>
                <![CDATA[]]>
              </colList_colLabel>
              <colList_colLabel>
                <![CDATA[]]>
              </colList_colLabel>
            </colList_head>
            <colList_body>
              <colList_row nr="0">
                <colList_col nr="0">
                  <![CDATA[0]]>
                </colList_col>
                <colList_col nr="1">
                  <![CDATA[Unfolded]]>
                </colList_col>
                <colList_col nr="2">
                  <![CDATA[1]]>
                </colList_col>
                <colList_col nr="3">
                  <![CDATA[#FF0000]]>
                </colList_col>
                <colList_col nr="4">
                  <![CDATA[-1]]>
                </colList_col>
                <colList_col nr="5">
                  <![CDATA[-1]]>
                </colList_col>
                <colList_col nr="6">
                  <![CDATA[CB]]>
                </colList_col>
              </colList_row>
              <colList_row nr="1">
                <colList_col nr="0">
                  <![CDATA[1]]>
                </colList_col>
                <colList_col nr="1">
                  <![CDATA[Unfolded]]>
                </colList_col>
                <colList_col nr="2">
                  <![CDATA[1]]>
                </colList_col>
                <colList_col nr="3">
                  <![CDATA[#00FF00]]>
                </colList_col>
                <colList_col nr="4">
                  <![CDATA[-1]]>
                </colList_col>
                <colList_col nr="5">
                  <![CDATA[-1]]>
                </colList_col>
                <colList_col nr="6">
                  <![CDATA[PC]]>
                </colList_col>
              </colList_row>
              <colList_row nr="2">
                <colList_col nr="0">
                  <![CDATA[2]]>
                </colList_col>
                <colList_col nr="1">
                  <![CDATA[Unfolded]]>
                </colList_col>
                <colList_col nr="2">
                  <![CDATA[1]]>
                </colList_col>
                <colList_col nr="3">
                  <![CDATA[#0000FF]]>
                </colList_col>
                <colList_col nr="4">
                  <![CDATA[-1]]>
                </colList_col>
                <colList_col nr="5">
                  <![CDATA[-1]]>
                </colList_col>
                <colList_col nr="6">
                  <![CDATA[PARP1]]>
                </colList_col>
              </colList_row>
              <colList_row nr="3">
                <colList_col nr="0">
                  <![CDATA[3]]>
                </colList_col>
                <colList_col nr="1">
                  <![CDATA[Unfolded]]>
                </colList_col>
                <colList_col nr="2">
                  <![CDATA[1]]>
                </colList_col>
                <colList_col nr="3">
                  <![CDATA[#C86464]]>
                </colList_col>
                <colList_col nr="4">
                  <![CDATA[-1]]>
                </colList_col>
                <colList_col nr="5">
                  <![CDATA[-1]]>
                </colList_col>
                <colList_col nr="6">
                  <![CDATA[SIRT1]]>
                </colList_col>
              </colList_row>
              <colList_row nr="4">
                <colList_col nr="0">
                  <![CDATA[4]]>
                </colList_col>
                <colList_col nr="1">
                  <![CDATA[Unfolded]]>
                </colList_col>
                <colList_col nr="2">
                  <![CDATA[1]]>
                </colList_col>
                <colList_col nr="3">
                  <![CDATA[#C8C864]]>
                </colList_col>
                <colList_col nr="4">
                  <![CDATA[-1]]>
                </colList_col>
                <colList_col nr="5">
                  <![CDATA[-1]]>
                </colList_col>
                <colList_col nr="6">
                  <![CDATA[HSF1]]>
                </colList_col>
              </colList_row>
              <colList_row nr="5">
                <colList_col nr="0">
                  <![CDATA[5]]>
                </colList_col>
                <colList_col nr="1">
                  <![CDATA[Unfolded]]>
                </colList_col>
                <colList_col nr="2">
                  <![CDATA[1]]>
                </colList_col>
                <colList_col nr="3">
                  <![CDATA[#00C864]]>
                </colList_col>
                <colList_col nr="4">
                  <![CDATA[2]]>
                </colList_col>
                <colList_col nr="5">
                  <![CDATA[100]]>
                </colList_col>
                <colList_col nr="6">
                  <![CDATA[FEED]]>
                </colList_col>
              </colList_row>
            </colList_body>
          </colList>
          <graphics count="0"/>
        </attribute>
        <attribute name="IsCurrent" id="38522" net="1">
          <![CDATA[1]]>
          <graphics count="0"/>
        </attribute>
        <attribute name="ViewTitle" id="38523" net="1">
          <![CDATA[Untitled]]>
          <graphics count="0"/>
        </attribute>
        <attribute name="XAxisTitle" id="38524" net="1">
          <![CDATA[Time]]>
          <graphics count="0"/>
        </attribute>
        <attribute name="YAxisTitle" id="38525" net="1">
          <![CDATA[]]>
          <graphics count="0"/>
        </attribute>
        <attribute name="DefaultLineWidth" id="38526" net="1">
          <![CDATA[2]]>
          <graphics count="0"/>
        </attribute>
        <attribute name="DefaultLineStyle" id="38527" net="1">
          <![CDATA[100]]>
          <graphics count="0"/>
        </attribute>
        <attribute name="ShowLegend" id="38528" net="1">
          <![CDATA[1]]>
          <graphics count="0"/>
        </attribute>
        <attribute name="LegendHorizontalPosition" id="38529" net="1">
          <![CDATA[32]]>
          <graphics count="0"/>
        </attribute>
        <attribute name="LegendVerticalPosition" id="38530" net="1">
          <![CDATA[1]]>
          <graphics count="0"/>
        </attribute>
        <attribute name="ShowLines" id="38531" net="1">
          <![CDATA[1]]>
          <graphics count="0"/>
        </attribute>
        <attribute name="ShowSymbols" id="38532" net="1">
          <![CDATA[0]]>
          <graphics count="0"/>
        </attribute>
        <attribute name="BarWidth" id="38533" net="1">
          <![CDATA[20]]>
          <graphics count="0"/>
        </attribute>
        <attribute name="IntervalWidth" id="38534" net="1">
          <![CDATA[0]]>
          <graphics count="0"/>
        </attribute>
        <attribute name="XAxisVariable" id="38535" net="1">
          <![CDATA[Time]]>
          <graphics count="0"/>
        </attribute>
        <attribute name="XAxisVariableName" id="38536" net="1">
          <![CDATA[Simulation Time]]>
          <graphics count="0"/>
        </attribute>
        <attribute name="SumOfNodes" id="38537" net="1">
          <![CDATA[0]]>
          <graphics count="0"/>
        </attribute>
        <attribute name="FixedXAdjustment" id="38538" net="1">
          <![CDATA[0]]>
          <graphics count="0"/>
        </attribute>
        <attribute name="FixedYAdjustment" id="38539" net="1">
          <![CDATA[0]]>
          <graphics count="0"/>
        </attribute>
        <attribute name="X_Axis_Max" id="38540" net="1">
          <![CDATA[1]]>
          <graphics count="0"/>
        </attribute>
        <attribute name="X_Axis_Min" id="38541" net="1">
          <![CDATA[0]]>
          <graphics count="0"/>
        </attribute>
        <attribute name="Y_Axis_Max" id="38542" net="1">
          <![CDATA[1]]>
          <graphics count="0"/>
        </attribute>
        <attribute name="Y_Axis_Min" id="38543" net="1">
          <![CDATA[0]]>
          <graphics count="0"/>
        </attribute>
        <attribute name="X_ZOOM" id="38544" net="1">
          <![CDATA[1]]>
          <graphics count="0"/>
        </attribute>
        <attribute name="Y_ZOOM" id="38545" net="1">
          <![CDATA[1]]>
          <graphics count="0"/>
        </attribute>
        <attribute name="SortCurvesBy" id="38546" net="1">
          <![CDATA[0]]>
          <graphics count="0"/>
        </attribute>
        <attribute name="HistogramFrequencyType" id="38547" net="1">
          <![CDATA[0]]>
          <graphics count="0"/>
        </attribute>
        <graphics count="0"/>
      </metadata>
    </metadataclass>
    <metadataclass count="0" name="Table"/>
    <metadataclass count="1" name="Simulation Properties">
      <metadata id="38548" net="1">
        <attribute name="interval start" id="38549" net="1">
          <![CDATA[0]]>
          <graphics count="0"/>
        </attribute>
        <attribute name="interval end" id="38550" net="1">
          <![CDATA[240]]>
          <graphics count="0"/>
        </attribute>
        <attribute name="output step" id="38551" net="1">
          <![CDATA[10000]]>
          <graphics count="0"/>
        </attribute>
        <attribute name="simulator" id="38552" net="1">
          <![CDATA[0]]>
          <graphics count="0"/>
        </attribute>
        <attribute name="ODE Solver" id="49124" net="1">
          <![CDATA[2]]>
          <graphics count="0"/>
        </attribute>
        <attribute name="simulator properties" type="ColList" id="38553" net="1">
          <colList row_count="4" col_count="2" active_row="0" active_col="0">
            <colList_head>
              <colList_colLabel>
                <![CDATA[]]>
              </colList_colLabel>
              <colList_colLabel>
                <![CDATA[]]>
              </colList_colLabel>
            </colList_head>
            <colList_body>
              <colList_row nr="0">
                <colList_col nr="0">
                  <![CDATA[InBetweenVisualization]]>
                </colList_col>
                <colList_col nr="1">
                  <![CDATA[1]]>
                </colList_col>
              </colList_row>
              <colList_row nr="1">
                <colList_col nr="0">
                  <![CDATA[Refreshrate]]>
                </colList_col>
                <colList_col nr="1">
                  <![CDATA[5000]]>
                </colList_col>
              </colList_row>
              <colList_row nr="2">
                <colList_col nr="0">
                  <![CDATA[RunCount]]>
                </colList_col>
                <colList_col nr="1">
                  <![CDATA[1]]>
                </colList_col>
              </colList_row>
              <colList_row nr="3">
                <colList_col nr="0">
                  <![CDATA[ThreadCount]]>
                </colList_col>
                <colList_col nr="1">
                  <![CDATA[1]]>
                </colList_col>
              </colList_row>
            </colList_body>
          </colList>
          <graphics count="0"/>
        </attribute>
        <graphics count="0"/>
      </metadata>
    </metadataclass>
    <metadataclass count="1" name="Simulation Results">
      <metadata id="38554" net="1">
        <attribute name="marking" id="38555" net="1">
          <![CDATA[]]>
          <graphics count="0"/>
        </attribute>
        <attribute name="marking square" id="38556" net="1">
          <![CDATA[]]>
          <graphics count="0"/>
        </attribute>
        <attribute name="firing rate" id="38557" net="1">
          <![CDATA[]]>
          <graphics count="0"/>
        </attribute>
        <graphics count="0"/>
      </metadata>
    </metadataclass>
  </metadataclasses>
</Snoopy>
